# Supplementary material for: Spatial transcriptomics reveals that metabolic characteristics define the tumor immunosuppression microenvironment via iCAF transformation in oral squamous cell carcinoma
Source: Int J Oral Sci. 2024 Jan 30;16:9. doi: 10.1038/s41368-023-00267-8 (PMC10824761; doi:10.1038/s41368-023-00267-8)
Supplement: Supplementary file 9 — ST metabolism signature results [file 41368_2023_267_MOESM9_ESM.txt]

	Hypoxia	Glycolysis	Pentose phosphate pathway	Oxidative phosphorylation	Glutamate and glutamine metabolism	Metabolism_signature	Metabolism_cluster
AAACAACGAATAGTTC-1_1	3.761289039	1.460346431	1.096583255	2.498886424	0.866718443	1.936764718	Hypermetabolic
AAACAAGTATCTCCCA-1_1	2.19078214	0.372037253	0.153787866	0.260058261	-0.12398408	0.570536288	Normal
AAACATTTCCCGGATT-1_1	1.634189448	0.443048893	-0.081385842	0.917232703	-0.081385842	0.566339872	Hypometabolic
AAACGAGACGGTTGAT-1_1	3.327737356	1.080735422	0.138284941	1.547101721	1.020815618	1.422935012	Hypermetabolic
AAACTCGTGATATAAG-1_1	1.798679318	0.328700258	0.186847955	0.483955316	-0.111459013	0.537344767	Hypometabolic
AAACTGCTGGCTCCAA-1_1	1.125433526	0.693725203	-0.08334978	0.202941003	-0.08334978	0.371080034	Hypometabolic
AAAGAATGTGGACTAA-1_1	2.611045385	1.013088642	0.454303211	1.742306042	0.43867753	1.251884162	Hypermetabolic
AAAGACCCAAGTCGCG-1_1	2.957972431	0.761901908	0.4388933	1.647744097	0.262082439	1.213718835	Hypermetabolic
AAAGGGATGTAGCAAG-1_1	2.504786662	1.243517485	0.27975996	2.120165791	0.738295554	1.37730509	Hypermetabolic
AAAGGGCAGCTTGAAT-1_1	2.435019049	0.876287695	0.503873736	1.708595522	-0.141629641	1.076429272	Normal
AAAGTCACTGATGTAA-1_1	2.177214597	0.639026505	0.479443287	1.292305491	-0.185224286	0.880553119	Normal
AAAGTGCCATCAATTA-1_1	2.609046427	0.869446299	0.542447632	1.26291541	-0.137467944	1.029277565	Normal
AAAGTGTGATTTATCT-1_1	0.465666617	0.424665817	0.296752339	0.812328342	0.672019271	0.534286477	Hypometabolic
AAAGTTGACTCCCGTA-1_1	2.561255655	0.875808155	0.753672583	1.567522999	0.739170011	1.29948588	Normal
AAATCTAGCCCTGCTA-1_1	0.841767419	0.544619465	0.236165128	0.493147679	-0.10448616	0.402242706	Hypometabolic
AAATGATTCGATCAGC-1_1	-0.093369818	0.407650005	0.752260797	0.152745182	-0.093369818	0.225183269	Hypometabolic
AAATGCTCGTTACGTT-1_1	2.637636499	1.20951512	0.792346875	2.162126316	0.300273578	1.420379677	Hypermetabolic
AAATGGTCAATGTGCC-1_1	1.729003642	0.042818704	-0.124915687	1.100194635	-0.124915687	0.524437121	Hypometabolic
AAATTAACGGGTAGCT-1_1	1.879054629	0.427265089	0.278689046	1.600267501	0.538417507	0.944738755	Normal
AAATTGCGGCGGTTCT-1_1	3.112787007	1.236041489	0.793040092	1.845818784	0.67094432	1.531726338	Hypermetabolic
AAATTGGTGAGAAGCA-1_1	-0.09483869	0.280234453	-0.09483869	0.394180753	-0.09483869	0.077979827	Hypometabolic
AACAACTGGTAGTTGC-1_1	0.818689017	0.489159585	0.560337942	0.863422253	0.534786737	0.653279107	Hypometabolic
AACACACGCTCGCCGC-1_1	1.0015509	0.547922041	0.509448068	0.501278252	-0.111457947	0.489748263	Hypometabolic
AACACGCGGCCGCGAA-1_1	3.461769845	1.467650458	0.869475647	1.972704885	0.864947158	1.727309599	Hypermetabolic
AACAGGAAATCGAATA-1_1	2.928635084	1.226601949	0.798724335	1.788395223	0.294127486	1.407296816	Hypermetabolic
AACAGGATGGGCCGCG-1_1	2.587936793	0.763686593	0.544776569	1.359471297	-0.100431923	1.031087866	Normal
AACATCGATACGTCTA-1_1	-0.089960156	0.088550273	-0.089960156	0.523865177	-0.089960156	0.068506996	Hypometabolic
AACATTGGTCAGCCGT-1_1	3.183580576	1.21906281	0.630443652	2.021610361	0.689502709	1.548840022	Hypermetabolic
AACCATGGGATCGCTA-1_1	2.432383712	0.955326398	1.071849285	2.180572317	0.438658073	1.415757957	Hypermetabolic
AACCCAGAGACGGAGA-1_1	2.062853775	0.984993197	0.863550595	1.671817922	0.98209377	1.313061852	Normal
AACCGAGCTTGGTCAT-1_1	3.443674725	1.259642674	0.633185711	2.131524724	0.385609952	1.570727557	Hypermetabolic
AACCGCTAAGGGATGC-1_1	3.474878436	1.023570116	0.478491353	1.207980542	0.579944585	1.352973006	Hypermetabolic
AACCGTTGTGTTTGCT-1_1	3.080419673	1.111631383	0.732485724	1.972227883	0.435628037	1.46647854	Hypermetabolic
AACGACCTCCTAGCCG-1_1	0.813736627	0.634547544	-0.098498706	0.591405605	1.164596371	0.621157488	Hypometabolic
AACGATAGAAGGGCCG-1_1	2.616517379	1.157307566	0.638717439	1.919390467	0.243949922	1.315176555	Hypermetabolic
AACGCGAACGGCAACA-1_1	3.409721913	1.490709417	0.63026488	2.289123729	1.043973987	1.772758785	Hypermetabolic
AACGCGGTCTCCAGCC-1_1	1.869197129	0.692239281	0.233345077	1.4686375	0.058220347	0.864327867	Normal
AACGGACGTACGTATA-1_1	0.868453346	0.252842509	-0.100043179	0.358718333	-0.100043179	0.255985566	Hypometabolic
AACGTCAGACTAGTGG-1_1	0.622262346	0.911297902	0.142830549	0.852366261	0.39176629	0.58410467	Hypometabolic
AACGTCGCTGCACTTC-1_1	0.540793181	0.554184678	0.594439413	1.409661831	0.334461521	0.686708125	Hypometabolic
AACGTGCGAAAGTCTC-1_1	2.021027274	1.281330172	0.723355626	1.747757092	0.172631903	1.189220413	Normal
AACTCAAGTTAATTGC-1_1	1.037707707	0.454895631	0.317432368	0.733753534	-0.087722509	0.491213346	Hypometabolic
AACTCGATAAACACGT-1_1	2.734424994	1.48180052	1.16404052	2.055103802	1.361109577	1.759295883	Hypermetabolic
AACTCGATGGCGCAGT-1_1	3.221951062	1.333952033	0.561860518	1.974654991	1.091001114	1.636683944	Hypermetabolic
AACTGATATTAGGCCT-1_1	3.336602666	0.790136663	0.287730694	1.244736844	0.807933053	1.293427984	Hypermetabolic
AACTGGGTCCCGACGT-1_1	3.688193001	1.333746753	0.576629213	2.103278797	0.777226996	1.695814952	Hypermetabolic
AACTGGTGTGGGCCTT-1_1	1.571853116	0.750516002	0.413235782	1.530389413	0.465077602	0.946214383	Normal
AACTTGCGTTCTCGCG-1_1	3.280184487	1.208014906	0.667979369	2.406158661	0.498163239	1.612100132	Hypermetabolic
AAGAAGGATCAGTTAG-1_1	2.974837497	1.084001726	0.389047209	2.462466523	0.428597857	1.467790162	Hypermetabolic
AAGACATACGTGGTTT-1_1	3.027277593	1.366801154	0.280097827	2.08305716	0.630563402	1.477559427	Hypermetabolic
AAGACTAACCCGTTGT-1_1	2.648130163	0.99712779	0.527138334	1.642143246	0.229665643	1.208841035	Normal
AAGACTGCAAGCTACT-1_1	0.922160656	0.742748649	0.666851598	1.276589217	0.773623257	0.876394675	Hypometabolic
AAGAGATGAATCGGTA-1_1	2.852071351	1.137802011	0.430765169	1.267832841	-0.148476603	1.107998954	Normal
AAGAGCTCTTTATCGG-1_1	2.558447802	1.106385609	0.377528111	1.793860669	0.984733824	1.364191203	Hypermetabolic
AAGAGGCATGGATCGC-1_1	1.881970532	0.699115688	0.110975313	0.894133067	0.333897788	0.784018478	Normal
AAGAGGCCCTTTGGAA-1_1	2.404652869	1.252759379	0.847747231	1.817196077	0.116213612	1.287713834	Normal
AAGCCGAAGCGGTTTA-1_1	3.085996765	0.951783447	0.330781724	1.284355607	0.102386767	1.151060862	Hypermetabolic
AAGCTCGTGCCAAGTC-1_1	2.134501006	1.513239028	0.873923898	1.704438817	0.271095292	1.299439608	Normal
AAGGAGCGGTTGGTGC-1_1	-0.1359862	0.396634337	0.120605017	0.651793853	0.357458449	0.278101091	Hypometabolic
AAGGCGCGTAAAGCTT-1_1	1.209900693	0.569159609	0.346335525	1.013993287	0.327652625	0.693408348	Hypometabolic
AAGGCTGTGCTCATCG-1_1	1.101403588	0.436145352	-0.103715341	0.610956126	-0.103715341	0.388214877	Hypometabolic
AAGGTGATAAACCAGC-1_1	2.594048018	0.917941258	0.402551379	1.212557987	0.7967785	1.184775429	Normal
AAGTAGAAGACCGGGT-1_1	1.891789153	0.865314885	0.642691703	1.89418027	0.916565238	1.24210825	Normal
AAGTAGTGACGCGAGG-1_1	3.26961549	1.430970053	0.932318753	2.159233211	0.196308513	1.597689204	Hypermetabolic
AAGTTGTGATGTTATA-1_1	1.071201028	0.588659949	0.459414143	1.202916325	-0.117813574	0.640875574	Hypometabolic
AATAACGTCGCGCCCA-1_1	1.577724151	0.747798386	0.197940353	0.692111957	-0.104939017	0.622127166	Hypometabolic
AATACCTGATGTGAAC-1_1	-0.122005067	0.646768131	0.37000978	0.94218779	0.351086132	0.437609353	Hypometabolic
AATAGCTACCGCGTGC-1_1	-0.093688344	0.406805827	0.28001397	0.769017321	-0.093688344	0.253692086	Hypometabolic
AATATCAAGGTCGGAT-1_1	3.058726886	1.057946341	0.994895995	1.713207414	0.477745519	1.460504431	Hypermetabolic
AATCAGACTGCAGGAC-1_1	2.309633349	0.988486648	0.700440555	1.74199791	0.559685096	1.260048712	Normal
AATCCAAGGGCCTGAG-1_1	3.252312086	0.865828073	0.479264587	1.933957791	0.801187597	1.466510027	Hypermetabolic
AATCCATGCAAGGGTG-1_1	2.518653543	1.215001608	0.631641	2.17942139	0.566145479	1.422172604	Hypermetabolic
AATCGCCTCAGCGCCA-1_1	2.750226915	1.100938157	0.652595069	1.604713223	0.46004912	1.313704497	Hypermetabolic
AATCGGTATAGCCCTC-1_1	3.753363112	0.853859593	0.384862731	1.409632073	0.819807887	1.444305079	Hypermetabolic
AATGACGTAGGATGTC-1_1	2.632038411	0.680347988	0.610558776	0.682109968	-0.132337317	0.894543565	Normal
AATGACTGTCAGCCGG-1_1	2.128102485	0.88575444	0.2606155	1.525323859	0.308377765	1.02163481	Normal
AATGAGTTCGCATATG-1_1	3.053884633	0.88334853	0.90145423	1.653963832	0.519303868	1.402391018	Hypermetabolic
AATGCAACCGGGTACC-1_1	2.835276474	1.431229653	1.0373869	1.839437397	0.576039038	1.543873893	Hypermetabolic
AATGGTTCTCACAAGC-1_1	2.963810137	1.053333136	0.398405855	1.673938648	0.590247934	1.335947142	Hypermetabolic
AATGTTGTCGTGAGAC-1_1	2.428506675	0.989552723	0.77555765	2.248849693	0.01930685	1.292354718	Hypermetabolic
AATTAAAGGTCGGCGT-1_1	2.450449522	0.530328887	-0.079591786	0.220018369	-0.079591786	0.608322641	Normal
AATTCCAACTTGGTGA-1_1	4.026003604	1.313148485	0.559550887	1.53836909	0.297315609	1.546877535	Hypermetabolic
AATTGAACGCTCTGGT-1_1	1.506030461	0.724896751	-0.120151614	0.540411976	0.442757566	0.618789028	Hypometabolic
AATTGTGGTTGCCAAA-1_1	2.453958642	0.608324917	0.659043569	0.805994252	-0.14630659	0.876202958	Normal
ACAAAGCATGACCTAG-1_1	0.98253728	0.731338079	0.247664476	0.728201674	0.231765785	0.584301459	Hypometabolic
ACAAATGGTAGTGTTT-1_1	2.751827755	0.521488931	0.530824745	1.308096871	0.25482975	1.073413611	Normal
ACAACAGCATGAGCTA-1_1	2.744974468	1.063058163	0.999248176	1.78034856	0.503650861	1.418256046	Hypermetabolic
ACAACGGTCCCTGCGA-1_1	2.391517538	1.305306478	0.751502351	1.683847475	0.559011719	1.338237112	Normal
ACAAGGACAAGAGGTT-1_1	0.908471157	0.227333407	0.266050711	0.776394585	-0.09531079	0.416587814	Hypometabolic
ACAAGGGCAGGCTCTG-1_1	2.546290854	0.957947138	-0.120018144	1.161144764	-0.120018144	0.885069293	Normal
ACAATTGTGTCTCTTT-1_1	1.59697008	0.501063353	0.503483199	0.871441586	-0.111603171	0.672271009	Hypometabolic
ACACAAAGACGGGTGG-1_1	3.080425639	1.018245133	0.789429905	1.129898383	1.037388755	1.411077563	Hypermetabolic
ACACACCAGGACCAGT-1_1	2.584303025	0.835896522	0.41105972	1.614466844	0.237990555	1.136743333	Normal
ACACACTTTCTACACG-1_1	2.916898944	0.914745612	0.54897434	1.201942098	0.340247311	1.184561661	Hypermetabolic
ACACCCAGCATGCAGC-1_1	2.510292031	1.328457712	0.608861342	2.004094615	1.004718563	1.491284852	Hypermetabolic
ACACCCGAGAAATCCG-1_1	0.809500747	0.693584863	0.502277773	1.711334524	0.289071187	0.801153819	Hypometabolic
ACACCTTAAGTAGGGC-1_1	-0.111286164	0.446992938	-0.111286164	1.075992657	-0.111286164	0.237825421	Hypometabolic
ACACGAGACTCCTTCT-1_1	3.496197833	0.672105928	0.24973553	1.07881014	0.370904467	1.173550779	Hypermetabolic
ACACGGGAACTTAGGG-1_1	2.474006118	0.748259061	0.380427169	1.590090398	0.236244283	1.085805406	Normal
ACACTGGGACAGTCGT-1_1	1.717942246	0.770424445	0.05635913	1.171110257	-0.139214382	0.715324339	Hypometabolic
ACAGCGACATTCTCAT-1_1	1.045299106	0.317883767	0.415511414	0.537117726	-0.090635744	0.445035254	Hypometabolic
ACAGTATACCGTGGGA-1_1	-0.090440386	0.849911204	0.71294677	0.614285189	-0.090440386	0.399252478	Hypometabolic
ACATAATAAGGCGGTG-1_1	2.035802599	1.235826981	0.89437517	1.983377505	0.557151072	1.341306665	Normal
ACATCGTATGCAATGG-1_1	0.632642345	0.401165116	0.69301935	0.690912366	0.400423097	0.563632455	Hypometabolic
ACATGGCTCAATTTAG-1_1	3.305883078	0.961985841	0.505358608	1.999525579	0.124484311	1.379447483	Hypermetabolic
ACATTTGAAACCTAAC-1_1	2.604064525	0.650259952	0.632852894	1.146927996	0.527703114	1.112361696	Normal
ACCAAACACCCAGCGA-1_1	0.79019714	0.038530942	0.539428502	0.813765621	-0.105405139	0.415303413	Hypometabolic
ACCAACCGCACTCCAC-1_1	1.411266327	0.649322212	0.701963302	0.574770704	1.094359171	0.886336343	Hypometabolic
ACCAAGAACGCGTGTC-1_1	2.86155855	0.991383239	0.541298871	1.594067648	0.552175464	1.308096755	Hypermetabolic
ACCAAGTCATCGGCAG-1_1	2.816530105	1.047126211	0.697850909	1.884365791	0.499674576	1.389109518	Hypermetabolic
ACCACAAGTTTCTATC-1_1	1.306180223	0.542850298	0.001752206	1.245840127	-0.176124341	0.584099703	Hypometabolic
ACCAGTGCGGGAGACG-1_1	0.498450798	0.443010494	0.318406178	1.040422697	-0.1445657	0.431144893	Hypometabolic
ACCCACCTACATGCTC-1_1	1.354626359	0.395950542	-0.116868658	0.895386949	-0.116868658	0.482445307	Hypometabolic
ACCCGGAGCACCACAA-1_1	2.417199486	0.452704863	0.274112678	0.939768537	0.25787733	0.868332579	Normal
ACCCGTAGTCTAGTTG-1_1	2.626318396	0.579590624	0.106191892	0.532940478	-0.124373695	0.744133539	Normal
ACCCTATAGGACTGAG-1_1	3.64270399	1.03488889	0.517864718	2.117790401	0.016250666	1.465899733	Hypermetabolic
ACCCTCCCGTCAGGGC-1_1	2.782838625	1.077041969	0.244305125	0.601495769	0.563840811	1.05390446	Normal
ACCCTGGTAACGCCCT-1_1	-0.095236774	0.404482432	0.2778869	0.25341009	-0.095236774	0.149061175	Hypometabolic
ACCCTTCATCTGCGAA-1_1	3.424678195	1.243769605	0.705859579	2.097056767	0.669627308	1.628198291	Hypermetabolic
ACCGAAAGGGCCCTGC-1_1	1.676341737	0.661703217	0.513803033	0.600479586	1.123187529	0.91510302	Hypometabolic
ACCGACTGAGTCCCAC-1_1	3.646757676	0.922404967	0.511227864	1.693083348	-0.214111987	1.311872373	Hypermetabolic
ACCGATAGGCATAACC-1_1	1.340892062	0.467224938	-0.119566414	0.379829903	0.385976905	0.490871479	Hypometabolic
ACCGGGCCTTTGTTGA-1_1	2.277338327	0.67116774	0.177396151	0.683717633	0.636389836	0.889201937	Normal
ACCTAATCGACTTCCT-1_1	1.248356036	1.120167326	0.702543432	1.372205058	0.267148367	0.942084044	Hypometabolic
ACCTCCGCCCTCGCTG-1_1	0.672011445	0.747710735	0.451547568	0.650095428	-0.115359544	0.481201126	Hypometabolic
ACGAGAACCCATCACG-1_1	2.549606652	1.11796354	1.151125541	1.621595218	1.196077404	1.527273671	Hypermetabolic
ACGATCATACATAGAG-1_1	2.833568031	1.342569422	0.866416691	2.378715207	0.995907728	1.683435416	Hypermetabolic
ACGATGCATATGTTAT-1_1	2.51577902	0.755754783	0.388928679	0.810557014	-0.077940908	0.878615718	Normal
ACGCATACGTTTACTA-1_1	1.50030658	0.3310924	0.283264665	1.394680426	0.630468474	0.827962509	Hypometabolic
ACGCATTCGTGAGTAC-1_1	2.786980369	1.182763253	0.852758456	1.73569377	1.47057357	1.605753884	Hypermetabolic
ACGCCAGTGCGTTTGC-1_1	0.932173116	0.746308931	0.16125888	1.449587266	-0.155262248	0.626813189	Hypometabolic
ACGCCGCTAGACGACC-1_1	-0.074511342	-0.074511342	-0.074511342	0.384359921	-0.074511342	0.01726291	Hypometabolic
ACGCGGGCCAAGGACA-1_1	2.395937548	1.332155808	0.747579455	1.644841618	0.831249618	1.390352809	Hypermetabolic
ACGGAACACGAGTGCC-1_1	2.266156827	0.513154078	0.2078772	1.000367238	0.536839347	0.904878938	Normal
ACGGAATTTAGCAAAT-1_1	2.465495437	1.314880247	0.630683899	2.070320399	0.05237511	1.306751018	Hypermetabolic
ACGGCGGGTTGCCCTG-1_1	2.976423404	1.25508367	0.330193253	1.611377338	0.304833759	1.295582285	Hypermetabolic
ACGGGCGTATGCGACA-1_1	4.894953925	0.885036161	0.21701906	0.602353079	-0.105981515	1.298676142	Hypermetabolic
ACGTAGATTGCTGATG-1_1	2.222387001	1.200742086	0.516695737	2.297318584	-0.041665825	1.239095517	Normal
ACGTGCGCCTCGTGCA-1_1	2.881455174	1.467593319	0.80623577	2.563180178	0.424710169	1.628634922	Hypermetabolic
ACGTTAATGTCGAAGA-1_1	1.921032022	0.268962375	-0.097343583	0.799650677	-0.097343583	0.558991582	Hypometabolic
ACGTTTAGTTGTGATC-1_1	2.765903636	1.07856606	0.478568205	1.780715347	0.622315899	1.34521383	Hypermetabolic
ACTACCAGCTCTCTGG-1_1	0.802749105	0.038531171	-0.107808434	0.670591903	-0.107808434	0.259251062	Hypometabolic
ACTAGTTGCGATCGTC-1_1	0.865573617	0.675049134	-0.104369205	0.201928528	0.567129672	0.441062349	Hypometabolic
ACTCAACGAATGTATT-1_1	2.790876922	1.079002141	0.493912421	1.885270753	0.721602488	1.394132945	Hypermetabolic
ACTCAATAAAGGCACG-1_1	3.445950132	1.299180474	0.860022331	2.527187301	0.718149935	1.770098035	Hypermetabolic
ACTCAGACCTGCTTCT-1_1	3.59422599	1.121197343	0.22344162	1.85074722	0.72522683	1.502967801	Hypermetabolic
ACTCGCCGTTCGATAA-1_1	3.010595432	0.707379786	0.552907691	1.773233652	0.55918513	1.320660338	Hypermetabolic
ACTCGTCAGTAATCCC-1_1	1.442145337	0.423068468	0.163005983	0.637060337	0.422193694	0.617494764	Hypometabolic
ACTCTCTGACTTAGGT-1_1	3.355297669	0.568981127	0.171812917	0.793731466	0.440761576	1.066116951	Hypermetabolic
ACTCTTGTATAGTAAC-1_1	2.907066634	1.332182558	0.90501439	2.074361611	0.63632587	1.570990212	Hypermetabolic
ACTGTAGCACTTTGGA-1_1	1.233964148	0.716764025	0.287784883	1.014197262	0.639479074	0.778437878	Hypometabolic
ACTGTATACGCGAGCA-1_1	3.429449834	1.143960307	0.592184477	1.775390503	-0.076200175	1.372956989	Hypermetabolic
ACTGTCCAGGATTATA-1_1	0.552363701	0.785678485	0.358571305	1.062343692	0.339405024	0.619672441	Hypometabolic
ACTGTCTTCTTTAGAA-1_1	0.864093291	0.457540772	0.421150955	1.055766534	-0.131408822	0.533428546	Hypometabolic
ACTGTGCTAGTAGATC-1_1	2.799366477	0.873179025	0.714827016	2.108636509	1.051072777	1.509416361	Hypermetabolic
ACTTAGTACGACAAGA-1_1	3.42625546	1.303580845	0.722090829	2.043714392	1.470870172	1.79330234	Hypermetabolic
ACTTATTAGGATCGGT-1_1	-0.074594405	0.419950449	-0.074594405	0.694412904	0.888777389	0.370790386	Hypometabolic
ACTTATTTATGTGCCA-1_1	0.925254273	0.744648289	0.307961054	0.87607872	0.131660551	0.597120578	Hypometabolic
ACTTCGCCATACGCAC-1_1	0.89984625	0.663420374	0.607795839	0.832722945	0.963177448	0.793392571	Hypometabolic
ACTTGACTCCCTCTTT-1_1	1.264444227	0.354149123	0.571437606	0.452491253	-0.077043295	0.513095783	Hypometabolic
ACTTGGGACCCGGTGG-1_1	1.837622784	0.335947133	0.192622979	0.523214872	0.477050068	0.673291567	Hypometabolic
ACTTGTGGATGGAACG-1_1	1.268938273	0.092817201	0.62432383	0.30373124	-0.132397472	0.431482615	Hypometabolic
ACTTTCCTATAGCTTC-1_1	2.394151523	1.082879237	0.58282339	1.712015826	0.422489231	1.238871841	Normal
AGAACGTGGTACATTC-1_1	1.930542664	0.654652968	0.195594281	1.331406436	0.436761963	0.909791662	Normal
AGAATTGTTTGACATA-1_1	2.34975937	0.714038095	0.167361853	1.83265717	0.960869575	1.204937212	Normal
AGACATAGATCCTTCC-1_1	1.110986791	0.571108668	0.284493952	1.007412413	0.565822884	0.707964941	Hypometabolic
AGACCATGGGATACAA-1_1	2.14075474	1.37583165	1.033159111	1.517758365	-0.203252718	1.17285023	Normal
AGACCCGCCCTCCTCG-1_1	1.692701122	0.678050005	0.44860161	1.301176979	0.055463376	0.835198618	Normal
AGACGAAGTGCCGGTC-1_1	1.012352128	0.492663561	0.265536881	0.874397317	0.653306336	0.659651244	Hypometabolic
AGACGCCCACTTCGCC-1_1	2.498646221	0.591132813	0.518554254	0.647452208	-0.106737946	0.82980951	Normal
AGACTAGCCTTCCAGA-1_1	-0.107702836	0.084746485	-0.107702836	0.673118987	-0.107702836	0.086951392	Hypometabolic
AGAGCCGCCGAGATTT-1_1	3.26042541	0.905347265	0.152739191	1.273502357	-0.114326263	1.095537592	Hypermetabolic
AGAGCGGGCTAATCAT-1_1	3.36619982	0.904425581	0.53156203	1.766515806	0.026075071	1.318955661	Hypermetabolic
AGAGCGTACAAGCTCG-1_1	3.314186314	0.933435853	1.123003057	0.974979202	0.483030062	1.365726898	Hypermetabolic
AGAGCTACGAAAGCAT-1_1	3.696702069	1.312005703	0.56698204	2.036726376	-0.016006037	1.51928203	Hypermetabolic
AGAGGCTTCGGAAACC-1_1	1.517389745	0.923586515	0.378660541	0.502281643	-0.133905169	0.637602655	Hypometabolic
AGATAACTTCAGGGCC-1_1	-0.094108626	-0.094108626	0.279403205	0.254738782	-0.094108626	0.050363222	Hypometabolic
AGATACCAATAGAACC-1_1	2.497196388	0.51380548	-0.08694486	0.823997933	-0.08694486	0.732222016	Normal
AGATACCAGCACTTCA-1_1	-0.085857824	0.289546194	-0.085857824	0.559573646	-0.085857824	0.118309274	Hypometabolic
AGATACGACTTCATAT-1_1	2.876795996	0.494157522	0.280602467	1.547202937	0.523219441	1.144395673	Hypermetabolic
AGATACTCAAGATCGA-1_1	1.090764951	0.733305764	0.234820345	0.509974966	-0.103238589	0.493125487	Hypometabolic
AGATGACTCGCCCACG-1_1	2.213578663	0.746833023	0.389602784	1.464345945	-0.19805289	0.923261505	Normal
AGATTATAGGACGTTT-1_1	2.067636186	0.219355033	-0.134571145	0.810458312	0.529584875	0.698492652	Normal
AGCAACATATCTTATT-1_1	3.197323947	1.220706213	0.463277493	1.518003386	0.364916161	1.35284544	Hypermetabolic
AGCACCAGTACTCACG-1_1	3.273873426	1.237543241	0.592287231	1.53536778	-0.058228218	1.316168692	Hypermetabolic
AGCACTTAAGGACGCC-1_1	1.280389835	0.361837737	-0.073265889	0.461071897	-0.073265889	0.391353538	Hypometabolic
AGCATATCAATATGCT-1_1	2.207504246	0.60392986	-0.135004628	0.70926842	-0.135004628	0.650138654	Normal
AGCATCGTCGATAATT-1_1	2.802128184	1.05833764	0.42315305	1.464475732	0.947513066	1.339121534	Hypermetabolic
AGCATTACGAGGCAAG-1_1	1.863794878	0.215236371	-0.100445046	0.617704633	-0.100445046	0.499169158	Hypometabolic
AGCCCGCACTACAATG-1_1	1.552261333	0.556051112	0.349968406	1.655504666	0.409949346	0.904746973	Normal
AGCCCTAAGCGAAGTT-1_1	0.840616276	0.661329025	-0.151571029	0.925939594	0.632817914	0.581826356	Hypometabolic
AGCGACATCCCATTCA-1_1	3.484904819	1.467561755	0.664656414	2.592126937	0.938423099	1.829534605	Hypermetabolic
AGCGACCAACGATATT-1_1	2.045881921	1.076003595	0.543099427	1.407072994	0.10874529	1.036160645	Normal
AGCGATGCGCCTAATA-1_1	1.132235602	0.11197594	0.354233341	0.780343132	-0.083392931	0.459079017	Hypometabolic
AGCGGGAAGGGTCCAT-1_1	3.229071697	0.989133921	0.540327453	2.137072971	1.039943986	1.587110006	Hypermetabolic
AGCGGTTGCCGCTCTG-1_1	1.007302929	0.2623941	-0.09045745	0.711219458	-0.09045745	0.360000318	Hypometabolic
AGCGTACGAGAGCTAG-1_1	2.897756935	1.139842376	0.406885763	1.761689404	0.631171968	1.367469289	Hypermetabolic
AGCGTAGCGCTAGACC-1_1	3.04236815	1.245172921	0.21955671	1.165706892	-0.157209777	1.103118979	Hypermetabolic
AGCGTCTGAACCCGCA-1_1	3.718680898	1.038283384	0.391430713	1.368340036	0.545735222	1.412494051	Hypermetabolic
AGCTACGAATGGTGGT-1_1	1.89221702	0.98130801	0.466779753	1.406795085	-0.153736265	0.918672721	Normal
AGCTCTAGACGTTCCA-1_1	2.201054096	1.150347044	0.959842685	2.409412909	0.493792483	1.442889843	Hypermetabolic
AGGAAAGCCTCTGATG-1_1	2.854975132	1.431698231	1.161158596	2.367563083	0.596035528	1.682286114	Hypermetabolic
AGGAACGAACGACTTC-1_1	3.060198536	0.643537626	0.212267153	0.959708061	-0.147544078	0.945633459	Normal
AGGACAGTCGAATCCC-1_1	2.842460136	1.042948927	0.545287551	1.154463019	-0.192212901	1.078589347	Normal
AGGACATCGCACGTCG-1_1	1.913278608	0.759633766	1.000787894	1.767418012	0.501603818	1.18854442	Normal
AGGAGCGTTTATTATC-1_1	-0.090979391	0.850407957	0.291709833	0.916097513	-0.090979391	0.375251304	Hypometabolic
AGGAGGCCTTCGCGCG-1_1	2.38603642	0.867010012	0.580624782	0.961209948	0.466315849	1.052239402	Normal
AGGATATAGGGATTTA-1_1	1.527483946	0.699101862	-0.054315907	0.888180618	0.904305576	0.792951219	Hypometabolic
AGGCATTGTCGTAGGG-1_1	2.444029623	0.945447646	0.593863738	0.645537766	0.276840874	0.981143929	Normal
AGGCCACCCGTTATGA-1_1	0.935059143	0.775311634	0.371118722	0.618284129	-0.095470867	0.520860552	Hypometabolic
AGGCCCAGTGACTGGT-1_1	3.60099051	1.156672495	0.92044921	2.000369886	0.466152132	1.628926847	Hypermetabolic
AGGCCCATTGTACAGG-1_1	3.360398884	1.006585191	0.530488969	1.88411205	-0.014608321	1.353395355	Hypermetabolic
AGGCGATAACTGGCGT-1_1	1.764580121	0.471868543	0.169593646	0.679520454	0.299158089	0.676944171	Hypometabolic
AGGCTATGGTTAGCTT-1_1	2.316261924	0.687895178	0.348509267	0.484913174	-0.083436439	0.750828621	Normal
AGGGCCCTAATGTTCT-1_1	1.885942747	0.559523349	0.357819115	0.952166342	-0.124746242	0.726141062	Normal
AGGGCGTGATCGGCTA-1_1	3.147099857	1.099074724	0.53411997	2.15029629	0.701433466	1.526404861	Hypermetabolic
AGGGCTGCAGTTACAG-1_1	2.396644621	1.130453371	1.079287273	2.246105064	0.316538696	1.433805805	Hypermetabolic
AGGGTCTGGACGCAGT-1_1	0.607310768	0.581371336	0.665415096	0.702900395	0.383832584	0.588166036	Hypometabolic
AGGGTTTAGTTCGGGA-1_1	1.938087317	0.854455797	0.485091188	1.842614706	0.481353417	1.120320485	Normal
AGGTAACCTCCTATTC-1_1	3.837185199	1.423152573	1.013041816	2.394729061	0.500784452	1.83377862	Hypermetabolic
AGGTCGCCACTTCGGT-1_1	3.404740966	0.816757755	0.227790982	1.598004553	0.733200808	1.356099013	Hypermetabolic
AGGTCGCCTCCCAACA-1_1	0.809791133	0.399152901	0.376708214	0.24213754	0.357363273	0.437030612	Hypometabolic
AGGTGCACGTCCACAT-1_1	1.913377725	0.881704225	0.50720914	1.607260371	-0.149785568	0.951953179	Normal
AGGTGTTGCCGACCAC-1_1	1.322004058	1.084193069	0.535977184	0.572587642	0.377331498	0.77841869	Hypometabolic
AGGTTGAGGCACGCTT-1_1	1.647517836	0.858918495	0.585198089	1.359962503	1.253125583	1.140944501	Normal
AGGTTTCACACACCTT-1_1	-0.086590596	0.102918905	-0.086590596	0.679837509	0.729758024	0.267866649	Hypometabolic
AGTAACTATAGCAGCC-1_1	1.541568717	0.860152252	0.746964155	1.612203865	0.63521457	1.079220712	Normal
AGTAATGTCTTGCCGC-1_1	2.582977536	0.936112476	0.661356967	2.025195445	0.475177431	1.336163971	Hypermetabolic
AGTAGGTAACATACAT-1_1	3.057820696	1.157405467	0.9217459	2.282065517	0.891366257	1.662080767	Hypermetabolic
AGTATAATACTAGGCA-1_1	0.806732328	0.521242131	0.222308961	0.922817568	-0.106429183	0.473334361	Hypometabolic
AGTATCCATAATAACG-1_1	2.617020307	1.134039925	0.603648701	1.822615524	0.772867584	1.390038408	Hypermetabolic
AGTCAAGATGACACTT-1_1	2.617581791	0.790679547	0.452102847	1.024229409	0.651701146	1.107258948	Normal
AGTCACTCCGCCTCAT-1_1	2.609396558	1.081813734	0.308587577	2.006457297	0.318368678	1.264924769	Hypermetabolic
AGTCAGCCACCGCCTG-1_1	2.958062771	1.267094326	0.653346063	2.06923768	0.301228171	1.449793802	Hypermetabolic
AGTCCAGCGGGTACGT-1_1	2.27859581	1.183294737	0.727341189	1.938289905	0.153907023	1.256285733	Normal
AGTCGGCCCAAACGAC-1_1	1.809494013	0.931955426	0.577316329	0.500367739	-0.115783618	0.740669978	Hypometabolic
AGTCTGGACATCCTTG-1_1	3.913593289	0.674607117	0.259540057	1.403140755	1.175386614	1.485253566	Hypermetabolic
AGTCTTCTCCTCAAAT-1_1	1.64005098	0.844768438	0.481931214	1.793338629	0.615865457	1.075190944	Normal
AGTGAAGATGGTGTCC-1_1	2.072019075	0.429256358	0.686686939	0.783381212	-0.092562387	0.775756239	Normal
AGTGAGACTTCCAGTA-1_1	2.513907352	0.813120152	0.773911597	1.593673105	0.615141777	1.261950797	Normal
AGTGAGTCGAATTAAC-1_1	2.960478728	1.253050787	0.584324964	2.474939971	0.121621192	1.478883129	Hypermetabolic
AGTGCACGCTTAAGAA-1_1	2.386383832	0.698008327	-0.12631684	0.944073177	0.366760626	0.853781825	Normal
AGTGCTTGCACGAATA-1_1	2.607718626	1.09869211	0.675695411	1.645300496	0.77116155	1.359713638	Hypermetabolic
AGTGTGGTCTATTGTG-1_1	2.253293445	0.679640441	0.388384765	0.956594406	0.368617056	0.929306022	Normal
AGTTATTCAGACTGTG-1_1	1.656087441	0.659723472	0.433859021	0.525627767	0.941044714	0.843268483	Hypometabolic
AGTTCCTACAGAATTA-1_1	-0.122644976	0.278768839	-0.122644976	0.33745507	-0.122644976	0.049657796	Hypometabolic
AGTTCTGCGTTGTATC-1_1	3.250383796	0.869255442	0.410173419	1.728019072	-0.163977584	1.218770829	Hypermetabolic
AGTTGACATCGGCTGG-1_1	3.161108507	1.225985354	0.94932377	2.363507641	1.290727913	1.798130637	Hypermetabolic
AGTTGGCAAGGCTAGA-1_1	2.69288412	0.726378164	0.402427223	1.434853027	0.303101467	1.1119288	Normal
AGTTTCGCAGGTCGGA-1_1	3.451816734	1.186989373	0.727215445	1.611951083	0.746679113	1.544930349	Hypermetabolic
AGTTTGGCACGGGTTG-1_1	0.721803504	0.793716899	-0.116263812	0.479205071	0.463936638	0.46847966	Hypometabolic
ATAAAGGCTCGGTCGT-1_1	0.815749064	0.378011318	-0.107808334	0.402578649	-0.107808334	0.276144473	Hypometabolic
ATAACGCCGGAGGGTC-1_1	3.8107629	1.146353527	0.557423766	1.451595392	0.416535309	1.476534179	Hypermetabolic
ATAACGGAGTCCAACG-1_1	2.090973009	1.087788872	0.447742857	0.985266071	0.29105819	0.9805658	Normal
ATAATAGTGTAGGGAC-1_1	2.984376959	1.20806426	0.550605552	2.28334989	0.439989387	1.49327721	Hypermetabolic
ATACCCTGGCTCAAAT-1_1	3.618970682	1.529979145	0.943840505	2.546777195	0.54173611	1.836260728	Hypermetabolic
ATACCGTCATCCATAA-1_1	0.916206671	0.066156159	-0.096619471	0.644127922	0.604567858	0.426887828	Hypometabolic
ATACGCCGGCGAAACC-1_1	1.124734732	0.922984417	-0.026033046	1.127305145	-0.194150388	0.590968172	Hypometabolic
ATACGTCCACTCCTGT-1_1	-0.136422713	0.349202692	0.448399369	0.377886052	0.347210773	0.277255235	Hypometabolic
ATACTAGCATGACCCT-1_1	2.442470886	1.177561666	0.973887926	1.61947914	0.949037511	1.432487426	Hypermetabolic
ATACTCTCGCCACTCT-1_1	3.62880564	1.410193705	0.404868984	2.313965106	0.5857358	1.668713847	Hypermetabolic
ATAGACGAAGAGAAAG-1_1	2.154684967	0.632673934	-0.088278661	0.885639756	0.688131826	0.854570364	Normal
ATAGAGTACTGGGACA-1_1	1.957305985	0.815746562	0.528128438	0.999886808	0.233483054	0.906910169	Normal
ATAGCAACTAGGGAAG-1_1	3.571471855	0.926986868	0.223323906	1.146391423	-0.107811605	1.152072489	Hypermetabolic
ATAGCCATAACAGTCA-1_1	1.654529888	0.882033187	0.427100867	1.114974248	0.742491542	0.964225946	Normal
ATAGGGATATCCTTGA-1_1	3.376295298	0.827372374	0.595630268	1.609961625	0.553129326	1.392477778	Hypermetabolic
ATAGGTTGGGCAGATG-1_1	2.902227192	1.197404302	0.719738269	1.627609072	0.871909618	1.463777691	Hypermetabolic
ATATACGCTCGTGACG-1_1	1.254718181	0.566137634	-0.074954599	0.449916235	-0.074954599	0.42417257	Hypometabolic
ATATCTTAGGGCCTTC-1_1	1.794510717	0.773593735	0.666758012	1.638082336	0.63984819	1.102558598	Normal
ATATTGCTGTCAAAGT-1_1	3.416596807	0.835005141	0.440902293	1.70962102	0.607065021	1.401838056	Hypermetabolic
ATATTGGAGAGGCCTT-1_1	4.515588436	0.900710155	0.119974067	0.602439613	-0.130707837	1.201600887	Hypermetabolic
ATATTTAACCCTCAAG-1_1	0.647043845	0.369748811	0.150131144	0.422288923	-0.129382251	0.291966094	Hypometabolic
ATCAATCTGGGCTGCA-1_1	3.61485365	1.206746356	0.969902805	2.134030637	0.361503011	1.657407292	Hypermetabolic
ATCACTTCATCCTCGC-1_1	3.384404246	1.214248674	0.761500475	1.58118591	-0.21832217	1.344603427	Hypermetabolic
ATCCAACGCAGTCATA-1_1	0.784393798	1.000102013	0.300256768	1.181179686	-0.111497092	0.630887035	Hypometabolic
ATCCTGCTGCAGATAG-1_1	1.292681619	0.538276089	0.241359712	1.03581785	1.042259018	0.830078858	Hypometabolic
ATCGACCCAATACAGA-1_1	1.19349788	0.328990304	0.378130735	0.120646373	-0.080513285	0.388150401	Hypometabolic
ATCGACTCTTTCCGTT-1_1	2.513714291	1.170347267	0.677654466	1.808519598	0.056078286	1.245262782	Hypermetabolic
ATCGCACGATTGTTCA-1_1	2.674683618	1.339456317	0.997052943	2.107479038	0.511586518	1.526051687	Hypermetabolic
ATCGCACGCCGGGAGA-1_1	3.229637597	1.159724149	0.790047593	1.553957518	0.50687006	1.448047383	Hypermetabolic
ATCGCTGCGTGCAGCA-1_1	1.597793237	0.575518282	-0.111084299	0.682885396	-0.111084299	0.526805663	Hypometabolic
ATCGTCCAATCGAGTC-1_1	3.250958217	0.805621965	0.380241734	1.926866668	0.187905866	1.31031889	Hypermetabolic
ATCGTTAGCTAGCGGA-1_1	-0.120700237	-0.120700237	0.481385835	0.47346365	1.037157594	0.350121321	Hypometabolic
ATCTGTAATTGTACCC-1_1	2.565107004	0.889778269	0.751347232	1.344250956	-0.193355369	1.071425618	Normal
ATCTTGACCTGCAACG-1_1	1.96405521	0.597306829	0.308921253	0.773635414	0.522777747	0.833339291	Normal
ATGAAGCCAAGGAGCC-1_1	2.222789808	1.132490514	0.766701124	1.888824924	1.289493546	1.460059983	Normal
ATGACGCCGGCTCTAA-1_1	3.506109284	1.351429962	1.140574489	2.534014542	0.794754047	1.865376465	Hypermetabolic
ATGACTATGCGACATT-1_1	2.806145069	0.88351365	0.410046076	0.984515768	-0.13475878	0.989892357	Normal
ATGAGGAGTGTTAATC-1_1	3.470417689	0.434140746	-0.096422889	0.542677976	-0.096422889	0.850878127	Normal
ATGATCGGGAATAGAC-1_1	2.767573226	1.034229767	0.618468063	1.91454649	0.290574251	1.32507836	Hypermetabolic
ATGCACTACCGCATTG-1_1	-0.090799646	0.271068481	0.314492656	0.709119372	-0.090799646	0.222616243	Hypometabolic
ATGCATGATCCAGGAT-1_1	2.501117356	1.00204696	0.559814929	2.02234163	0.433349427	1.30373406	Hypermetabolic
ATGCCATTTGCGACCA-1_1	1.764270013	0.770091086	0.71808499	1.169031036	0.499732499	0.984241925	Normal
ATGCGACAGTCCCATT-1_1	1.105325415	1.159081859	1.056782615	1.322289411	-0.152369927	0.898221874	Hypometabolic
ATGCTCAGTGTTGCAT-1_1	1.463748943	1.194070799	0.982122845	1.466979433	0.172529946	1.055890393	Normal
ATGCTTAGGAGTTGAT-1_1	2.253857713	0.450344037	0.655077813	0.563046908	-0.094316696	0.765601955	Normal
ATGGAGCAGGCCGTGA-1_1	1.996980412	0.888428613	0.764203115	0.998650672	0.62950204	1.05555297	Normal
ATGGATTGACCAAACG-1_1	3.453481505	1.054579026	0.623954627	1.424126396	0.155199932	1.342268297	Hypermetabolic
ATGGGCCTCGGCCTCT-1_1	2.250384667	0.908369686	0.403644782	1.554474844	0.478862324	1.119147261	Normal
ATGGTCGCGTGGTTTC-1_1	1.774795958	0.584095596	0.575330189	1.487167425	0.722548603	1.028787554	Normal
ATGTACATGCGGTGAG-1_1	2.362530477	0.928672618	0.149981106	1.644342867	0.397792526	1.096663918	Normal
ATGTGCATCCGACGCA-1_1	2.830428891	0.966336699	0.418900932	1.574620484	0.832537977	1.324564996	Hypermetabolic
ATGTTACGAGCAATAC-1_1	2.238558614	1.16918315	0.836117194	2.300097569	1.401608266	1.589112959	Hypermetabolic
ATTAATACTACGCGGG-1_1	1.654999725	1.147401329	0.664347714	1.951360213	0.528758696	1.189373536	Normal
ATTAATTCGGTCACTC-1_1	2.663785158	1.155999167	0.714979127	1.875402304	0.115536426	1.305140436	Hypermetabolic
ATTACATGTCAGTCTT-1_1	0.727756008	0.660339034	0.091346838	0.872386636	0.303994112	0.531164526	Hypometabolic
ATTACGACTCCACAGT-1_1	2.50414189	0.544543865	-0.077916684	0.635546869	-0.077916684	0.705679851	Normal
ATTACTAGCCTCTTGC-1_1	1.992582201	1.051340156	0.761245143	1.846144606	1.367260247	1.40371447	Normal
ATTAGATTGATAGCGG-1_1	2.672148379	0.97456005	0.78811814	1.908410201	0.946904551	1.458028264	Hypermetabolic
ATTAGGCGATGCTTTC-1_1	2.783558859	1.157077615	1.165536443	2.473906337	0.556565714	1.627328993	Hypermetabolic
ATTATGCCATAGGGAG-1_1	3.172057488	1.063143921	0.39658698	1.190462634	0.09712938	1.18387608	Hypermetabolic
ATTCAACCATTTAAGG-1_1	-0.086642852	0.10291532	-0.086642852	0.844520097	-0.086642852	0.137501372	Hypometabolic
ATTCCTCCGCCAGTGC-1_1	1.221650274	0.610264579	0.185157124	1.298465418	0.996833774	0.862474234	Hypometabolic
ATTCCTTCCAGGCGGT-1_1	3.276927955	1.250798625	0.621442419	2.101635962	1.629277333	1.776016459	Hypermetabolic
ATTCGCGCCTTGAGAG-1_1	1.865563791	0.562679831	0.715896157	1.569526199	0.269189584	0.996571112	Normal
ATTCGTTTATCGTATT-1_1	2.550449949	0.724275017	0.142786541	0.97119663	-0.118543814	0.854032865	Normal
ATTCTCGTCTCTTTAG-1_1	3.725487256	0.971606268	0.378768357	1.242949715	-0.186915159	1.226379287	Hypermetabolic
ATTGAAGATCTTAGTG-1_1	2.993333939	0.730827289	1.015572028	0.574506678	0.616216257	1.186091238	Normal
ATTGACCGGCGATGAC-1_1	-0.091165335	0.259860849	-0.091165335	0.534015266	-0.091165335	0.104076022	Hypometabolic
ATTGATAGCAACGAGA-1_1	3.179401947	1.197447295	0.394019225	1.626009968	-0.182933934	1.2427889	Hypermetabolic
ATTGCGATCAGTAACT-1_1	2.784631724	0.670016004	0.334012521	0.468355536	-0.103623894	0.830678378	Normal
ATTGCTGCTCCTCCAT-1_1	-0.075500066	-0.075500066	0.407791049	0.984348871	-0.075500066	0.233127944	Hypometabolic
ATTGGATTACAGCGTA-1_1	-0.100499939	0.418439306	0.256020254	0.890670426	-0.100499939	0.272826022	Hypometabolic
ATTGGGAATATCTTGG-1_1	2.762593943	0.888424088	0.511810709	1.661984549	0.328149317	1.230592521	Hypermetabolic
ATTGGTTGTGCATTAC-1_1	3.21509149	1.243963633	1.126995952	2.21464069	0.571321593	1.674402672	Hypermetabolic
ATTTAACTCGTATTAC-1_1	3.596798018	1.356174781	0.774639277	2.428438444	0.940566685	1.819323441	Hypermetabolic
ATTTACAGTTTACTGG-1_1	1.161582102	0.518546468	-0.080141882	0.606074004	-0.080141882	0.425183762	Hypometabolic
ATTTGTCTTGGGAGCT-1_1	3.063944835	0.950949878	0.563755867	1.768645622	0.732378646	1.415934969	Hypermetabolic
ATTTGTTCCAGGGCTC-1_1	1.545538955	0.527356567	0.021755295	0.772018324	0.432829348	0.659899698	Hypometabolic
CAAACGGTCGCACTTT-1_1	-0.085365954	0.590347043	-0.085365954	0.211058077	-0.085365954	0.109061452	Hypometabolic
CAAATTGGATTATGCC-1_1	0.837559941	0.350355601	-0.103248439	0.288690664	-0.103248439	0.254021866	Hypometabolic
CAAATTGTCAGCAAGC-1_1	2.887098478	1.009488842	0.671773204	1.865673137	0.795753751	1.445957482	Hypermetabolic
CAACATGGCCTGATAA-1_1	3.043719861	1.156077424	0.978357484	1.545289211	0.480596229	1.440808042	Hypermetabolic
CAACCAGTGGCCTACC-1_1	2.750683891	1.050070383	0.577560249	1.574526395	-0.163157454	1.157936693	Hypermetabolic
CAACGACCCGTTTACA-1_1	3.515601456	1.082556184	0.579659391	1.49100805	0.480179251	1.429800866	Hypermetabolic
CAACGGTTCTTGATAC-1_1	2.821316053	0.834489281	0.575990058	1.596468484	-0.0242715	1.160798475	Hypermetabolic
CAACGTGGTGGAGTCT-1_1	-0.101435634	0.190710191	0.22576769	0.421388229	0.956840919	0.338654279	Hypometabolic
CAACTCCTTGATCCCG-1_1	2.382853813	0.694208964	0.4535569	1.405085499	0.063013602	0.999743755	Normal
CAACTTGTAGTGGGCA-1_1	2.864893238	0.618050924	0.334353181	1.498529749	-0.016844558	1.059796507	Normal
CAAGAGGGCGGAGTAC-1_1	0.842414362	0.504620099	-0.103409574	0.493952912	-0.103409574	0.326833645	Hypometabolic
CAAGATATTATAACGT-1_1	3.002671734	1.196012984	0.706523228	1.911202789	0.412864888	1.445855124	Hypermetabolic
CAAGCAACGTCGGAGT-1_1	-0.086739674	0.309907304	0.307535959	0.497792715	0.978840789	0.401467419	Hypometabolic
CAAGCACCAAATGCCT-1_1	2.420393183	1.260809292	1.173890428	2.153093457	0.997127563	1.601062784	Hypermetabolic
CAAGGATCGCATGTTC-1_1	0.999259137	0.696914791	0.693813052	0.532392496	-0.091619736	0.566151948	Hypometabolic
CAAGGCCAGTGGTGCA-1_1	0.485774851	1.045115433	0.077143755	0.620356371	0.731346423	0.591947366	Hypometabolic
CAAGGGAGTGTATTTG-1_1	2.519344968	1.327580911	0.729445771	2.067011326	0.456607764	1.419998148	Hypermetabolic
CAATAAACCTTGGCCC-1_1	2.70512776	0.627042719	0.271046825	1.144140344	0.274033325	1.004278195	Normal
CAATATTGGACTAGTG-1_1	3.525679298	1.541644154	0.839432278	2.178946814	0.460660496	1.709272608	Hypermetabolic
CAATCCTGCCGTGGAG-1_1	2.926079193	1.279695184	0.650277065	2.521846722	0.870275719	1.649634777	Hypermetabolic
CAATTAAGGGTGATGA-1_1	3.197676696	1.354283255	0.567830943	2.058922212	0.416674234	1.519077468	Hypermetabolic
CAATTTCGTATAAGGG-1_1	0.925375863	0.436191239	-0.099045311	0.649130041	-0.099045311	0.362521304	Hypometabolic
CAATTTGACCGGGAAG-1_1	3.345676591	1.116746853	0.771404982	2.362855852	0.501609058	1.619658667	Hypermetabolic
CACAAACCGCAGAACT-1_1	2.196750686	0.916545431	0.567207262	1.269632902	0.028850118	0.99579728	Normal
CACACACGCTAACGAG-1_1	3.261210799	0.591798134	-0.101023034	1.212928173	-0.101023034	0.972778208	Hypermetabolic
CACACAGGGATAGATT-1_1	4.368641323	1.260240593	0.172713812	1.231572726	0.437293179	1.494092327	Hypermetabolic
CACAGCACCCACGGCA-1_1	1.321915112	0.529634588	0.393246435	0.630629101	0.373155046	0.649716056	Hypometabolic
CACAGCTAGGGAGTGA-1_1	3.363308258	1.133961146	0.486510717	1.863037501	0.420655254	1.453494575	Hypermetabolic
CACAGGGCCATATAGT-1_1	-0.114148973	0.029824103	-0.114148973	0.310192725	0.506042739	0.123552324	Hypometabolic
CACAGTCCCGCTTCGC-1_1	3.40502987	1.395306429	1.113441641	1.92073134	0.893528062	1.745607468	Hypermetabolic
CACATGATTCAGCAAC-1_1	1.313039931	0.136626663	-0.088643963	0.82323233	0.692029049	0.575256802	Hypometabolic
CACATGTTTGGACATG-1_1	3.842163373	1.490156121	1.042116972	1.70672452	-0.192698651	1.577692467	Hypermetabolic
CACCATCGGAGGAGAC-1_1	2.363303675	0.883215529	0.455635937	1.672842069	0.269285705	1.128856583	Normal
CACCCACACGTCACCC-1_1	3.571448732	1.468127925	0.599465733	2.473815504	0.856071325	1.793785844	Hypermetabolic
CACCCGCGTTTGACAC-1_1	0.901994959	0.228685837	-0.090250063	0.79322058	-0.090250063	0.34868025	Hypometabolic
CACCCTTTCCTCGCTC-1_1	2.452429865	0.873148792	0.445918481	1.142397475	0.090122426	1.000803408	Normal
CACCGATGATGGGTAC-1_1	0.890675756	0.358729414	0.048366238	1.029497561	0.376429249	0.540739643	Hypometabolic
CACCGCCAGAAGGTTT-1_1	2.117912826	0.972790486	1.268598527	1.589607688	0.756616917	1.341105289	Normal
CACCGTATCCCATCCG-1_1	1.137942748	0.367963248	0.082496221	0.325265315	-0.149187163	0.352896074	Hypometabolic
CACCTAATAGAGTCGT-1_1	3.073911058	1.494226122	0.690061646	2.377388127	-0.064329332	1.514251524	Hypermetabolic
CACCTAATCAGTTTAC-1_1	1.361699936	0.43063821	0.428445081	0.688945177	0.592273675	0.700400416	Hypometabolic
CACCTCGATGGTGGAC-1_1	2.103850596	0.559051297	0.279141058	0.511746166	0.606137423	0.811985308	Normal
CACGCACAGCGCAGCT-1_1	2.710177164	0.717937817	0.493818296	1.439868749	0.428198125	1.15800003	Normal
CACGCAGCGAGGCTTT-1_1	-0.087882458	0.095564774	-0.087882458	0.813261841	-0.087882458	0.129035848	Hypometabolic
CACGTCAATCAATGGA-1_1	3.016641885	0.667694915	0.587951477	1.372424804	0.093978895	1.147738395	Hypermetabolic
CACGTTCGTGCTCTAG-1_1	2.277667652	1.004285933	0.633982275	2.065705674	0.058933915	1.20811509	Normal
CACTAAAGTTGCCTAT-1_1	1.109658025	0.774192789	-0.083811143	0.858401358	-0.083811143	0.514925977	Hypometabolic
CACTACGGGAGCTGCC-1_1	3.035733024	1.294640156	1.392697968	2.398426668	0.269847807	1.678269125	Hypermetabolic
CACTCTTCTGCTAGCC-1_1	1.161438627	0.318356202	0.813556195	0.431889153	0.77915024	0.700878083	Hypometabolic
CACTGTCCAAGTGAGA-1_1	3.27676062	1.345852706	0.681309017	1.892589331	0.539713941	1.547245123	Hypermetabolic
CACTTAATCAGACGGA-1_1	-0.077921046	-0.077921046	-0.077921046	0.423155877	-0.077921046	0.022294339	Hypometabolic
CACTTCGCCACAGGCT-1_1	3.005376857	1.020600188	0.444676031	1.467656874	-0.187701387	1.150121713	Hypermetabolic
CAGAATAACACACGGA-1_1	1.275634702	0.671912311	0.124851974	0.721876161	0.358031213	0.630461272	Hypometabolic
CAGAGCATGAGCTTGC-1_1	2.826855794	0.988908792	0.706655589	1.592679643	0.544645765	1.331949117	Hypermetabolic
CAGATAATGGGCGGGT-1_1	1.059996151	0.094978087	1.151980851	0.091736145	0.706208841	0.620980015	Hypometabolic
CAGATACTAACATAGT-1_1	1.642509282	0.566162997	0.150741049	0.812460861	-0.125274267	0.609319984	Hypometabolic
CAGCAGTCCAGACTAT-1_1	1.492543259	0.825444001	0.750885257	0.726412921	0.438347103	0.846726508	Hypometabolic
CAGCCTCGATAGCGGT-1_1	-0.129922067	-0.129922067	0.114627282	1.349421646	-0.129922067	0.214856546	Hypometabolic
CAGCTCACTGAGACAT-1_1	2.146865497	1.421915873	0.703989402	1.959901176	1.014684437	1.449471277	Normal
CAGCTCGTGCTTGTGT-1_1	3.35159144	1.263956135	0.970242688	2.555205021	0.949909198	1.818180896	Hypermetabolic
CAGGGCTAACGAAACC-1_1	4.145407838	1.500987742	0.875704247	2.141313261	0.323091401	1.797300898	Hypermetabolic
CAGTAATCCCTCCCAG-1_1	0.873479655	0.280418069	-0.119368921	1.414156276	-0.119368921	0.465863232	Hypometabolic
CAGTAGCGAGGTAGTA-1_1	2.637290233	0.889609802	0.814454438	1.917616925	0.218400225	1.295474324	Hypermetabolic
CAGTCTCTCGGCTAAT-1_1	2.113823701	0.843585155	0.519779329	1.967788898	-0.065225947	1.075950227	Normal
CAGTGGTTGCACATGA-1_1	0.80855559	0.335719935	-0.104506364	0.111745151	-0.104506364	0.209401589	Hypometabolic
CAGTGTCCGCAGAATG-1_1	2.986046165	0.796583541	0.543671295	1.558362869	1.354961659	1.447925106	Hypermetabolic
CAGTTCAAATTGACAC-1_1	0.507050765	0.452357145	0.559079846	0.916525465	-0.143312748	0.458340095	Hypometabolic
CAGTTCCGCGGGTCGA-1_1	2.126431107	1.253184609	0.999764783	1.832944044	0.536717467	1.349808402	Normal
CATAATGAGCGGGCGA-1_1	-0.113365265	0.487112532	-0.113365265	0.412380422	1.214114159	0.377375316	Hypometabolic
CATACAAAGCCGAACC-1_1	2.953448935	1.197367491	0.959647954	1.929265166	0.870876501	1.582121209	Hypermetabolic
CATACGGCGTCTGGGC-1_1	1.296824539	0.463385553	0.526914105	0.683743442	-0.07359203	0.579455122	Hypometabolic
CATACGGGTGCATGAT-1_1	3.36944389	1.24960538	0.856874913	2.181801603	0.243062346	1.580157627	Hypermetabolic
CATAGTAGCATAGTAG-1_1	2.300239206	0.860281459	0.293546898	1.512639949	0.274318669	1.048205236	Normal
CATCAAACTGGCGCCC-1_1	-0.096813005	0.386147503	-0.096813005	0.556854171	-0.096813005	0.130512532	Hypometabolic
CATCCCGAGATTCATA-1_1	2.514125007	0.641968737	0.559008154	1.615741214	-0.150383475	1.036091927	Normal
CATCGAATGGATCTCT-1_1	3.860521935	1.513388916	0.508657262	1.292177724	0.615428226	1.558034813	Hypermetabolic
CATCGCCCGCGGCCAA-1_1	3.544149547	0.994188331	0.548176642	1.724488218	0.59256611	1.48071377	Hypermetabolic
CATGAACCGACATTTG-1_1	3.34843234	1.188118789	0.667301094	2.305533928	0.49946813	1.601770856	Hypermetabolic
CATGATCGCTTTGAGA-1_1	2.553762894	0.549995421	1.036451652	1.591423673	0.320279567	1.210382642	Normal
CATGATGCACAATTCT-1_1	3.749084748	1.007542912	0.53032113	1.967049711	0.100563912	1.470912483	Hypermetabolic
CATGCGTTAGACAGAA-1_1	4.062633205	1.225599036	0.704928696	2.178268377	0.626787719	1.759643407	Hypermetabolic
CATGCTGGCTCCAATT-1_1	3.390883689	1.165111181	0.182226167	1.451852014	0.688535008	1.375721612	Hypermetabolic
CATGGATTGTCTTCCG-1_1	-0.078249702	0.334207079	-0.078249702	0.69942813	-0.078249702	0.159777221	Hypometabolic
CATGGCAGGAAGATCG-1_1	3.526968568	1.391994276	0.678718633	2.170627419	0.461895964	1.646040972	Hypermetabolic
CATGGTAAGTAGCGTT-1_1	-0.080018518	0.169737145	-0.080018518	0.419768037	-0.080018518	0.069889926	Hypometabolic
CATGGTCTAGATACCG-1_1	3.058529261	1.290697831	0.624935605	2.459831703	0.497976589	1.586394198	Hypermetabolic
CATGGTTTATTAATCA-1_1	-0.080977923	0.317562527	-0.080977923	0.604231973	-0.080977923	0.135772146	Hypometabolic
CATTACGCAGGAAGGG-1_1	2.710924753	0.931577562	0.555697181	1.814729739	-0.036423775	1.195301092	Hypermetabolic
CATTACGTCGGCCCGT-1_1	0.633405158	0.624414848	0.3193214	1.465198389	0.089476363	0.626363232	Hypometabolic
CATTATGCTTGTTGTG-1_1	1.496306028	0.978333886	0.329813239	1.481587742	0.442636328	0.945735444	Normal
CATTCAGGTCAGTGCG-1_1	1.72490002	0.902441362	0.930956853	1.494853422	0.00181604	1.010993539	Normal
CATTCCCTAAGTACAA-1_1	3.456390063	0.804678014	0.360068453	2.202931179	0.317760162	1.428365574	Hypermetabolic
CATTCGTCGTAGCGGT-1_1	2.594054947	0.832495356	0.501270404	1.24670717	-0.121790565	1.010547462	Normal
CATTGATGAACACGCC-1_1	0.857066344	0.052030198	0.243183461	0.771975621	-0.10212566	0.364425993	Hypometabolic
CATTTCTAGCAGACTA-1_1	2.935938704	1.189515009	0.350857292	2.352993356	0.268859225	1.419632717	Hypermetabolic
CCAAACAGAACCCTCG-1_1	3.135956121	1.006293288	0.088534519	1.299011382	0.177903849	1.141539832	Hypermetabolic
CCAACGATGCACTGAT-1_1	-0.081016714	0.515159444	0.364128151	0.407080726	-0.081016714	0.224866978	Hypometabolic
CCAAGACTTCTGCGAA-1_1	2.303425624	1.089876577	0.535236237	1.189904331	-0.169608283	0.989766897	Normal
CCAAGCGTAACTCGTA-1_1	-0.123037541	0.03871788	0.153669209	0.180368983	0.409090823	0.131761871	Hypometabolic
CCAAGGAACAGAGAGG-1_1	3.401145163	1.124033208	0.49389338	2.043507867	0.412931087	1.495102141	Hypermetabolic
CCAAGGTTGCCCTTTC-1_1	2.512091267	0.89656654	0.414851567	1.800573843	0.161912271	1.157199098	Normal
CCAATAGTGCCGTCGA-1_1	1.326696358	0.688430055	-0.086961214	0.45161761	-0.086961214	0.458564319	Hypometabolic
CCAATGTCACAGCAAG-1_1	1.091940138	0.292743285	-0.085823646	0.565045814	-0.085823646	0.355616389	Hypometabolic
CCAATTGAATGTTAAT-1_1	1.743705235	0.866101096	0.473067991	1.470425956	0.073358531	0.925331762	Normal
CCACAGCTGAAATCAT-1_1	3.006282503	1.111761337	0.92583628	1.577661071	0.361483411	1.39660492	Hypermetabolic
CCACAGTACCCATCCT-1_1	3.963922958	1.126204247	0.59265696	1.365483483	0.15605807	1.440865143	Hypermetabolic
CCACCCAAGGAAAGTG-1_1	3.090814845	1.444864249	1.207383527	2.246848346	0.963519379	1.790686069	Hypermetabolic
CCACCTGTATGGAATA-1_1	0.650195269	0.622663413	-0.120696693	0.5449868	-0.120696693	0.315290419	Hypometabolic
CCACTAAACTGAATCG-1_1	3.136592958	1.115312525	0.665049427	2.07287607	0.836152996	1.565196795	Hypermetabolic
CCACTTTCCTTCTAGG-1_1	1.172421041	0.99272963	1.361150769	1.214134751	-0.127525987	0.922582041	Hypometabolic
CCAGAAACTGATGCGA-1_1	1.55015446	0.363247863	0.463423527	0.966027961	0.194189518	0.707408666	Hypometabolic
CCAGCCTGGACCAATA-1_1	0.628754856	0.68025328	0.418348336	1.082530314	0.3975389	0.641485137	Hypometabolic
CCAGCTACGCCTCATA-1_1	2.91730373	1.124632716	0.431424977	2.132870904	0.823660017	1.485978469	Hypermetabolic
CCAGGGACGTGGCCTC-1_1	2.051101936	1.19242651	0.960645028	2.178114762	0.842777112	1.44501307	Normal
CCAGTCCATTATTCGA-1_1	2.23712037	1.375355548	0.716459999	2.308020892	0.753933967	1.478178155	Hypermetabolic
CCAGTGAGCTCCTTGT-1_1	3.379841732	1.351571695	0.69341999	1.980219215	0.160038989	1.513018324	Hypermetabolic
CCATAGGTTGGCGTGG-1_1	3.079588191	1.214882941	0.979734242	2.278627018	0.80205916	1.670978311	Hypermetabolic
CCATATGGAAACTATA-1_1	1.530051525	0.716539725	-0.116270233	0.403620848	-0.116270233	0.483534326	Hypometabolic
CCATCCATACCAAGTC-1_1	2.519164812	1.050697584	0.655464265	1.803901136	0.015368042	1.208919168	Normal
CCATCTTGTTCACAAT-1_1	2.044165238	0.96812564	0.191049256	1.770506367	-0.190574383	0.956654424	Normal
CCATGCCTGTTTAGTA-1_1	-0.090213428	-0.090213428	0.317832118	0.736480364	-0.090213428	0.156734439	Hypometabolic
CCATGCTCTGCAGGAA-1_1	2.325405479	0.807684441	0.39421868	1.605779644	0.944163644	1.215450378	Normal
CCATTAGCGATAATCC-1_1	1.07788225	0.287022662	0.751548609	0.784080742	-0.087595038	0.562587845	Hypometabolic
CCATTCCCTGCCCACA-1_1	3.004806573	0.85593057	0.240990136	1.117137039	-0.100521163	1.023668631	Normal
CCCAGGTCTGAAGGCT-1_1	-0.126204419	0.239422913	-0.126204419	0.431099672	0.787374278	0.241097605	Hypometabolic
CCCAGTTAAGGCGCCG-1_1	1.972406525	0.816353216	0.69088509	1.809638623	0.711971472	1.200250985	Normal
CCCATATAGGTCGATT-1_1	1.305791901	0.625227437	0.139614159	0.765103963	-0.116376077	0.543872277	Hypometabolic
CCCGCCATGCTCCCGT-1_1	2.903607415	1.136891968	1.052979715	2.191293035	1.461076578	1.749169742	Hypermetabolic
CCCGCGCAATGCACCC-1_1	1.755866451	0.47622257	0.09247598	0.915026731	0.307397786	0.709397904	Hypometabolic
CCCGGCACGTGTCAGG-1_1	0.790504059	0.370684438	0.017261843	1.091041363	-0.152474254	0.42340349	Hypometabolic
CCCGTCAGCGTCTGAC-1_1	2.553543651	1.163463713	0.784062835	2.128098219	0.72486362	1.470806408	Hypermetabolic
CCCGTGGGTTAATTGA-1_1	3.256433699	1.111689748	0.631463992	1.084650853	-0.135419236	1.189763811	Hypermetabolic
CCCGTTTCGCAGATGT-1_1	1.145420474	0.891809698	0.551510148	0.160100139	-0.14568893	0.520630306	Hypometabolic
CCCTAGTGTCAGGTGT-1_1	3.603724009	1.63821169	0.812544446	2.132408952	0.573739372	1.752125694	Hypermetabolic
CCCTCATTCTGGAATT-1_1	3.249626681	1.241825418	0.404398796	1.723849608	0.567367761	1.437413653	Hypermetabolic
CCCTCCTCGCTCGTAT-1_1	-0.082583387	0.322757654	-0.082583387	0.016974062	-0.082583387	0.018396311	Hypometabolic
CCCTGAAATGAGTTGA-1_1	2.035809507	0.251038331	-0.090726362	1.336291129	0.645382208	0.835558963	Normal
CCGAAAGTGGTGAGCA-1_1	2.883439311	1.297418088	0.612410372	2.81663957	0.388952008	1.59977187	Hypermetabolic
CCGAAGTATATTGTTC-1_1	0.699380395	0.449384828	0.179449703	1.016743915	-0.113011312	0.446389506	Hypometabolic
CCGACAATAGGCCGCC-1_1	3.19647407	1.111416844	0.096476213	1.273194319	-0.131414072	1.109229475	Hypermetabolic
CCGAGCTGTGCTTGTC-1_1	-0.088979591	0.448434823	1.114828697	0.922284029	-0.088979591	0.461517674	Hypometabolic
CCGCACAAAGACCAAC-1_1	-0.079078291	0.349954485	0.401438419	0.237051123	-0.079078291	0.166057489	Hypometabolic
CCGCACTTGCAATGAC-1_1	2.53161469	1.122525595	1.095700576	2.026683462	0.500412371	1.455387339	Hypermetabolic
CCGCCGGTCAACACAC-1_1	2.871323572	0.740533226	0.296537209	1.703802378	0.566622438	1.235763765	Hypermetabolic
CCGCTCTTCCGAACTA-1_1	2.295909189	0.287900965	0.287356857	0.513289603	-0.096611248	0.657569073	Normal
CCGGAAGTGCAATATG-1_1	1.837576246	0.926718353	0.688089009	1.499395885	-0.16878106	0.956599687	Normal
CCGGAATGGTTTCAGT-1_1	1.76734509	0.750747421	0.472817108	0.690739571	-0.122367983	0.711856242	Hypometabolic
CCGGAGGTCTTATGGT-1_1	2.22827954	0.515632791	-0.087268175	0.300296903	0.906772185	0.772742649	Normal
CCGGCGCATATTGGAT-1_1	2.688569431	0.916853564	0.413186216	1.273069336	0.389049172	1.136145544	Normal
CCGGGACCCGCAGAGA-1_1	3.498772238	1.15636574	0.847451225	1.411298035	-0.018996368	1.378978174	Hypermetabolic
CCGGGCTGCTCCATAC-1_1	2.738670909	1.226423127	0.557544761	1.663039279	0.244290209	1.285993657	Hypermetabolic
CCGTAAGTTGGTCCCA-1_1	2.386578996	1.088611992	0.650354102	1.648065534	-0.0163319	1.151455745	Normal
CCGTACCCAAGCGCCA-1_1	3.625182269	1.202531403	0.543783338	1.904511007	0.557006946	1.566602992	Hypermetabolic
CCGTGCCCATGACGGC-1_1	3.62030982	1.323458178	0.866244607	2.338321585	1.193582115	1.868383261	Hypermetabolic
CCTAAATTAACGGTTC-1_1	1.05537005	1.014542804	-0.087792851	0.363455662	-0.087792851	0.451556563	Hypometabolic
CCTAACCCAAACAAGT-1_1	0.872428198	0.760283045	0.775465293	0.548545774	0.397621817	0.670868825	Hypometabolic
CCTAAGTGTCTAACCG-1_1	2.634099735	0.615883061	0.091060363	1.477382627	0.080740023	0.979833162	Normal
CCTACGGCTCAGTCGA-1_1	3.072393442	1.007048192	0.675617903	1.65490967	0.783014201	1.438596682	Hypermetabolic
CCTACTCAACACGATT-1_1	1.394466709	0.950916231	0.072200306	0.935150825	-0.136345707	0.643277673	Hypometabolic
CCTACTGCTTACACTT-1_1	2.695054703	0.880070078	0.424798683	1.215228938	0.281332023	1.099296885	Normal
CCTATGGGTTACCGTC-1_1	1.915500218	0.903224131	0.450569501	1.858180093	-0.008189205	1.023856948	Normal
CCTCACCAATCTTGAC-1_1	2.336576101	0.630554848	0.301719936	1.492933858	1.000469223	1.152450793	Normal
CCTCACGTCAGCTAAT-1_1	0.809458746	0.849641319	0.20984288	0.703193961	0.357846342	0.58599665	Hypometabolic
CCTCATGCAGCTACGA-1_1	3.411386441	1.344859288	1.135611429	2.433200107	0.611886498	1.787388753	Hypermetabolic
CCTCCGACAATTCAAG-1_1	2.704750103	1.168943607	0.638934703	2.232882611	0.349690444	1.419040293	Hypermetabolic
CCTCCTGTTGTGTCGT-1_1	0.832272218	0.344403266	-0.109819551	0.633937109	0.542397827	0.448638174	Hypometabolic
CCTCGGACCGGGATAG-1_1	2.968938063	1.084704478	0.599222776	1.465056671	1.070050909	1.437594579	Hypermetabolic
CCTCTAATCTGCCAAG-1_1	1.209839021	0.575327616	0.513443428	1.249407986	0.738250685	0.857253747	Hypometabolic
CCTGAACGATATATTC-1_1	3.0216324	0.990123952	0.962024298	1.837904872	0.179513946	1.398239894	Hypermetabolic
CCTGAATATTTACATA-1_1	3.311382825	1.006313711	0.37836767	1.735116336	-0.062427	1.273750709	Hypermetabolic
CCTGCGATAGAACTGT-1_1	3.975127191	1.431699879	1.079838223	2.011826654	1.054863183	1.910671026	Hypermetabolic
CCTGCTACAACCATAC-1_1	1.844286865	1.028004115	0.678446169	0.759450193	-0.141300582	0.833777352	Normal
CCTGCTATTTGAGAAG-1_1	2.720889726	1.105683689	0.590087142	2.367490826	0.75490833	1.507811943	Hypermetabolic
CCTGGCTAGACCCGCC-1_1	2.052244646	-0.092296959	-0.092296959	0.521542694	-0.092296959	0.459379292	Hypometabolic
CCTGTAAGACATGATA-1_1	1.420890374	0.550846626	-0.083451986	0.346897168	-0.083451986	0.430346039	Hypometabolic
CCTGTCACCCGGGCTC-1_1	3.152305717	1.229640864	0.442454222	2.250677585	0.299786499	1.474972977	Hypermetabolic
CCTGTCGCCCGTAAAT-1_1	2.537426861	0.725903906	0.206564133	1.185072019	0.786738878	1.088341159	Normal
CCTGTGCATAGGAGAC-1_1	3.401388188	0.998373188	0.620985012	1.912436383	0.45214427	1.477065408	Hypermetabolic
CCTTGACCACTTTATT-1_1	3.216022433	0.795790195	0.70370331	0.258306014	-0.089660624	0.976832266	Normal
CGAACAGTATGGGCGT-1_1	0.93492264	0.422410665	0.233690774	0.683895603	0.218519892	0.498687915	Hypometabolic
CGACAATTTGATCTAA-1_1	3.234361063	1.339290645	0.578064441	1.456838218	0.828086885	1.48732825	Hypermetabolic
CGACACGCTCCGACAG-1_1	1.315738706	0.611693774	0.373133478	1.221020147	0.380617242	0.780440669	Hypometabolic
CGAGACCCTAGAGTGT-1_1	-0.079450099	-0.079450099	0.377807617	0.645231989	0.799891663	0.332806214	Hypometabolic
CGAGAGATGTGAACCT-1_1	2.249931462	0.850450944	0.692006674	1.337752138	0.509033402	1.127834924	Normal
CGAGAGGGTAGCCGCG-1_1	1.633450059	0.647954135	0.784507768	1.439599652	0.404123808	0.981927084	Normal
CGAGCACTTCAAGTTT-1_1	1.544170333	0.594971046	0.485304882	1.124975029	-0.110306934	0.727822871	Hypometabolic
CGAGCGTTGATCAGCC-1_1	2.55406999	0.99692395	0.530486248	1.328320598	0.224519401	1.126864037	Normal
CGAGCTGGGCTTTAGG-1_1	3.024365257	0.878016452	0.827902669	1.943311823	0.699028907	1.474525022	Hypermetabolic
CGAGGAGCTTCCATAT-1_1	0.848225772	0.703744892	0.582145667	0.710329167	0.555830052	0.68005511	Hypometabolic
CGAGGCCAGGCATTGG-1_1	3.110519264	1.120297739	0.717421432	2.716728288	0.568044076	1.64660216	Hypermetabolic
CGAGGCTAAATATGGC-1_1	2.263234315	0.734551509	0.248093153	1.22587113	-0.005396317	0.893270758	Normal
CGAGGGACTGCGGTCG-1_1	2.286890982	1.204034	0.470796611	2.082149574	0.619940512	1.332762336	Normal
CGAGTGCTATAGTTCG-1_1	3.228429529	0.86008384	0.604343733	1.592160264	0.094960435	1.27599556	Hypermetabolic
CGATATTAGCCGCAGG-1_1	3.167352388	1.194385809	0.631268356	2.110674947	0.581510684	1.537038437	Hypermetabolic
CGATCCGACCCAGTGC-1_1	-0.076433714	0.358352129	0.410526431	0.694228563	-0.076433714	0.262047939	Hypometabolic
CGCAAACACGAGTTAC-1_1	-0.105787493	0.040011829	0.220802989	0.558882977	0.522271125	0.247236286	Hypometabolic
CGCAATTACTTTCGGT-1_1	1.224201213	0.906183779	0.474716506	0.984360506	0.652762806	0.848444962	Hypometabolic
CGCAATTAGGGTAATA-1_1	2.245375829	0.281663144	-0.094366945	0.723366057	-0.094366945	0.612334228	Normal
CGCAATTCTACAATAA-1_1	2.672144189	0.700728881	0.882534046	1.666303917	0.35984743	1.256311693	Hypermetabolic
CGCACATGTCCACTAC-1_1	2.962077184	1.036395527	0.749539012	1.96108058	0.027490717	1.347316604	Hypermetabolic
CGCAGGCGATCCAAAC-1_1	1.86191326	0.397983702	0.342282967	0.798627021	-0.137600283	0.652641333	Hypometabolic
CGCAGTTCTATCTTTC-1_1	0.932486153	0.281103476	-0.092255047	1.096559913	-0.092255047	0.425127889	Hypometabolic
CGCATGGTGCGATGCT-1_1	2.093189464	0.478231121	-0.091483671	0.512176011	-0.091483671	0.580125851	Normal
CGCATTAGCTAATAGG-1_1	2.031832498	0.955706648	0.766391558	1.625433656	0.148380034	1.105548879	Normal
CGCCACCCGCATTAAC-1_1	3.125841792	1.303476298	1.120869936	1.860141107	0.524576331	1.586981093	Hypermetabolic
CGCCGCCCATGCCTGT-1_1	3.301782815	1.092475267	0.382153883	1.654309942	1.081970768	1.502538535	Hypermetabolic
CGCCTCCCTCCTCTAT-1_1	-0.093422048	0.432390087	-0.093422048	0.85365478	-0.093422048	0.201155745	Hypometabolic
CGCGAAGTGGCATACT-1_1	1.174798538	0.11839886	-0.08389044	0.412960473	-0.08389044	0.307675398	Hypometabolic
CGCGCAAGGAACTACA-1_1	3.323205286	1.343661765	0.681403251	2.262957271	0.806394891	1.683524493	Hypermetabolic
CGCGGCAGTATTACGG-1_1	3.872706135	0.986653116	0.274344915	1.167512352	0.120810166	1.284405337	Hypermetabolic
CGCGGCTCAACTTGAA-1_1	2.82179021	1.027606631	0.375031586	1.565910072	0.581377539	1.274343208	Hypermetabolic
CGCGGTACGGTATACA-1_1	1.023222993	0.685240964	0.444151247	1.125199621	-0.152532161	0.625056533	Hypometabolic
CGCGTTCATGAAATAC-1_1	3.418233364	1.463069751	0.938531983	2.567373116	0.674553034	1.81235225	Hypermetabolic
CGCTATACCGCCCACT-1_1	2.058682738	0.843546646	0.04826949	1.838241636	0.641240267	1.085996155	Normal
CGCTATTCAATGTATG-1_1	2.07160082	1.231020576	0.908729177	1.884560854	0.749084474	1.36899918	Normal
CGCTCGACATAATGAT-1_1	2.572656865	1.142209963	0.464668236	1.691625577	0.754692016	1.325170531	Hypermetabolic
CGCTGAGGACGTCCAA-1_1	0.391799109	0.282344482	0.43407722	0.770889403	1.092484092	0.594318861	Hypometabolic
CGCTGGTGACTACCCT-1_1	2.274360556	0.525980335	0.286296013	0.489112871	0.419934907	0.799136937	Normal
CGCTGTGACGCCGCAC-1_1	0.762841045	1.213708832	0.449188408	1.154072037	0.529801401	0.821922345	Hypometabolic
CGCTTCCACTGAAATC-1_1	3.520074648	1.55641959	1.213914263	2.323748695	0.313351551	1.785501749	Hypermetabolic
CGCTTGGACGGATAGA-1_1	3.241411454	1.05336533	0.434221624	1.458986414	0.746212793	1.386839523	Hypermetabolic
CGCTTTCATACCGGTG-1_1	3.716011964	1.03833174	0.83492838	1.792745374	0.076634484	1.491730388	Hypermetabolic
CGGAGCATGGCGATCC-1_1	0.869421968	0.720686759	0.946972976	0.762345458	-0.099965634	0.639892305	Hypometabolic
CGGAGTTTGAGAGACA-1_1	1.074224193	0.101323868	-0.084976194	1.035262302	-0.084976194	0.408171595	Hypometabolic
CGGCAATAAGATCGCC-1_1	3.322738349	0.987692232	0.62495339	0.854245958	0.241624937	1.206250973	Hypermetabolic
CGGCACTCAAGAAAGT-1_1	3.307624408	1.400627896	0.21119365	2.239543366	1.139290996	1.659656063	Hypermetabolic
CGGCCACGCACAAAGT-1_1	1.884422839	0.585500648	0.34151534	1.338441431	0.588429991	0.94766205	Normal
CGGGAATTTATGTAAA-1_1	1.137921809	0.702031716	1.235561189	0.710575636	-0.082570449	0.74070398	Hypometabolic
CGGGAGCTTCAGTGTA-1_1	0.633670329	0.342963523	0.508141926	1.000372238	0.923798195	0.681789242	Hypometabolic
CGGGATCAATGTAAGA-1_1	3.265589153	1.423194406	1.055598468	1.997263616	0.830947558	1.71451864	Hypermetabolic
CGGGCAGCTAAACCGC-1_1	1.886278957	0.660256893	-0.158150911	0.765872839	0.627718046	0.756395165	Normal
CGGGCCATAGCCGCAC-1_1	3.495735095	0.990658734	0.364590318	1.990111367	-0.143380961	1.339542911	Hypermetabolic
CGGGTTGTAGCTTTGG-1_1	2.955408179	0.855832157	0.682526029	1.517080631	0.630974284	1.328364256	Hypermetabolic
CGGGTTTGTTAGGGCT-1_1	-0.100913574	0.719566927	0.247984558	0.914231465	-0.100913574	0.335991161	Hypometabolic
CGGTACTAGAATCAAA-1_1	2.172831109	1.074327108	0.24432727	1.560787498	0.94435896	1.199326389	Normal
CGGTCCATGAGACTCC-1_1	1.951455807	0.932083004	0.270614498	0.347611326	0.611197727	0.822592472	Normal
CGGTGTACTTGATCCC-1_1	3.090770292	1.413245996	0.867743059	1.801273642	0.530698209	1.54074624	Hypermetabolic
CGGTTCCGGCTTCTTG-1_1	2.759131928	1.214620088	0.701354093	2.066993277	0.752491211	1.498918119	Hypermetabolic
CGTAAACGCTTGAGTG-1_1	3.688598398	1.02508441	0.939741522	1.768092385	0.400565065	1.564416356	Hypermetabolic
CGTACCTGATAGGCCT-1_1	2.570204414	0.92813093	0.540665298	1.749647373	0.795856053	1.316900813	Hypermetabolic
CGTATCTAGAACTAAG-1_1	1.752397819	0.587556283	0.373186555	1.02439319	-0.123546551	0.722797459	Hypometabolic
CGTATTAAGAGATCTA-1_1	-0.120406073	0.493600235	0.499531177	0.743553748	1.071780946	0.537612006	Hypometabolic
CGTCAGTGCGCACAAG-1_1	3.258454101	0.917948395	0.474590503	1.559325558	0.628224032	1.367708518	Hypermetabolic
CGTCCTCATCGCGTGC-1_1	1.93013529	0.374953837	0.535813006	1.416648379	0.253379511	0.902186005	Normal
CGTCTGGAAGGGCCCG-1_1	2.682579645	1.01916147	0.540106366	1.759193647	0.52305713	1.304819651	Hypermetabolic
CGTGCAGACTGGGACA-1_1	1.104495982	0.29702863	0.342926774	0.87573043	-0.085455905	0.506945182	Hypometabolic
CGTGCCCTCCCGAAGA-1_1	0.618503838	0.749231146	0.409802226	0.862839199	-0.126859061	0.502703469	Hypometabolic
CGTGCTGGCCTAGTCG-1_1	2.830283212	1.149977549	0.434081275	1.822711209	0.792260431	1.405862735	Hypermetabolic
CGTGTCCCATTCGCGA-1_1	1.620223718	0.646916979	-0.073886372	0.366780239	0.892190429	0.690444999	Hypometabolic
CGTTAAATACGACCAG-1_1	0.749697084	0.581677752	1.126060387	1.007593269	-0.105674059	0.671870886	Hypometabolic
CGTTGAGCGACCGTCG-1_1	-0.094303629	0.077108708	-0.094303629	0.242506578	-0.094303629	0.00734088	Hypometabolic
CGTTTAAGCGGAGCAC-1_1	2.091297684	0.819518574	0.133907134	0.830750659	0.912519782	0.957598766	Normal
CGTTTACAAGGCAGCT-1_1	2.076245853	0.431674919	-0.090718201	0.615041565	-0.090718201	0.588305187	Normal
CGTTTCGGTTATATGC-1_1	-0.091333045	0.572225051	0.280259489	0.766752852	-0.091333045	0.28731426	Hypometabolic
CGTTTGGTGTTGTGGG-1_1	1.021030548	0.282723731	-0.104064438	1.121442856	-0.104064438	0.443413652	Hypometabolic
CTAAAGAATGCCTACT-1_1	0.923424345	0.27569415	0.638251877	0.785746707	-0.095048754	0.505613665	Hypometabolic
CTAAAGGGAAATAGGA-1_1	-0.080241839	0.122220692	-0.080241839	0.737931944	0.79190445	0.298314682	Hypometabolic
CTAAAGTCCGAAGCTA-1_1	2.518904476	0.855192118	0.414820463	1.357306126	0.582366004	1.145717837	Normal
CTAACTGATAATCGCC-1_1	0.778562286	0.360971429	0.212230346	0.961541188	0.506287315	0.563918512	Hypometabolic
CTAATTCGCACGCGCT-1_1	1.042842237	0.711969264	-0.085873657	0.359672091	0.695545039	0.544830995	Hypometabolic
CTAATTTCAACAACAC-1_1	3.14507287	1.150389841	0.516079188	1.958530398	0.573792644	1.468772988	Hypermetabolic
CTACACTAGCTTGTTC-1_1	2.496851774	0.676297027	0.545446713	1.201880622	0.143732827	1.012841793	Normal
CTACACTCGCAGATGG-1_1	2.374092571	0.351400126	-0.088738922	0.731777897	-0.088738922	0.65595855	Normal
CTACGCACGGAGTACC-1_1	1.17078073	0.324068141	0.041402788	0.93541582	0.761028634	0.646539222	Hypometabolic
CTACGTGTTGCCACCA-1_1	2.475800733	1.021572553	0.469723102	1.846301785	0.767758202	1.316231275	Hypermetabolic
CTACTGCCACCTGACC-1_1	3.851826419	1.200522766	0.298139713	1.383846696	0.012239621	1.349315043	Hypermetabolic
CTAGATAAACTCCTCG-1_1	1.733750351	0.721102394	0.252441642	1.597700749	0.616467425	0.984292512	Normal
CTAGATTTACGACGGC-1_1	-0.124656625	0.405084927	0.426404637	0.709216967	0.405209973	0.364251976	Hypometabolic
CTAGCATAGTATAATG-1_1	2.602421313	0.736154891	0.231836568	1.464773476	0.147093002	1.03645585	Normal
CTAGCCACAGGCGAGC-1_1	2.175097764	1.036267294	0.561284517	0.577517219	0.757013447	1.021436048	Normal
CTAGGCGGCAGAGAAT-1_1	2.525232711	0.851022916	0.711338966	1.965665116	0.198360635	1.250324069	Hypermetabolic
CTAGTCACGTCTTAAG-1_1	2.341203426	0.831477308	0.29486119	1.155762257	-0.143310614	0.895998713	Normal
CTAGTTGGGCCCGGTA-1_1	3.099137378	1.363735257	0.699918763	2.110121096	0.674539307	1.58949036	Hypermetabolic
CTATCGCGTAGAGAAC-1_1	0.763237018	0.030454673	-0.10986535	0.461172917	-0.10986535	0.207026782	Hypometabolic
CTATCGGGTCTCAACA-1_1	3.279157908	1.270271214	0.659933231	1.800949148	0.428956233	1.487853547	Hypermetabolic
CTATGGGAAGCGGAAT-1_1	0.895793573	0.423236557	-0.098029915	0.7857088	-0.098029915	0.38173582	Hypometabolic
CTATGTCACTAGCCCA-1_1	1.475254889	1.140787346	1.194188523	1.853804859	0.442650385	1.2213372	Normal
CTATGTCTATTGAAAC-1_1	2.097004941	0.347138313	0.056684824	1.153880077	0.582115527	0.847364736	Normal
CTATTTGGTTACGGAT-1_1	1.422379646	1.051089093	-0.004679369	1.709989486	0.149592079	0.865674187	Hypometabolic
CTCAGGACTCACCTGT-1_1	3.309267989	1.278560324	0.870555126	1.782614018	0.432194775	1.534638447	Hypermetabolic
CTCATAAATGTGTATA-1_1	2.246035936	1.037546462	0.596458516	2.101542153	0.661792339	1.328675081	Normal
CTCATGGCTCACAATC-1_1	2.923950868	0.875105672	0.490232619	1.572247656	0.924339685	1.3571753	Hypermetabolic
CTCATTTGATGGGCGG-1_1	1.852943763	1.158898074	0.692971374	1.783755166	0.17072118	1.131857911	Normal
CTCCGGCCTAATATGC-1_1	3.506241877	1.502648055	0.825719339	2.1430961	0.710550171	1.737651108	Hypermetabolic
CTCCGGCTTGTAGACA-1_1	1.875266537	0.740866146	0.449436311	1.058185047	0.235819449	0.871914698	Normal
CTCCTAAGTTATGTCT-1_1	3.476152129	0.927973349	0.47242213	1.868950512	0.473693495	1.443838323	Hypermetabolic
CTCGAGGTCGAACAGT-1_1	3.41563505	1.248125158	0.876383149	1.745784642	0.676447751	1.59247515	Hypermetabolic
CTCGCACCTATATAGT-1_1	2.047785629	0.856126156	0.617281112	1.996499513	0.355469219	1.174632326	Normal
CTCGGTACCACTGCTC-1_1	1.948440011	1.158440614	0.743266992	1.780043743	1.099980001	1.346034272	Normal
CTCGGTCCGTAGCCTG-1_1	3.180725807	1.288104701	1.090304411	1.82555614	0.714524211	1.619843054	Hypermetabolic
CTCTCACAATCGATGA-1_1	1.520850078	0.521575684	0.060964274	0.556086956	-0.138111063	0.504273186	Hypometabolic
CTCTGCGAAGCAAGCA-1_1	3.9402325	1.161259031	0.826103131	1.866570224	0.307178743	1.620268726	Hypermetabolic
CTCTGGACGCCTGGTG-1_1	0.651270057	0.412909769	0.156391682	0.690186859	0.413347761	0.464821226	Hypometabolic
CTGAAAGAGATCCGAC-1_1	2.948050649	0.893812006	0.54502472	1.425795324	-0.200469958	1.122442548	Hypermetabolic
CTGAGAGTAGAAATAC-1_1	1.192434811	0.651302062	0.584020565	1.189585575	0.327631954	0.788994993	Hypometabolic
CTGAGCAAGTAACAAG-1_1	3.452235241	1.292828332	0.743276275	2.929466716	0.063942504	1.696349814	Hypermetabolic
CTGCAAGCACGTTCCG-1_1	2.602096172	1.306372913	0.742673297	1.809311451	0.542774508	1.400645668	Hypermetabolic
CTGCACCTGGAACCGC-1_1	3.331059801	0.895245992	0.456851526	1.814858215	0.991051787	1.497813464	Hypermetabolic
CTGCTTTATGTCCGCG-1_1	1.964793293	0.567363575	0.276109802	0.230586884	-0.094576818	0.588855347	Hypometabolic
CTGGAAATGGATGCTT-1_1	2.248999383	0.78766886	0.434494075	1.458593156	0.808142967	1.147579688	Normal
CTGGCGATTTACATGT-1_1	2.556586129	1.544093318	0.982685241	1.916034834	0.661007875	1.532081479	Hypermetabolic
CTGGCTCCTGCGGGAT-1_1	1.865940404	1.074129281	0.427198453	1.618449793	0.755695906	1.148282767	Normal
CTGGCTGATTCATCCT-1_1	2.507691311	0.909023642	0.623677854	1.24835831	0.66513564	1.190777351	Normal
CTGGCTGCTAACGTAA-1_1	1.585906509	0.778793275	0.248878966	1.612138217	0.682618701	0.981667134	Normal
CTGGGATAAATAATGG-1_1	3.30799319	1.204565109	0.781152176	2.126672515	0.576741731	1.599424944	Hypermetabolic
CTGGGCTACTGGAGAG-1_1	3.465511402	1.231914193	0.514725266	1.339058059	0.37563441	1.385368666	Hypermetabolic
CTGGGTAGGCAGTTAA-1_1	0.464544796	0.528896183	0.732197063	1.047507331	0.27737538	0.610104151	Hypometabolic
CTGGTAAAGACTTACA-1_1	2.222954742	0.988912925	0.590991774	1.926965222	0.121194203	1.170203773	Normal
CTGGTAAAGTGTGGGC-1_1	1.67475516	0.728733151	0.510809187	1.043292499	-0.143910422	0.762735915	Hypometabolic
CTGGTAACACATAGAA-1_1	2.067669854	0.737657267	0.260212027	1.313391483	-0.185168329	0.83875246	Normal
CTGGTTCAACGCATCA-1_1	3.85962681	1.165570399	0.073313184	1.62150985	0.842492787	1.512502606	Hypermetabolic
CTGGTTTCGAGCAAGA-1_1	2.280190285	1.26788792	1.119284378	1.827488893	0.268795209	1.352729337	Normal
CTGTATGGTGTAGAAA-1_1	3.035599796	0.859365177	0.753391747	1.661006091	0.410201476	1.343912857	Hypermetabolic
CTGTGCAGGGTAGGTC-1_1	-0.081319707	0.321476797	-0.081319707	0.413342667	-0.081319707	0.098172069	Hypometabolic
CTGTTCACTGCCTGTG-1_1	2.786958267	1.397166967	0.721980671	1.150011169	0.96899906	1.405023227	Hypermetabolic
CTGTTCATCTCACGGG-1_1	1.768387132	1.088110732	0.729644257	1.674038888	0.309920131	1.114020228	Normal
CTTAACTTACAGTATA-1_1	1.383731562	0.83697301	0.480368513	1.299695223	-0.14893227	0.770367207	Hypometabolic
CTTAACTTCGAAGTAC-1_1	2.556282046	0.957331122	0.736932887	1.638997106	0.517449075	1.281398447	Hypermetabolic
CTTACACGGTATTCCA-1_1	1.133634354	0.112255332	-0.083327885	0.707461529	-0.083327885	0.357339089	Hypometabolic
CTTACACTGGGAAATA-1_1	3.41446536	1.125648218	0.307709375	1.63461815	-0.039612174	1.288565786	Hypermetabolic
CTTATAGATGGCTGTT-1_1	2.629884401	0.712958344	-0.10206876	0.649692401	0.528381969	0.883769671	Normal
CTTATGTTGACTACCA-1_1	3.178273792	1.347227133	0.811049356	2.589642077	1.020016733	1.789241818	Hypermetabolic
CTTCATAGCTCAAGAA-1_1	2.314573177	0.817725042	0.806296839	1.707051108	0.937421582	1.31661355	Normal
CTTCATTGTCAGTGGA-1_1	1.228958851	0.809318385	0.139807423	1.489960004	0.57452951	0.848514835	Hypometabolic
CTTCTTACGTCGTATA-1_1	2.555512747	1.006657766	0.374595188	1.617910146	0.18882611	1.148700391	Normal
CTTGAGGTTATCCCGA-1_1	4.19258686	1.138651984	0.631440118	1.64834534	0.305110228	1.583226906	Hypermetabolic
CTTGATGACCATCCAG-1_1	2.373833481	0.418453945	-0.114831383	0.990725055	-0.114831383	0.710669943	Normal
CTTGCCCACCCACGCA-1_1	3.834533145	1.163529563	0.598271844	2.183036721	0.859653941	1.727805043	Hypermetabolic
CTTGTACTTGTTGACT-1_1	2.527198334	1.133621821	0.737745925	1.311779335	0.628410872	1.267751257	Normal
CTTGTGAGGACAGCGG-1_1	3.118279031	1.351108592	0.642688191	2.766961927	0.727901702	1.721387889	Hypermetabolic
CTTGTGAGTCTTTGAC-1_1	4.071575927	1.322201208	0.979577241	2.080722949	0.534216476	1.79765876	Hypermetabolic
CTTGTTGCTGAGTCAA-1_1	3.268228121	1.238241339	0.580920652	1.911396592	0.255705854	1.450898512	Hypermetabolic
CTTGTTTATGTAGCCA-1_1	1.83558277	0.688819271	0.291536445	1.189217201	-0.152413556	0.770548426	Normal
CTTTAACTTTCAAAGG-1_1	2.395749732	1.254822929	0.781797124	1.873460095	0.913101876	1.443786351	Hypermetabolic
CTTTAGGAACACTGTT-1_1	1.705003355	1.29711238	0.991458501	1.132247045	0.222242517	1.069612759	Normal
CTTTGGCTTTAGTAAA-1_1	1.209193568	0.129274394	-0.077518639	0.758258031	-0.077518639	0.388337743	Hypometabolic
GAAACAGCCATGCAGT-1_1	1.010784669	0.416684284	0.689560737	0.546365967	0.826304789	0.697940089	Hypometabolic
GAAAGTGACTAACTGC-1_1	0.975769407	0.421974201	0.291354918	1.045977912	-0.093628232	0.528289641	Hypometabolic
GAAATACTAAACGTTT-1_1	2.996394569	1.033412163	0.705429202	1.791183663	0.167288741	1.338741668	Hypermetabolic
GAAATCGCGCGCAACT-1_1	1.946552883	0.706064772	0.533170505	1.433560339	0.511256658	1.026121032	Normal
GAAATGGCGGTGTTAG-1_1	-0.165380165	0.744679821	0.433607269	0.63423989	0.218586139	0.373146591	Hypometabolic
GAAATGGGATGTAAAC-1_1	3.536351497	1.191956771	0.797250758	1.640175352	0.327742885	1.498695453	Hypermetabolic
GAAATTCACATCGCTG-1_1	3.141617364	1.006787662	0.781409155	1.501044878	0.091195268	1.304410865	Hypermetabolic
GAACACACATCAACCA-1_1	2.395371968	1.179317913	0.585102526	1.866985157	0.454380421	1.296231597	Normal
GAACGACCGAATGATA-1_1	3.226735866	1.072906549	1.019384303	1.75844427	0.260493748	1.467592947	Hypermetabolic
GAAGAACGGTGCAGGT-1_1	3.180086297	1.160724267	0.841148746	1.759821899	0.275622242	1.44348069	Hypermetabolic
GAAGCGTGAGGAATTT-1_1	2.54274837	0.989253643	0.779974759	1.726404147	0.484066379	1.304489459	Hypermetabolic
GAAGCTTGCTGACCGC-1_1	-0.092701407	0.563734281	-0.092701407	0.756480679	0.614229333	0.349808296	Hypometabolic
GAAGGACTAAATTGAA-1_1	3.504168009	1.483197189	0.996886727	2.374056611	0.873161062	1.846293919	Hypermetabolic
GAAGGGCATAACCATG-1_1	3.553031144	1.369026384	0.968754154	3.018103155	0.813975689	1.944578105	Hypermetabolic
GAAGTGATTTATCGTG-1_1	2.628705623	0.359156409	-0.075438121	0.244789427	-0.075438121	0.616355043	Normal
GAAGTGCTGGATAGCT-1_1	3.227762204	0.947366755	0.568481478	1.796005149	0.497999542	1.407523025	Hypermetabolic
GAATAGACGCGACCCA-1_1	1.852839888	0.950028368	0.555579041	1.683379855	0.252500873	1.058865605	Normal
GAATCGACATGGTCAC-1_1	0.779617394	0.527209961	0.211247708	0.682587049	0.506362737	0.54140497	Hypometabolic
GAATCGCCGGACACGG-1_1	3.030680058	0.83642499	0.521730114	1.81641291	0.343676201	1.309784854	Hypermetabolic
GAATCTGAACATTCTC-1_1	-0.076271341	0.139470481	0.40699034	0.665577731	-0.076271341	0.211899174	Hypometabolic
GAATGAAGGTCTTCAG-1_1	1.004185019	0.306034891	-0.090110535	0.363662481	-0.090110535	0.298732264	Hypometabolic
GAATGTGGTCCGGATT-1_1	1.586732692	0.975678504	0.686653469	1.487067251	0.545238715	1.056274126	Normal
GAATGTTGGGTAATCT-1_1	3.830725796	1.096303008	0.535150205	1.927409541	0.508413833	1.579600477	Hypermetabolic
GAATTATAGTGAAAGG-1_1	1.238473762	1.000850355	0.861100756	1.46265834	0.145293356	0.941675314	Hypometabolic
GAATTTCTCGCTGCAG-1_1	3.046358397	0.781823933	0.306902469	1.027656749	0.501781541	1.132904618	Hypermetabolic
GACAACGCAGCTTACG-1_1	2.882654448	1.056078131	0.597961606	1.799860268	-0.208645128	1.225581865	Hypermetabolic
GACAAGAGATGAGATT-1_1	0.615752028	0.705101377	-0.12708482	0.496617458	-0.12708482	0.312660244	Hypometabolic
GACACAAGGGAAGAAA-1_1	1.767957104	0.716801695	0.317019516	1.184657195	0.346431012	0.866573305	Normal
GACACAGCCGGGACTG-1_1	3.922331755	0.987125094	0.413647292	1.860443065	0.011474696	1.43900438	Hypermetabolic
GACACGAGTTAGAGGA-1_1	1.743973068	0.049860067	0.17227524	0.859236353	-0.119398789	0.541189188	Hypometabolic
GACACTGGAACCCGAT-1_1	0.93210891	0.645743904	-0.156482737	0.839183628	1.154932538	0.683097249	Hypometabolic
GACAGCCAGACCTGAC-1_1	1.92302803	1.259936284	0.649753861	1.067320875	0.189419959	1.017891802	Normal
GACAGGTAATCCGTGT-1_1	0.957862814	0.307854372	-0.128718462	0.793089523	0.247405826	0.435498814	Hypometabolic
GACCAAACGTTGACTG-1_1	3.210498338	0.846269379	0.19869693	1.87969291	0.388887464	1.304809004	Hypermetabolic
GACCAGAGCCCTGTAG-1_1	1.992997868	0.641927838	-0.096898851	0.831167165	-0.096898851	0.654459034	Normal
GACCGACCGCTAATAT-1_1	3.399180821	1.319158866	1.094165404	2.204237013	0.179953891	1.639339199	Hypermetabolic
GACGACTTTCCAAGAA-1_1	3.401719952	1.075873086	0.585466771	1.643491985	-0.178976261	1.305515107	Hypermetabolic
GACGAGGCTAATAAAC-1_1	-0.094776752	0.438759094	0.271262806	0.467126078	-0.094776752	0.197518895	Hypometabolic
GACGCCTGTTGCAGGG-1_1	2.565273506	1.065786561	0.507976259	1.664842391	0.816905054	1.324156754	Hypermetabolic
GACGGGCATCGAATTT-1_1	3.948606874	1.139269037	0.531830367	1.713359526	0.267544393	1.520122039	Hypermetabolic
GACGTGAGACTCCATG-1_1	2.598564043	1.241887962	0.790543025	1.416880467	0.671211417	1.343817383	Hypermetabolic
GACGTTCGTAAATACA-1_1	-0.118322921	0.377552502	0.580100823	0.612440861	-0.118322921	0.266689669	Hypometabolic
GACTAAGATCATGCAC-1_1	2.976932346	1.338710858	0.339089468	1.951144868	0.503625486	1.421900605	Hypermetabolic
GACTAAGTAGGCTCAC-1_1	0.817269126	0.339172695	-0.105951568	0.55002103	1.986664561	0.717435169	Hypometabolic
GACTGCACCAGCCCAG-1_1	-0.088131611	0.269463606	0.312375032	0.636076637	-0.088131611	0.208330411	Hypometabolic
GAGAACGGTTCTGACT-1_1	1.054804204	0.093995356	0.32213635	0.473395961	-0.089989317	0.370868511	Hypometabolic
GAGACTGATGGGTAGA-1_1	1.682932454	1.392285411	0.767472197	1.590248462	0.336185856	1.153824876	Normal
GAGAGGCCTATGTGTA-1_1	4.68266756	0.90582187	0.626587736	1.089340815	0.097916798	1.480466956	Hypermetabolic
GAGATCTGCTTGGCAT-1_1	-0.078714018	0.127083597	-0.078714018	0.854183976	0.807798785	0.326327665	Hypometabolic
GAGATCTGTCACTCCG-1_1	1.678454923	0.901809018	0.680454058	1.350626681	0.483775484	1.019024033	Normal
GAGATCTTCCATGACA-1_1	1.669423069	0.544315713	0.212035857	0.734001238	-0.107878409	0.610379494	Hypometabolic
GAGCATCATCCCTGGG-1_1	3.075638644	0.987151773	0.19221581	1.608343995	0.488960108	1.270462066	Hypermetabolic
GAGCCACGGTAGTAGG-1_1	3.661342807	1.095429554	0.6099473	2.148965699	0.634706315	1.630078335	Hypermetabolic
GAGCGAGGGAGTACCG-1_1	3.330336956	1.415835109	0.874822045	2.771430116	0.616907704	1.801866386	Hypermetabolic
GAGCGCAAATACTCCG-1_1	-0.132627504	-0.022859069	0.113253791	0.454205484	0.772237943	0.236842129	Hypometabolic
GAGCGCGCACGAGTAG-1_1	2.643491505	0.912638067	0.790566874	1.535549924	0.411876873	1.258824648	Hypermetabolic
GAGCTCTCGGACCTAA-1_1	2.909382677	0.976551412	0.864115012	1.794713477	0.310079722	1.37096846	Hypermetabolic
GAGGAATGGAGAGGTT-1_1	0.902375553	0.455799893	0.264865252	0.92858897	-0.093734293	0.491579075	Hypometabolic
GAGGCATTTGCAGCAG-1_1	-0.084969708	-0.084969708	0.869699583	0.382469281	0.734846365	0.363415162	Hypometabolic
GAGGGCATCGCGTATC-1_1	3.437404471	1.329366796	0.970126516	2.005057598	0.695660309	1.687523138	Hypermetabolic
GAGGGCCATAATATTA-1_1	-0.091888316	0.124219222	0.293713664	0.41548271	-0.091888316	0.129927793	Hypometabolic
GAGGTCCCAAAGATCT-1_1	2.798395534	1.192301311	0.55641847	2.572199014	0.614236372	1.54671014	Hypermetabolic
GAGTACGGGTATACAA-1_1	3.064935435	1.421089766	0.875739274	2.404656441	0.954508036	1.74418579	Hypermetabolic
GAGTGTGCGGTACCCA-1_1	3.150815954	1.351608792	0.86876473	1.685231499	-0.243656882	1.362552819	Hypermetabolic
GATAAATCGGTGGATG-1_1	3.66512094	1.393342512	0.790636727	2.334090178	0.88495068	1.813628207	Hypermetabolic
GATAACTCGCACTGTG-1_1	1.590722793	1.157346945	0.393592036	1.794820957	0.329930265	1.053282599	Normal
GATAAGGCAGATGCAA-1_1	3.775615049	1.644063503	1.046913528	2.594892614	0.806022111	1.973501361	Hypermetabolic
GATATCTCATGCAATA-1_1	2.657990303	0.643711254	-0.161937966	0.977484178	0.695697523	0.962589059	Normal
GATATGAGACACTAAC-1_1	1.217983372	1.033544274	0.636244514	1.358547146	-0.172884868	0.814686887	Hypometabolic
GATCATTCCAAACATT-1_1	1.821027513	0.708791015	0.392327853	1.781320875	0.02132515	0.944958481	Normal
GATCCCTTTATACTGC-1_1	2.35258729	0.803008121	0.595940278	1.41453652	0.308146526	1.094843747	Normal
GATCCGGGAATTAACA-1_1	2.938397832	0.883752708	0.52378909	1.428064524	0.129279246	1.18065668	Hypermetabolic
GATCGACACTATCTGA-1_1	1.741933052	0.57029858	0.171598151	0.841613436	1.567315225	0.978551689	Normal
GATCGCGGGCTCTCCA-1_1	2.070504895	0.427827854	0.295640666	0.589552714	-0.093963677	0.65791249	Normal
GATCGCTACCCGATTT-1_1	-0.12356278	0.39389201	0.413459862	0.815654358	1.425540995	0.584996889	Hypometabolic
GATCGGTGGCCATAAC-1_1	3.119765887	1.231278217	0.575694598	2.166105606	0.403336038	1.499236069	Hypermetabolic
GATCGTGACTGATATC-1_1	3.090172082	1.060509266	0.967397065	1.965185511	0.3681371	1.490280205	Hypermetabolic
GATCTTGGAGGGCATA-1_1	1.185116896	0.733183082	0.375251502	0.841223064	-0.080297782	0.610895352	Hypometabolic
GATCTTTGCAGGGTAT-1_1	3.26260617	0.983298253	-0.096373918	0.554977671	0.617607632	1.064423162	Hypermetabolic
GATGACGATGATCGCG-1_1	-0.091065908	-0.091065908	0.679802827	0.776022228	-0.091065908	0.236525466	Hypometabolic
GATGCGTCCTGCATTC-1_1	-0.075174217	0.376311652	-0.075174217	0.368390847	0.897256885	0.29832219	Hypometabolic
GATGCTACAAGCGCCT-1_1	3.331523515	1.153368201	0.616598453	1.697318876	0.513476278	1.462457065	Hypermetabolic
GATGCTGTATTTCATC-1_1	1.505752499	0.439850327	0.171303742	0.751192636	-0.121624034	0.549295034	Hypometabolic
GATGGCGCACACATTA-1_1	3.078779175	0.89198737	0.489040101	1.589436256	0.280717648	1.26599211	Hypermetabolic
GATGTCCGGATCACAT-1_1	3.661035978	1.107177273	0.716604183	1.698581879	0.165055154	1.469690893	Hypermetabolic
GATGTTTGTGCGAGAT-1_1	3.433868332	1.249212379	0.52819928	2.344612919	0.651605223	1.641499627	Hypermetabolic
GATTAATCCTGGCTCA-1_1	2.626862145	1.367090808	0.797664501	2.016633043	0.67465098	1.496580296	Hypermetabolic
GATTCCCTTGTCGCAG-1_1	2.009048511	1.044750137	0.262834992	1.98190412	0.242610646	1.108229681	Normal
GATTCGACGGTTCACG-1_1	-0.097573998	0.497696865	-0.097573998	0.796355275	-0.097573998	0.200266029	Hypometabolic
GCAAATATTACGCTTT-1_1	2.206635249	0.465898564	-0.087041324	0.297040585	0.706923643	0.717891343	Normal
GCAAGTGCACAGAGAA-1_1	2.37171825	0.784018885	0.052997679	0.960781603	-0.155351051	0.802833073	Normal
GCACCTAGGCGAGTCC-1_1	2.212529839	0.993669302	0.629831301	1.801117715	-0.186199366	1.090189758	Normal
GCACCTTCCCGAAGGT-1_1	0.894894853	0.576651682	0.159760997	0.685348008	0.412072072	0.545745522	Hypometabolic
GCACTAGTCGCGCTAT-1_1	4.137580381	1.181890082	0.51758227	1.48083548	0.047151662	1.473007975	Hypermetabolic
GCACTGTGCAAATGTA-1_1	3.344825632	1.400205855	0.781185293	2.328404944	1.286305759	1.828185496	Hypermetabolic
GCAGATTAGGGATATC-1_1	-0.124340705	0.278757017	0.421823129	0.522430852	0.65998218	0.351730495	Hypometabolic
GCAGCGGTGGGCATTA-1_1	2.796262269	1.311928704	0.539575933	2.112512343	0.905042405	1.533064331	Hypermetabolic
GCATAGAGCACTCAGG-1_1	1.381903493	0.4778489	0.142674033	0.604480932	0.393774937	0.600136459	Hypometabolic
GCATCCCTAACTTTGA-1_1	2.272471975	0.772319022	0.357206851	1.772856107	0.57747783	1.150466357	Normal
GCATCCTCTCCTATTA-1_1	3.29386813	1.488196257	1.171616725	2.351022164	0.53517706	1.767976067	Hypermetabolic
GCCCACCAAGGCTGTC-1_1	3.605640824	1.17551897	0.717854422	1.917138154	0.452814454	1.573793365	Hypermetabolic
GCCCAGTTGGTATGCC-1_1	2.606406176	1.214657216	0.482160025	2.245359868	0.938930843	1.497502826	Hypermetabolic
GCCCGCGCGTTTGACA-1_1	3.034152284	1.323351218	0.618944659	2.390912608	0.39866602	1.553205358	Hypermetabolic
GCCGAAATTCCTACGT-1_1	1.102833661	0.298307773	-0.082783437	0.666027362	-0.082783437	0.380320384	Hypometabolic
GCCTAGCGATCTGACC-1_1	3.837062918	1.328092669	0.411681287	1.716880472	0.526647316	1.564072933	Hypermetabolic
GCCTATGCTGGGCCTT-1_1	0.991629625	0.083150536	-0.090813545	0.080098535	-0.090813545	0.194650321	Hypometabolic
GCCTATTCCGATATAG-1_1	1.93792258	0.556252802	-0.098222356	0.565460446	-0.098222356	0.572638223	Hypometabolic
GCCTATTTGCTACACA-1_1	1.989612484	0.42633037	0.387048149	1.2601114	0.045138369	0.821648154	Normal
GCCTCCGACAATTCAC-1_1	-0.081246414	0.324260286	0.37292109	0.837599037	0.792152633	0.449137327	Hypometabolic
GCCTTCAGCCCTACCG-1_1	3.336697051	1.103933882	0.924030762	1.643771236	0.687215274	1.539129641	Hypermetabolic
GCGAAACGATCGGGAG-1_1	1.930661787	0.834875233	0.214483806	0.68775367	-0.106409216	0.712273056	Normal
GCGAAACTTAACTGGA-1_1	2.657153158	0.750881736	0.24917628	1.24687046	0.233515905	1.027519508	Normal
GCGAAGCCATACCCGT-1_1	0.664708455	1.028577018	0.445116702	0.518371704	-0.119547807	0.507445214	Hypometabolic
GCGAGAGGCCATGTAA-1_1	2.246173133	0.448465513	0.278468584	0.804190905	-0.093782003	0.736703226	Normal
GCGAGGCCCGAGCAGA-1_1	1.022603036	1.027709331	0.711604979	0.986139204	-0.088104309	0.731990448	Hypometabolic
GCGAGGGACTGCTAGA-1_1	4.033482422	1.578683351	0.872920977	2.54205114	0.426054443	1.890638466	Hypermetabolic
GCGAGTTCTGCAAAGA-1_1	3.029068526	1.327741903	0.890395196	1.863946166	1.051799921	1.632590343	Hypermetabolic
GCGATTGTTAACGTTA-1_1	2.043154494	0.715581993	0.389705348	1.106242073	0.369622969	0.924861375	Normal
GCGCCGTTCCACGATA-1_1	-0.074649593	-0.074649593	-0.074649593	0.466413415	-0.074649593	0.033563009	Hypometabolic
GCGCGTTTAAATCGTA-1_1	3.916749725	1.329285644	0.771384448	2.236072466	0.536246514	1.757947759	Hypermetabolic
GCGCTAATTGAATAGA-1_1	-0.110591252	0.038796849	0.224038095	0.349148045	-0.110591252	0.078160097	Hypometabolic
GCGGAGAGGGAGAACG-1_1	0.851102315	0.206378119	-0.099017554	0.596882836	-0.099017554	0.291265633	Hypometabolic
GCGGATTACTTGTTCT-1_1	2.147503976	0.751486521	0.447544424	1.193818302	0.34463121	0.976996886	Normal
GCGGGAACCAGGCCCT-1_1	3.21500914	1.28206919	0.725852665	1.966109177	0.820494883	1.601907011	Hypermetabolic
GCGGTAACCCAAATGA-1_1	2.294856733	1.403644107	0.556711143	2.058710382	1.089084968	1.480601466	Hypermetabolic
GCGGTCCCGGTGAAGG-1_1	-0.087831704	0.136379762	-0.087831704	0.264697756	-0.087831704	0.027516481	Hypometabolic
GCGGTCCCTAGACGCA-1_1	3.879835719	1.219507848	0.657034076	1.946505222	1.435549798	1.827686533	Hypermetabolic
GCGTCCAGCTCGTGGC-1_1	4.286642586	1.284143756	0.963740996	2.03618662	0.602301532	1.834603098	Hypermetabolic
GCGTCGAAATGTCGGT-1_1	3.317401823	1.01719467	0.510595	1.840632475	0.398819253	1.416928644	Hypermetabolic
GCTAAGCCCAGTATGC-1_1	2.247644471	1.028753271	0.827477414	1.868742432	0.255744059	1.245672329	Normal
GCTAAGTAGTTTCTCT-1_1	2.575799015	0.873701138	0.555123727	1.827917986	-0.189414631	1.128625447	Normal
GCTAATACCGAATGCC-1_1	2.00714427	1.151119959	0.705393548	1.722602265	0.487110068	1.214674022	Normal
GCTACACTGTCCGAAC-1_1	4.18075059	1.400517841	0.834581597	2.081486602	-0.03672414	1.692122498	Hypermetabolic
GCTACGACTTATTGGG-1_1	1.33069818	0.60337091	0.431821996	0.7023719	-0.073795858	0.598893426	Hypometabolic
GCTACTATAGTAGAGT-1_1	1.583232309	0.998705498	0.060264444	0.96724416	-0.147412992	0.692406684	Hypometabolic
GCTAGTAGAGCTTGTA-1_1	1.076529327	0.144652198	-0.086417697	0.280828732	0.718699474	0.426858407	Hypometabolic
GCTAGTTTCATTGAGG-1_1	1.610728959	0.655819446	0.45514708	1.54868434	0.369344817	0.927944928	Normal
GCTATAAGGGCCAGGA-1_1	2.644415467	1.10293725	0.842387794	1.756873681	0.622752396	1.393873318	Hypermetabolic
GCTATCGCGGCGCAAC-1_1	2.027469311	0.776346866	0.012411397	1.176958181	0.167940268	0.832225205	Normal
GCTCTAAACCCTGACG-1_1	2.20886018	1.19893778	1.347967291	1.797608144	0.748691351	1.460412949	Hypermetabolic
GCTCTATGTTACGTGC-1_1	2.027171077	0.757786124	-0.09478586	0.700968706	-0.09478586	0.659270837	Normal
GCTCTCGGGTACCGAA-1_1	2.621777183	1.132332119	0.699365693	1.753917468	0.790268259	1.399532145	Hypermetabolic
GCTGCACGGTTTCTTA-1_1	2.667902985	0.606024746	0.888511095	1.217285837	-0.112396844	1.053465564	Normal
GCTGCTCTCCGGACAC-1_1	2.949192116	1.149028595	0.902086611	1.194393616	-0.112700506	1.216400086	Hypermetabolic
GCTGGCATATTCACCT-1_1	2.336001979	1.258051391	0.66166482	1.923510909	-0.139008612	1.208044097	Normal
GCTGGGTCCGCTGTTA-1_1	3.925080718	0.975735654	0.168249408	1.445243667	0.769250331	1.456711956	Hypermetabolic
GCTTAATGTAACTAAC-1_1	3.4880366	1.035734004	0.88477311	1.896567502	0.887064759	1.638435195	Hypermetabolic
GCTTCCAGCTTAGATT-1_1	3.273756244	1.441189246	0.70123041	2.025535748	0.652184445	1.618779218	Hypermetabolic
GCTTGAGTGACCTCTG-1_1	3.629577467	0.484181586	0.38604627	1.168564088	0.366654941	1.20700487	Hypermetabolic
GCTTGATGATAATCAG-1_1	3.266321169	1.063477489	-0.091690313	1.560830023	0.962009263	1.352189526	Hypermetabolic
GCTTGCAGCACAATTG-1_1	2.268995918	0.454160506	-0.093479907	0.64906594	0.630026303	0.781753752	Normal
GCTTTACACAACTGGG-1_1	2.659714365	0.643441929	0.408482562	1.289407553	0.113673012	1.022943884	Normal
GGAACTTTGGCGATTA-1_1	4.195295385	1.109936307	0.568062007	1.600653728	0.189873258	1.532764137	Hypermetabolic
GGACGGGCGACCAACC-1_1	3.046338531	0.892389228	1.005091046	1.27639397	-0.143110664	1.215420422	Hypermetabolic
GGACTCGAAGCTTTCA-1_1	1.521996276	1.008543658	0.720008861	0.634876174	0.361037193	0.849292433	Hypometabolic
GGAGAAGTCATTGGCA-1_1	1.960452217	0.966605773	0.692113282	1.827525246	-0.201462368	1.04904683	Normal
GGAGACCAATGTGCTT-1_1	0.896337772	0.423470317	-0.098826835	0.484556466	0.590133278	0.4591342	Hypometabolic
GGAGACGACACCTTTG-1_1	-0.0853826	-0.0853826	-0.0853826	0.729000249	-0.0853826	0.077493969	Hypometabolic
GGAGGGTCAAGTAAGA-1_1	2.5334869	0.991876179	0.860282752	1.922261651	0.153927385	1.292366973	Hypermetabolic
GGAGTGCCGCCCTGGA-1_1	3.357046976	1.341970796	0.782862382	2.03071688	0.835080989	1.669535605	Hypermetabolic
GGAGTTGATTCTGTGT-1_1	3.3292193	1.193366384	0.929817652	2.050314686	0.693097032	1.639163011	Hypermetabolic
GGATACTCATGAATTG-1_1	3.028809636	0.941625961	0.512332467	1.658142436	0.479547026	1.324091505	Hypermetabolic
GGATCCCTACCAGCTA-1_1	2.322111519	0.960698794	0.561224963	2.336814589	0.633910237	1.362952021	Hypermetabolic
GGATCCGGAATATACT-1_1	3.112138882	1.05333538	0.6558564	1.918769081	0.76162815	1.500345579	Hypermetabolic
GGATGAAGATCGCTGA-1_1	2.780894665	1.08670108	0.841231347	1.838872588	0.39991308	1.389522552	Hypermetabolic
GGATGACGCGAGTTTA-1_1	2.680061658	1.47533854	-0.073591183	0.493502003	-0.073591183	0.900343967	Normal
GGATTCAGTACGGTGG-1_1	3.207428881	0.937529568	0.247553091	2.065738712	0.247118313	1.341073713	Hypermetabolic
GGCAAGCCAGGGATAG-1_1	1.418740117	0.745928763	-0.082581236	0.805176129	-0.082581236	0.560936507	Hypometabolic
GGCAAGGCGAAATAGC-1_1	1.105304479	0.680281759	0.772086666	0.76081238	0.739131059	0.811523268	Hypometabolic
GGCAATAGTCAATGAG-1_1	1.359170962	0.327410041	0.346709128	1.703647953	0.439394089	0.835266435	Hypometabolic
GGCACGCTGCTACAGT-1_1	2.190238319	0.405851548	0.375371472	0.908416121	-0.136980078	0.748579476	Normal
GGCACTCCACTGGGCA-1_1	1.437383367	0.558683663	0.362081166	0.5022938	-0.081925506	0.555703298	Hypometabolic
GGCACTGCGGTGGTTT-1_1	2.51309613	0.97702428	0.302971906	1.804548679	-0.178318068	1.083864585	Normal
GGCAGCAAACCTATGC-1_1	2.813906039	0.766279048	-0.148242763	0.939375895	-0.148242763	0.844615091	Normal
GGCATTCCCTCCCTCG-1_1	2.129438457	0.823008768	0.032177017	1.171713504	-0.144468177	0.802373914	Normal
GGCCGCAGGAACCGCA-1_1	1.915163037	1.135948909	1.006508497	1.824971065	0.137893196	1.204096941	Normal
GGCCTGCTTCTCCCGA-1_1	2.664803408	1.295656528	0.851680198	1.451449972	-0.139059899	1.224906042	Hypermetabolic
GGCGAAATCTAACTTG-1_1	2.000755854	0.747446515	0.396733453	1.039105689	0.46348506	0.929505314	Normal
GGCGCTCCTCATCAAT-1_1	4.304840307	0.743552128	0.349529357	1.096125612	0.793995314	1.457608544	Hypermetabolic
GGCGGAGTAATATTAG-1_1	2.969409197	0.560678987	-0.096247434	0.307128438	0.611211788	0.870436195	Normal
GGCGGTAGGATCATTG-1_1	1.060273288	0.327073246	0.103007014	1.457279623	0.03044035	0.595614704	Hypometabolic
GGCGTCCTATCCGCTG-1_1	-0.112077053	0.533591667	1.751505295	1.229526264	-0.112077053	0.658093824	Hypometabolic
GGCTATTAAGTTGTAT-1_1	-0.080741691	0.641208207	-0.080741691	0.492363441	-0.080741691	0.178269315	Hypometabolic
GGCTCGTGCCACCAGC-1_1	2.116198093	0.926417511	0.432261545	1.796876141	0.719540088	1.198258675	Normal
GGCTCTGCTCCAACGC-1_1	2.190452573	0.618496471	0.352131981	1.125411714	0.180024634	0.893303475	Normal
GGCTGGCTAGCTTAAA-1_1	3.666233952	1.3945368	0.618911803	1.886057232	0.507882161	1.61472439	Hypermetabolic
GGGAAAGAATGCCAAC-1_1	1.929851179	0.854271509	0.210044623	1.792604911	0.026773564	0.962709157	Normal
GGGACTGCATAGATAG-1_1	1.135495668	0.682531013	0.451968927	1.130152862	0.650347312	0.810099156	Hypometabolic
GGGAGAACTCACAGTA-1_1	2.15737486	0.898385463	0.543303851	1.882323213	0.240681581	1.144413794	Normal
GGGAGGATGCCCGAAA-1_1	-0.087294039	0.493442122	-0.087294039	0.900074467	-0.087294039	0.226326895	Hypometabolic
GGGAGTAATGGCTGGC-1_1	3.218762947	1.08808088	0.341015055	1.658886076	0.757283925	1.412805776	Hypermetabolic
GGGAGTTAATGAGGCG-1_1	3.202355229	1.247005028	0.814180701	1.662816176	0.195927911	1.424457009	Hypermetabolic
GGGATCCCAATACAAA-1_1	0.983216774	0.427556293	0.296497062	0.164348697	-0.089782776	0.35636721	Hypometabolic
GGGATTTACCGCACCT-1_1	1.983370444	1.089417458	0.640460466	1.557843181	0.139042216	1.082026753	Normal
GGGCCCGTCTTAAACA-1_1	-0.077458725	-0.077458725	-0.077458725	0.777173499	-0.077458725	0.093467719	Hypometabolic
GGGCCGGCCGAAGTAC-1_1	2.61127963	1.304905122	0.673122761	1.881871049	0.394785223	1.373192757	Hypermetabolic
GGGCGATATGTGTGAA-1_1	2.067210779	1.457686088	0.14576401	1.542017625	-0.198602534	1.002815194	Normal
GGGCGGTCCTATTGTC-1_1	2.715705303	1.400410733	0.803269484	2.149153931	1.160715426	1.645850976	Hypermetabolic
GGGCGTACATTTATAT-1_1	1.807104345	0.974683447	0.38202776	1.406396268	-0.001713472	0.91369967	Normal
GGGCTGCCTAGGGCGA-1_1	0.622483539	0.516099195	0.414282174	0.544134166	0.39369083	0.498137981	Hypometabolic
GGGCTGGTTAGTCGCG-1_1	3.535307457	0.832039139	0.545767667	0.609089113	-0.110472775	1.08234612	Hypermetabolic
GGGTAATGCTGTGTTT-1_1	3.326269496	1.485784416	0.852954801	2.23155377	1.049687516	1.78925	Hypermetabolic
GGGTACCCACGGTCCT-1_1	3.572706538	1.015992812	0.299197746	2.321547976	0.294425363	1.500774087	Hypermetabolic
GGGTACTTCATGAACT-1_1	1.103869064	0.534058697	0.343375342	0.666084849	1.560896541	0.841656899	Hypometabolic
GGGTATGTATGCACTT-1_1	0.467541228	0.780183807	1.031538373	1.510666138	0.282925847	0.814571078	Hypometabolic
GGGTCACCGTGACGGT-1_1	-0.082702582	0.354051649	0.354679755	0.62497467	-0.082702582	0.233660182	Hypometabolic
GGGTCTATCGCTTTCC-1_1	0.571756309	0.513900081	0.211824167	1.062264491	-0.124015533	0.447145903	Hypometabolic
GGGTGTTTCAGCTATG-1_1	2.292124039	0.986297152	0.524682231	1.984749335	0.68232991	1.294036533	Normal
GGGTTTCCGGCTTCCA-1_1	3.927102757	1.412927711	0.949333887	2.259163571	0.54339153	1.818383891	Hypermetabolic
GGTAAACTCTGCGCTG-1_1	2.464772594	0.870140805	0.294148344	1.651225804	0.558654428	1.167788395	Normal
GGTAACTATGTATCTG-1_1	2.126242119	0.961157174	0.854384023	1.103333132	0.450272399	1.099077769	Normal
GGTACGTTGCGGCCGG-1_1	0.656091732	0.723050345	0.273367134	1.562893033	-0.138119749	0.615456499	Hypometabolic
GGTAGTGCTCGCACCA-1_1	0.7438918	0.574807893	-0.116899002	0.932916434	-0.116899002	0.403563625	Hypometabolic
GGTATCAAGCATAGAA-1_1	3.989992937	1.433619297	0.952189226	1.903201324	0.696196726	1.795039902	Hypermetabolic
GGTATTGCCGAGTTTA-1_1	-0.098368105	0.070519081	-0.098368105	0.233480401	0.629145929	0.14728184	Hypometabolic
GGTCAAGACTACTTCG-1_1	0.91958013	0.17752074	-0.116058631	0.796904953	0.431610285	0.441911495	Hypometabolic
GGTCACGTTAGATTCA-1_1	3.218309631	1.144985043	0.170756498	2.256049799	0.751869136	1.508394021	Hypermetabolic
GGTCGGTAATTAGACA-1_1	3.825966016	1.02822909	0.686330917	1.707292656	-0.219250131	1.405713709	Hypermetabolic
GGTGAAACCGGGAATG-1_1	-0.101095434	0.200157026	-0.101095434	0.564831057	-0.101095434	0.092340356	Hypometabolic
GGTGAACGGGCTAGCC-1_1	2.015147742	1.077436354	0.97845045	1.501906537	0.335356208	1.181659458	Normal
GGTGAGATGCAGATAA-1_1	2.387884502	0.503804682	0.32046142	1.093879419	1.073645902	1.075935185	Normal
GGTGATAAGGAGCAGT-1_1	2.133789593	0.858124651	0.396345033	1.631441517	0.374149646	1.078770088	Normal
GGTGATTTCATCTTGT-1_1	2.472872916	0.994317895	0.414135259	1.757609746	0.038802053	1.135547574	Normal
GGTGCGGATAAGTGGC-1_1	3.425582818	1.494560653	0.928822494	2.006043047	0.368162662	1.644634335	Hypermetabolic
GGTTAGCTATATGTCT-1_1	3.026165112	0.687918978	0.110734437	0.948426284	0.333989418	1.021446846	Normal
GGTTAGGCTTGGAGAA-1_1	-0.091488316	0.474495069	1.176314467	0.464565536	0.658891308	0.536555613	Hypometabolic
GGTTCGCATTTGCCGT-1_1	1.826330676	0.490941331	0.657055263	0.993820358	-0.130696175	0.767490291	Normal
GGTTTACAATCTCAAT-1_1	2.358267027	0.722808372	0.409190395	1.204550475	0.494840605	1.037931375	Normal
GGTTTGAGTGCTGGAA-1_1	3.257718207	1.036470158	0.77962507	1.551018248	0.180081726	1.360982682	Hypermetabolic
GTAACATCTAAGATAA-1_1	2.182762869	0.467365269	0.123036399	1.166955096	0.829715999	0.953967126	Normal
GTAACTTGCGGCAGTC-1_1	3.270474994	0.891943197	0.366843799	1.770260352	0.342590631	1.328422594	Hypermetabolic
GTAAGCGGGCAGTCAG-1_1	2.802970328	1.043753183	0.597199472	1.661472102	0.7275546	1.366589937	Hypermetabolic
GTAAGTAACAGTCTGG-1_1	2.888874008	0.998744375	0.969908414	1.488844286	0.672513983	1.403777013	Hypermetabolic
GTAAGTAGGGTATACC-1_1	1.819834113	0.55856895	0.245087759	0.719189025	-0.10058827	0.648418315	Hypometabolic
GTACACTTACCTGAAG-1_1	2.093991799	0.92538628	0.560091221	1.11278147	0.142174108	0.966884976	Normal
GTACAGAGGCAAGGGT-1_1	3.396139951	1.449036213	0.695412097	1.974423143	0.343832124	1.571768706	Hypermetabolic
GTACGACGGCGCTGCG-1_1	3.521983241	0.988821956	0.395498707	2.016072431	0.285879906	1.441651248	Hypermetabolic
GTACGAGATTGCGACA-1_1	1.772903624	1.018016646	0.591141215	1.577428565	0.26360577	1.044619164	Normal
GTACGCTTCATTGCAC-1_1	1.304298249	0.636756134	0.421456169	0.601271743	-0.075142501	0.577727959	Hypometabolic
GTACTAAGATTTGGAG-1_1	1.943231651	0.741304783	0.35758846	1.481461141	0.38655287	0.982027781	Normal
GTACTGAGGTCGTAAC-1_1	3.607494285	1.205541511	0.737071374	1.48990431	0.432859483	1.494574192	Hypermetabolic
GTACTGCATGAAGCGT-1_1	3.916690191	1.263885963	0.436947308	1.851891829	0.106084448	1.515099948	Hypermetabolic
GTACTTGGGCACTTCT-1_1	3.095063951	0.860001261	0.195155372	1.572163496	0.558150195	1.256106855	Hypermetabolic
GTAGACGTCGTTACAT-1_1	3.275171834	1.42680345	0.664723942	2.461042116	1.169524548	1.799453178	Hypermetabolic
GTAGCGGCTATACACT-1_1	0.718769512	0.288957541	0.486374626	1.138793954	-0.111212226	0.504336681	Hypometabolic
GTAGTGAGCAACCTCA-1_1	2.190340004	0.947667468	0.553880052	1.793804663	0.642920838	1.225722605	Normal
GTATAGGACTCAGTAG-1_1	3.286027098	1.185519312	0.757228995	2.064198328	0.745367103	1.607668167	Hypermetabolic
GTATATGTTACGGCGG-1_1	2.770035093	1.36767271	1.050056896	1.756135665	-0.22509503	1.343761067	Hypermetabolic
GTATCAGCTTGGGTTC-1_1	2.542759184	1.282420513	0.528646266	2.00236537	0.395935211	1.350425309	Hypermetabolic
GTATCGGGACGAGCTG-1_1	3.463565412	1.30202349	0.931892876	2.040828076	0.131576706	1.573977312	Hypermetabolic
GTATGACGTGGGAAAC-1_1	2.712796946	1.037416568	0.64890189	1.847980822	0.277143611	1.304847967	Hypermetabolic
GTATTAAGGCGTCTAA-1_1	2.463572393	0.778999644	0.494580431	1.464290296	0.401007467	1.120490046	Normal
GTATTCTTACCGTGCT-1_1	2.581866209	1.073850547	0.351007876	1.835554662	0.618978956	1.29225165	Hypermetabolic
GTCAAAGTTTACATAG-1_1	2.663777519	1.158423897	0.795081782	2.44427144	0.267263605	1.465763648	Hypermetabolic
GTCAAGCGGACTCGGG-1_1	2.332841435	0.919550115	0.686261741	1.6895746	0.955595478	1.316764674	Normal
GTCAATGCTATAATTT-1_1	3.433874284	0.300178647	0.298364478	0.528776317	-0.092163227	0.8938061	Normal
GTCAATTGTACTGAAG-1_1	2.294087267	0.952981423	0.1561508	1.352304976	0.526917311	1.056488355	Normal
GTCACTCTCCAAATCT-1_1	0.522203291	0.534123872	0.41577801	0.760788969	-0.143433623	0.417892104	Hypometabolic
GTCAGAATAGTCTATG-1_1	1.007515289	0.337558383	0.307178946	0.540255549	-0.086760247	0.421149584	Hypometabolic
GTCATGCACCTCCGTT-1_1	2.829088012	1.313907606	0.421993729	1.965497771	0.911596223	1.488416668	Hypermetabolic
GTCATGCGCGAGGGCT-1_1	-0.144064748	-0.034376677	0.425879558	0.590847558	0.32843771	0.23334468	Hypometabolic
GTCATGGACATGACTA-1_1	2.771093469	1.217897261	0.817668373	2.08278439	0.793884951	1.536665689	Hypermetabolic
GTCATTAGAGCGAACG-1_1	1.41954736	0.427453845	0.663793341	0.69953654	-0.134580465	0.615150124	Hypometabolic
GTCCACGTCGCATTCG-1_1	2.64432692	0.912896014	0.639375104	1.297920206	-0.130681405	1.072767368	Normal
GTCCCAACGTAAAGTA-1_1	2.739150084	0.965132901	0.733023426	1.212004542	0.60026958	1.249916107	Hypermetabolic
GTCCGGCTGAATTGCG-1_1	2.781277597	1.253129369	0.473299703	2.131600945	0.592130639	1.44628765	Hypermetabolic
GTCGCGTAACCCGTTG-1_1	1.124433036	0.983376216	0.806009308	1.297476325	0.435195006	0.929297978	Hypometabolic
GTCGGATATCTCAGAC-1_1	1.153521403	0.514406236	-0.080632023	0.016801142	-0.080632023	0.304692947	Hypometabolic
GTCGGGTGAAGTACCG-1_1	1.811306497	0.447821742	-0.12635753	0.95917603	0.26613641	0.67161663	Hypometabolic
GTCGTCAATTATAAGG-1_1	3.3274733	0.975431777	0.352646253	1.546904141	0.671586047	1.374808304	Hypermetabolic
GTCGTTATTCGCTTAT-1_1	-0.078666641	-0.078666641	-0.078666641	1.090599574	-0.078666641	0.155186602	Hypometabolic
GTCTCCCGAGTCCCGT-1_1	2.838117885	1.007909608	0.38083031	1.264846913	-0.140998982	1.070141147	Normal
GTCTTACCACGCCAAG-1_1	2.137470089	0.57923256	-0.095566415	0.680372798	-0.095566415	0.641188524	Normal
GTGAAACGTGCTCCAC-1_1	3.141173857	1.371955876	0.871313359	1.564885412	0.776272242	1.545120149	Hypermetabolic
GTGAGGACACTTAAGG-1_1	0.585511074	0.53925283	0.124968199	0.960027794	0.364096231	0.514771226	Hypometabolic
GTGAGTCGACTAATAG-1_1	1.965449085	0.604150549	0.661046651	1.599640377	0.695229334	1.105103199	Normal
GTGATCACTAACGCCT-1_1	2.320411563	0.828190473	0.251631717	0.816337315	0.780393227	0.999392859	Normal
GTGCAACAAATGTGGC-1_1	2.208442169	0.923950202	0.167007612	1.116299963	0.382878782	0.959715745	Normal
GTGCCCGTTCGGATTC-1_1	3.008746038	1.124128641	0.733115621	1.935091841	0.391559656	1.43852836	Hypermetabolic
GTGCGCAGCTTGCTCC-1_1	4.135803842	1.12124562	0.349581053	1.681941903	0.800207766	1.617756037	Hypermetabolic
GTGCGGGACCATCGGC-1_1	3.14337775	1.025122283	0.726813439	1.739816352	-0.027228011	1.321580362	Hypermetabolic
GTGCGGGTCTCCAAAT-1_1	3.461192134	1.478070099	0.630397885	2.059996335	0.867222775	1.699375846	Hypermetabolic
GTGCGTGTATATGAGC-1_1	3.04221061	1.402130384	0.938553672	2.152569612	0.198038671	1.54670059	Hypermetabolic
GTGCTCAAGTACTGTC-1_1	1.82756222	0.516958691	0.682010311	0.582307344	-0.103853506	0.700997012	Hypometabolic
GTGGACGTGCTGAGAC-1_1	3.091500721	1.240061045	1.171954019	1.587702612	-0.223681798	1.37350732	Hypermetabolic
GTGGGCTTAGACACAC-1_1	0.877066348	0.057524979	-0.099408475	0.944107954	0.576612557	0.471180673	Hypometabolic
GTGGGTCTTCTTTGCG-1_1	4.334387929	0.913354394	0.51799533	1.500762872	0.027175706	1.458735246	Hypermetabolic
GTGGTGGCCAAGTGAA-1_1	1.643643641	0.03087181	-0.110050001	0.305298494	-0.110050001	0.351942789	Hypometabolic
GTGTATGACTTTAAAG-1_1	2.959722515	0.887524944	0.328923417	1.439226751	0.459034665	1.214886458	Hypermetabolic
GTGTTACTATGCGTCC-1_1	0.932491558	0.598350792	0.368846243	1.179800086	-0.133053558	0.589287024	Hypometabolic
GTTACGAAATCCACGC-1_1	4.107773666	1.341828752	0.700363241	2.070469406	0.407567958	1.725600605	Hypermetabolic
GTTATAATACGGTGAA-1_1	2.197609722	0.48003061	0.006846193	0.898746718	0.312093608	0.77906537	Normal
GTTATATCAGGAGCCA-1_1	1.699436291	0.369130713	0.542892337	0.697214267	-0.107663637	0.640201994	Hypometabolic
GTTCACAGGAGTCTAG-1_1	1.313100336	1.102678464	0.188325271	1.800056798	-0.137733029	0.853285568	Hypometabolic
GTTCCAAGACAGCGAC-1_1	2.085897306	1.273942395	0.414238711	2.044372672	0.690079996	1.301706216	Normal
GTTCCAGTCTGACCAT-1_1	4.197302474	1.409403152	0.804428197	1.96801275	0.298494632	1.735528241	Hypermetabolic
GTTCCCGTAAACATAT-1_1	0.656500314	0.542968548	0.159493502	0.983478479	0.417554731	0.551999115	Hypometabolic
GTTCGCCATAAGTGCC-1_1	-0.082405519	0.118211009	-0.082405519	0.31178836	-0.082405519	0.036556562	Hypometabolic
GTTCGCTGAGACGTCT-1_1	1.733942893	0.763701743	0.118048814	0.599489386	0.508582068	0.744752981	Hypometabolic
GTTCGGAGCACTCAAC-1_1	2.319629121	1.165877159	0.394900231	1.290650488	0.722872357	1.178785871	Normal
GTTCGTCTGGGTCCCT-1_1	-0.088179553	-0.088179553	-0.088179553	0.480194913	-0.088179553	0.02549534	Hypometabolic
GTTCTTCCCTCGATGT-1_1	2.847031854	1.20485146	0.786272379	1.682722486	0.242566081	1.352688852	Hypermetabolic
GTTGCACGGAGTTTCG-1_1	2.580187166	0.887763857	0.234861998	1.658536349	1.171147428	1.30649936	Hypermetabolic
GTTGGACCGCATCAGG-1_1	-0.08937729	0.264672316	-0.08937729	0.432380024	-0.08937729	0.085784094	Hypometabolic
GTTGTCGTGTTAGTTG-1_1	3.09043283	0.64279694	0.556117851	1.547840321	-0.169830818	1.133471425	Hypermetabolic
GTTGTTGCAAGATGGC-1_1	4.576679971	0.727472119	0.170706405	0.716854999	0.603710941	1.359084887	Hypermetabolic
GTTTCAAACGAGTTGT-1_1	1.324731398	0.736169817	0.053573396	1.350444041	0.62725417	0.818434564	Hypometabolic
GTTTCCTGGAGGGTGA-1_1	2.267884522	1.022108744	0.661328186	1.796933316	0.543173636	1.258285681	Normal
GTTTCTGCAGTCTCCC-1_1	1.844412597	0.92315937	0.449614179	1.058682345	-0.117503418	0.831673014	Normal
GTTTGACCAAATCCTA-1_1	3.101146644	0.872980227	-0.177885026	1.122098303	0.146244355	1.012916901	Normal
GTTTGGCCCAAGTTAT-1_1	1.044524666	0.822905248	0.569024349	0.811522192	0.675509287	0.784697148	Hypometabolic
GTTTGGCCGCTCAGCG-1_1	3.697721477	1.260568836	0.206141865	1.842397375	0.242545796	1.44987507	Hypermetabolic
TAAAGAGCCCGAAACC-1_1	2.60549844	0.874880775	0.458829804	1.60199873	0.253454915	1.158932533	Normal
TAAATGAATCCGTTTC-1_1	3.29769419	1.094931681	0.405405979	1.176584643	1.407999245	1.476523147	Hypermetabolic
TAACAAAGGGAGAAGC-1_1	1.834283999	0.999437497	0.672438002	1.718702242	0.422485206	1.129469389	Normal
TAACATACAATGTGGG-1_1	1.73606402	0.856826708	0.236446887	1.273221792	0.781493102	0.976810502	Normal
TAACCGCCCGCAGTGC-1_1	2.153567748	0.724705467	0.229841056	1.552948113	-0.038026381	0.924607201	Normal
TAACCGTCCAGTTCAT-1_1	2.486893314	1.194629552	0.685164852	2.226451738	0.449591896	1.40854627	Hypermetabolic
TAACGCTTTGAGAGCG-1_1	0.785009083	0.652671471	0.856090914	0.903894267	-0.103513807	0.618830385	Hypometabolic
TAACTATCGAAGGTCC-1_1	0.799122795	0.756813719	0.374784857	0.815964093	-0.135818523	0.522173388	Hypometabolic
TAACTCCATGGAGGCT-1_1	3.093849343	1.115715195	0.544586995	2.371312944	-0.066764944	1.411739906	Hypermetabolic
TAAGATTTAGCGGGAG-1_1	4.281839623	1.096499459	0.764605268	1.631137274	0.610861267	1.676988578	Hypermetabolic
TAAGGAACTTGTGGGA-1_1	2.46655763	0.751145317	0.233313922	1.713916979	0.033022565	1.039591283	Normal
TAAGGCAACATAAGAT-1_1	3.442328915	1.149326979	0.848933339	2.089355299	0.245452848	1.555079476	Hypermetabolic
TAAGGCTGAATCCCTC-1_1	1.605650286	1.065238013	0.768956695	1.399900634	0.056214256	0.979191977	Normal
TAAGGGCCTGTCCGAT-1_1	1.310956868	0.592851545	0.423477737	0.252696392	-0.075729274	0.500850654	Hypometabolic
TAATACACAGTAGTAT-1_1	3.933568231	0.868808002	0.126103317	1.072732525	0.38843016	1.277928447	Hypermetabolic
TAATATTGAAATTCGC-1_1	2.931510204	1.155129679	0.45111465	1.695914628	0.399292917	1.326592416	Hypermetabolic
TAATTAGATGGATATG-1_1	3.051162729	1.022179059	1.062828995	1.573867994	0.64003552	1.47001486	Hypermetabolic
TAATTCCAATGCTTCA-1_1	2.344226664	0.792929166	0.415428398	0.602733746	-0.117054966	0.807652602	Normal
TACAACAGCGCATACA-1_1	0.597610852	0.44259195	0.13787936	1.070646416	0.376586096	0.525062935	Hypometabolic
TACAACGCACAACTCA-1_1	1.200365675	0.332612644	-0.078428265	0.426358816	-0.078428265	0.360496121	Hypometabolic
TACCTCACGCTTGTAC-1_1	3.828707862	1.36132281	0.612605215	2.316656013	0.832606152	1.79037961	Hypermetabolic
TACCTCTTTACCATCC-1_1	3.348417332	1.044789332	0.204080146	0.840158358	-0.106898257	1.066109382	Hypermetabolic
TACGAACACGACTTCA-1_1	0.747470378	0.577474092	-0.117965258	0.565273402	-0.117965258	0.330857471	Hypometabolic
TACGACTGCCTCTTAG-1_1	-0.078458242	-0.078458242	-0.078458242	0.641147434	0.823025791	0.2457597	Hypometabolic
TACGATGTTGATCATC-1_1	0.674222896	0.559039755	-0.113896581	1.59664152	-0.113896581	0.520422202	Hypometabolic
TACGCTCGGTATTGGA-1_1	3.244004665	1.390308261	1.221269047	2.020229859	-0.028086431	1.56954508	Hypermetabolic
TACGGCATGGACGCTA-1_1	3.325398213	1.182151231	0.223125334	1.041929408	0.923935047	1.339307846	Hypermetabolic
TACGTGCACTATGCTG-1_1	3.569376967	0.990207374	-0.045378244	1.234803312	0.096429124	1.169087707	Hypermetabolic
TACTCTTACTTTACTG-1_1	3.555012382	1.065743731	0.578504881	1.584904008	0.350831066	1.426999214	Hypermetabolic
TACTTAAACATGTACA-1_1	3.277178095	1.085585112	0.415781256	2.194104313	0.774826069	1.549494969	Hypermetabolic
TACTTGTTAGTAGTCC-1_1	1.944217001	0.898333623	0.733405472	1.398923686	0.356109488	1.066197854	Normal
TAGAAGAAGGGTTACA-1_1	3.376284595	0.729330165	0.541606465	0.771542637	0.733153418	1.230383456	Hypermetabolic
TAGAGCTACGAAGAAC-1_1	2.854689946	1.001821891	0.666872783	1.845159818	0.371773981	1.348063684	Hypermetabolic
TAGAGTCTAAGCGAAC-1_1	2.122105387	1.313838859	0.488566709	1.858683261	0.114771201	1.179593083	Normal
TAGAGTGTTCCGGGTA-1_1	1.426794502	0.695957748	0.164772858	0.952615034	-0.112256283	0.625576772	Hypometabolic
TAGATGGTTCCTTACT-1_1	1.185497391	0.121638123	-0.082079609	0.818567206	0.795473698	0.567819362	Hypometabolic
TAGATTCTCTAGCAAA-1_1	0.753214999	0.25501959	0.513336283	0.714193823	-0.103494703	0.426453998	Hypometabolic
TAGCAACCTGTCACAA-1_1	1.021210854	1.093686258	0.806566296	0.896092196	-0.090965772	0.745317966	Hypometabolic
TAGCAGTATGACTAAA-1_1	-0.110368526	0.37762686	-0.110368526	0.477526145	0.534054479	0.233694086	Hypometabolic
TAGCCATTTCAAAGTC-1_1	1.165569382	0.450350641	-0.007482864	0.847864024	-0.167444534	0.45777133	Hypometabolic
TAGCCGGCGGTCAGCG-1_1	2.296909302	1.17230291	0.793646886	1.664945939	0.377190115	1.26099903	Normal
TAGCGTTGGGTCTTAC-1_1	1.396478286	0.957384452	0.804234342	1.127655521	0.768167862	1.010784093	Hypometabolic
TAGCTAAGTCCGGGAG-1_1	3.66288139	1.408149569	0.90563479	1.818659467	0.605517105	1.680168464	Hypermetabolic
TAGGAGGCTCGAGAAC-1_1	0.461836011	0.251164059	0.084311872	0.975918767	0.280334021	0.410712946	Hypometabolic
TAGGCCTATATAGTCT-1_1	2.604775175	1.147522597	0.70404312	2.003961084	0.503556917	1.392771778	Hypermetabolic
TAGGCTAAAGTGGCAC-1_1	1.261088389	0.198624983	-0.138863393	0.800577934	1.953306584	0.814946899	Hypometabolic
TAGGGTGTTTCAAGAG-1_1	2.957577369	1.191200052	0.497122697	1.827613666	0.251910746	1.345084906	Hypermetabolic
TAGGTGAGCCCTACTC-1_1	-0.080999752	0.305631164	0.352026874	0.525288283	-0.080999752	0.204189364	Hypometabolic
TAGGTGCTCGCCTAGC-1_1	2.796083737	0.902399171	0.303845592	1.037713832	-0.146663653	0.978675736	Normal
TAGGTTCGAGTTCGTC-1_1	2.914986375	1.312833096	0.792924146	2.341185918	0.665464874	1.605478882	Hypermetabolic
TAGTACCTTAGTGGTC-1_1	4.265300824	1.563317109	1.119676841	1.219622891	0.435122393	1.720608011	Hypermetabolic
TAGTCCGCAGAGAATG-1_1	1.243572164	0.771790893	0.398140126	0.88407927	-0.077415395	0.644033411	Hypometabolic
TAGTCGATCACGGGTT-1_1	2.163216735	0.683937525	0.077710293	0.412179231	-0.146857519	0.638037253	Normal
TAGTGCCCTCCAGAGT-1_1	3.032599344	0.405119405	0.277658676	0.643446253	-0.098015052	0.852161725	Normal
TAGTTTATTCTTGCTT-1_1	1.707443281	0.43603213	0.134319566	0.853120727	0.264005585	0.678984258	Hypometabolic
TATAAATCCACAAGCT-1_1	3.369753594	1.210111487	0.657494234	1.890324591	1.155562572	1.656649296	Hypermetabolic
TATAAGTGAGGATAGC-1_1	2.425214767	1.141873391	0.544696501	1.948262721	0.360159565	1.284041389	Normal
TATACACGCAAAGTAT-1_1	3.042105997	0.756192341	0.592765984	1.692645164	0.475879862	1.311917869	Hypermetabolic
TATCCATATCATGCGA-1_1	2.81016848	0.993204892	0.34019051	1.506779613	0.077035567	1.145475812	Hypermetabolic
TATCCTGCATGGGAAT-1_1	3.764349494	1.277326656	0.399182318	1.997149818	0.088272352	1.505256127	Hypermetabolic
TATCGATGATTAAACG-1_1	2.110200893	0.949001906	0.583818365	1.438024302	0.565412113	1.129291516	Normal
TATCTAGCCTAAAGGA-1_1	-0.080827363	0.525940873	1.278333486	0.515295816	-0.080827363	0.43158309	Hypometabolic
TATGAAGAATTAAGGT-1_1	-0.090144975	0.281263806	1.157788529	0.54841749	0.709812399	0.52142745	Hypometabolic
TATGATTCTGCTTGGT-1_1	3.03602641	0.949794525	0.213453995	1.225736211	0.337814053	1.152565039	Hypermetabolic
TATGCTCCCTACTTAC-1_1	2.954718664	1.136848609	0.666112056	2.231564151	0.524471885	1.502743073	Hypermetabolic
TATGGAGTTTCTCGTT-1_1	3.004962958	0.976969254	0.55121123	1.815290175	1.061201369	1.481926997	Hypermetabolic
TATGGATGTGCTACGC-1_1	2.104485527	1.030698553	0.538006311	1.630828313	0.509274492	1.162658639	Normal
TATGGCAGACTTTCGA-1_1	3.554851221	1.54522884	1.069029278	2.645917537	0.765778968	1.916161169	Hypermetabolic
TATGGCCCGGCCTCGC-1_1	3.959693473	1.01436832	0.537892701	1.301437769	0.876722679	1.538022988	Hypermetabolic
TATGGGACCGAGCAGG-1_1	0.990634259	0.023243029	-0.116164221	0.568643324	0.484359319	0.390143142	Hypometabolic
TATGGGTACGTATCGT-1_1	1.937944599	0.677517926	0.34036108	1.167223798	0.955885376	1.015786556	Normal
TATGGTCTGAGTAACA-1_1	2.591596973	0.798193901	0.716645426	0.802028985	0.359291124	1.053551282	Normal
TATTCAATTCTAATCC-1_1	1.473551634	0.554089545	0.085270134	0.942552332	-0.139648612	0.583163007	Hypometabolic
TATTCGTGCCAGAATA-1_1	2.991088319	1.248228199	0.661743792	1.61687015	0.696735345	1.442933161	Hypermetabolic
TATTGCCGGGCTTGTA-1_1	1.735798901	1.024217759	0.340281397	1.547580873	0.246650427	0.978905871	Normal
TATTTAGTCTAGATCG-1_1	3.708846488	1.506638134	0.686969961	2.391784454	0.750310692	1.808909946	Hypermetabolic
TATTTGTTACCCTTTA-1_1	0.444043971	0.766598189	0.49192916	0.814446587	0.674261222	0.638255826	Hypometabolic
TCAAACAACCGCGTCG-1_1	2.273256176	1.270401651	0.698163058	2.396192908	0.56660644	1.440924047	Hypermetabolic
TCAAACTTAGATTGTT-1_1	1.737847203	0.937928435	0.43501834	1.433600106	-0.190216974	0.870835422	Normal
TCAACACATTGGGTAA-1_1	2.519387989	0.575994071	0.685239733	1.786876796	0.522231917	1.217946101	Normal
TCAACCATGTTCGGGC-1_1	2.091840993	1.134381977	0.473693931	2.295372569	0.837289065	1.366515707	Normal
TCAACGAGGAGACAAA-1_1	1.297207733	0.586868677	-0.074481479	0.250392282	-0.074481479	0.397101147	Hypometabolic
TCAACTGCAGAGTCAG-1_1	0.635693963	0.449275236	0.425319974	1.326688193	-0.115641711	0.544267131	Hypometabolic
TCAATATACAGGAGGC-1_1	1.356876324	0.458221673	0.147918266	1.220234376	0.392885378	0.715227203	Hypometabolic
TCACAAACCGAGGTAC-1_1	-0.09846631	0.397156641	0.271598827	0.307306866	1.324861138	0.440491433	Hypometabolic
TCACAGATCCTCAAAC-1_1	2.244565153	0.898917192	0.080958543	1.710770622	0.43937095	1.074916492	Normal
TCACAGGTTATTGGGC-1_1	2.221409254	0.468726665	0.327687266	0.480714225	-0.088007805	0.682105921	Normal
TCACGCATTGTAGATC-1_1	0.995038057	0.257156224	0.299098981	0.529570266	-0.092366749	0.397699356	Hypometabolic
TCACGGTCATCGCACA-1_1	1.47856053	0.963897141	0.626822156	1.252976526	-0.159397883	0.832571694	Hypometabolic
TCACGTGCCCGATTCA-1_1	-0.083599912	0.306012952	0.352766496	0.203483251	0.755566257	0.306845809	Hypometabolic
TCACTATCCCTTCGGT-1_1	1.232396399	0.701432747	0.616609487	1.593621765	-0.1526374	0.7982846	Hypometabolic
TCACTATCGTGCAATC-1_1	3.739808352	0.966086513	0.192226467	1.429474562	0.535573113	1.372633801	Hypermetabolic
TCAGCAAATGCATCTC-1_1	2.138715795	0.895305852	0.461606237	1.530656628	0.58906884	1.12307067	Normal
TCAGGGTGTAACGTAA-1_1	2.206682819	0.560268358	0.429988668	1.356472907	-0.036755548	0.903331441	Normal
TCAGGTTCTTTGAGAA-1_1	2.27392118	0.365146253	-0.085884504	0.473016842	-0.085884504	0.588063053	Normal
TCAGTACTGACCCGCG-1_1	0.838446453	0.392034371	0.667624666	0.958019868	-0.103759544	0.550473163	Hypometabolic
TCATAAGTCCAAGAAG-1_1	1.431166774	1.089466935	0.347012433	1.133619906	-0.131893991	0.773874411	Hypometabolic
TCATACTTACAGATCC-1_1	1.331983861	0.505407697	0.494522478	1.253273408	-0.116686459	0.693700197	Hypometabolic
TCATCACTCGAGCTCG-1_1	2.908213393	1.058380687	0.347539749	1.569090598	0.249892171	1.22662332	Hypermetabolic
TCATTTAGAAGTGTGA-1_1	1.682930845	0.3750584	0.442389187	0.373570814	0.589976493	0.692785148	Hypometabolic
TCCACAATGGTTTACG-1_1	1.085540137	0.336237146	-0.084846476	0.491597392	-0.084846476	0.348736344	Hypometabolic
TCCACCAAGACATAGG-1_1	2.742783352	0.812896144	-0.138060288	1.286810222	-0.138060288	0.913273828	Normal
TCCAGAGCACCGGTTC-1_1	0.742308054	0.574861656	0.196737245	0.784278852	-0.110146335	0.437607894	Hypometabolic
TCCAGATGTACGCCAA-1_1	1.513634459	0.800158441	0.17637655	0.610504578	0.447340629	0.709602932	Hypometabolic
TCCAGGCGAGTACGGT-1_1	2.061628726	0.877744477	0.560517216	0.856799992	0.181253805	0.907588843	Normal
TCCATTAGTTGGATAG-1_1	2.491079191	0.822324391	0.537273088	1.544946322	0.787388064	1.236602211	Normal
TCCCAAACAGACAACG-1_1	3.505915842	0.660677809	0.218890713	0.484387328	-0.106199684	0.952734402	Hypermetabolic
TCCCAAAGACGAAGGA-1_1	3.778304258	1.231535953	0.6331047	1.576048899	0.275899544	1.498978671	Hypermetabolic
TCCCAGCTTTAGTCTG-1_1	-0.108784144	0.192123755	0.228232703	0.575900137	-0.108784144	0.155737661	Hypometabolic
TCCCAGGCTTAGCTAA-1_1	1.62631278	0.30408735	0.598312454	0.39609993	0.487164717	0.682395446	Hypometabolic
TCCCGCGTACTCCTGG-1_1	2.610590901	0.969790508	0.414070143	1.482987966	0.140462264	1.123580356	Normal
TCCCGGGTGTGCTGCT-1_1	3.016501425	1.090813041	0.873730127	1.911684418	0.304125698	1.439370942	Hypermetabolic
TCCCGGTCAGGAATTT-1_1	2.726561308	1.086589013	0.658615573	1.878459636	0.72077664	1.414200434	Hypermetabolic
TCCCGTCAGTCCCGCA-1_1	2.900626644	0.600448525	0.1544514	1.271874899	0.361331245	1.057746543	Normal
TCCCGTGTGCAATTTG-1_1	0.868325707	0.577209215	0.093733724	0.772732234	0.753873567	0.61317489	Hypometabolic
TCCCTCCGAAATCGTT-1_1	3.754038075	1.46104309	0.825814269	2.364048521	0.781610919	1.837310975	Hypermetabolic
TCCCTCTTCTCAAGGG-1_1	2.729371831	1.015236982	1.162254379	1.2632135	-0.119932627	1.210028813	Hypermetabolic
TCCCTTGTCTGAAACT-1_1	3.041352919	0.932075482	0.101153458	2.027568159	0.357050921	1.291840188	Hypermetabolic
TCCGAGAAGGCTAAGC-1_1	3.084333211	0.712674926	0.283804353	1.448567168	-0.009385044	1.103998923	Hypermetabolic
TCCGATAATTGCCATA-1_1	3.133656052	0.873500015	0.912158791	1.931657305	0.540292976	1.478253028	Hypermetabolic
TCCGATGGTGCGACAT-1_1	1.698722661	1.033583185	0.982244766	1.20782542	0.634599758	1.111395158	Normal
TCCGATTACATTGCCG-1_1	2.888968676	1.408204743	0.49763712	1.93014011	0.21262079	1.387514288	Hypermetabolic
TCCGCGGCAGCATCTG-1_1	2.749520036	1.082791704	0.876203683	1.824570709	0.681038455	1.442824917	Hypermetabolic
TCCGCGGCCCAATGAA-1_1	0.850770793	0.274319586	-0.0991812	0.35079606	-0.0991812	0.255504808	Hypometabolic
TCCGTTAAGCTAATAT-1_1	0.873504805	0.681793467	0.248874409	0.822137174	-0.102480189	0.504765933	Hypometabolic
TCCTACATCCACGGCC-1_1	1.658822478	0.822431158	0.297574235	0.398374113	-0.109885709	0.613463255	Hypometabolic
TCCTCGGGCTGGGCTT-1_1	1.891433691	0.936476267	0.615391273	1.296884809	0.211166747	0.990270558	Normal
TCCTCTACGAGATGGC-1_1	2.800432496	0.800263612	0.387526021	0.98911339	-0.078189602	0.979829183	Normal
TCCTTACGACGGTCCG-1_1	2.652036503	1.066506658	0.450208147	0.920386477	0.768971628	1.171621883	Normal
TCCTTCAGTGGTCGAA-1_1	3.052055536	1.126333253	0.866374314	1.85932119	1.169492024	1.614715264	Hypermetabolic
TCCTTTCTTACGCTTA-1_1	1.225061622	0.46560346	0.685936357	1.592597708	0.249292878	0.843698405	Hypometabolic
TCGAAATTTAGGACCA-1_1	2.583341603	1.044158733	0.212999983	0.637660461	-0.11022842	0.873586472	Normal
TCGAGACCAACACCGT-1_1	-0.081995941	0.325059776	-0.081995941	0.117961254	-0.081995941	0.039406641	Hypometabolic
TCGATAGGCTAGTCGC-1_1	2.742183745	0.845054846	0.409786214	1.084169707	0.357222146	1.087683332	Normal
TCGCAAAGATGCATTT-1_1	-0.075570739	0.351493298	-0.075570739	0.448893868	-0.075570739	0.11473499	Hypometabolic
TCGCATAAAGGGCGCA-1_1	3.621340903	1.58727893	0.342988547	0.834481419	0.324725017	1.342162963	Hypermetabolic
TCGCATCCCTAAGTGT-1_1	2.640904562	0.795970524	0.612975227	1.86758888	0.17568415	1.218624668	Hypermetabolic
TCGCATTCAATGACTT-1_1	3.821534441	1.188413509	0.905319186	1.890284558	0.720087234	1.705127786	Hypermetabolic
TCGCCGGTCGATCCGT-1_1	3.004214	1.260620855	0.58413136	2.424122086	0.248335262	1.504284713	Hypermetabolic
TCGCCTCGACCTGTTG-1_1	3.48829465	1.353836323	0.501470565	2.159181194	0.292570537	1.559070654	Hypermetabolic
TCGCGTCCAGAAGGTC-1_1	0.730909884	0.631284617	-0.10915744	1.383402123	-0.10915744	0.505456349	Hypometabolic
TCGCTCGATATATTCC-1_1	3.389038201	1.42492336	0.785332404	1.977224865	0.323612374	1.580026241	Hypermetabolic
TCGCTGGGCGGATTGT-1_1	2.553653086	0.996386623	0.45043395	1.379799316	0.478555129	1.171765621	Normal
TCGCTGTGCGTAAATC-1_1	3.204185266	0.80480754	0.512859556	1.926011357	0.297521187	1.349076981	Hypermetabolic
TCGGCGAACCCAAACC-1_1	1.040875689	0.571660331	0.279746743	0.825076063	0.263280011	0.596127767	Hypometabolic
TCGGCTTGTATCGACG-1_1	0.725032523	0.772600939	-0.117395695	0.663888057	0.46582384	0.501989933	Hypometabolic
TCGGGCCGTCGTGGTA-1_1	1.914591869	0.799325729	0.772010918	1.488028599	0.340628504	1.062917124	Normal
TCGGGTGAAACTGCTA-1_1	2.143130044	0.882652689	0.367625198	1.738838934	0.987179397	1.223885252	Normal
TCGTAACTCCCAAGAC-1_1	2.825228192	0.357296958	-0.115285618	0.542777046	-0.115285618	0.698946192	Normal
TCGTATAGTGCAATTA-1_1	2.165596225	0.338033987	-0.113811727	0.78595457	0.412205493	0.71759571	Normal
TCGTCCGCTGGCGTCT-1_1	3.691007167	1.143195286	0.718040369	2.077991903	1.2816736	1.782381665	Hypermetabolic
TCGTTGGCTCGTCAAT-1_1	3.42718424	1.25592906	0.679779727	2.054720534	0.80224248	1.643971208	Hypermetabolic
TCTAACCTAGCCTGCG-1_1	2.976733232	0.894833206	0.389906464	0.85430269	0.37006718	1.097168554	Normal
TCTACCCAATAGAGAG-1_1	1.008755744	1.118529968	1.311894967	0.745623093	-0.104187289	0.816123297	Hypometabolic
TCTACCCGCATCATTT-1_1	-0.084769126	0.284122987	0.741549206	0.549466436	0.709767732	0.440027447	Hypometabolic
TCTACCGTCCACAAGC-1_1	3.386012688	1.013722743	0.775640622	1.580349203	0.499696221	1.451084295	Hypermetabolic
TCTAGCATCTTCGATG-1_1	1.189141474	0.54608631	0.475260263	1.330890718	0.671470372	0.842569827	Hypometabolic
TCTAGTGATATCGTGG-1_1	2.364317699	1.070967053	0.402296828	1.494927608	0.660221138	1.198546065	Normal
TCTAGTTATCAGAAGA-1_1	0.936671441	0.276842614	-0.097158594	0.555786691	-0.097158594	0.314996711	Hypometabolic
TCTATAGGTGGGTAAT-1_1	3.217874248	0.851276135	0.15881297	0.986749864	-0.120314314	1.018879781	Hypermetabolic
TCTATCATGCAGTTAC-1_1	2.340763954	0.64399291	0.438671125	1.415768233	0.349599303	1.037759105	Normal
TCTATCGGTCGCAACA-1_1	2.393263516	1.209515697	0.88963262	2.046816484	1.042365071	1.516318678	Hypermetabolic
TCTATTACGCTGGCGA-1_1	1.726595427	0.861405313	0.57913801	1.681579173	0.348394953	1.039422575	Normal
TCTCAGGCTACTCGCT-1_1	0.842491476	0.356226639	0.241535209	0.412628522	-0.096502691	0.351275831	Hypometabolic
TCTCGGCTCCAGGACT-1_1	3.099602349	1.225113725	0.177861523	2.195016013	0.50613107	1.440744936	Hypermetabolic
TCTCTAATAGCTGGTA-1_1	2.322131006	0.959849642	1.114022335	1.209615601	0.098194883	1.140762693	Normal
TCTCTCGCCGCACATA-1_1	2.123650511	0.327615864	0.55194558	0.485290135	0.658039933	0.829308405	Normal
TCTGAACCGGTCGGCT-1_1	2.947465429	1.243811203	0.732749589	1.57676543	0.462820374	1.392722405	Hypermetabolic
TCTGAACTCGTACCCG-1_1	2.085836549	0.549250347	0.521544459	1.29488443	0.397180217	0.9697392	Normal
TCTGACTGTAATGGTT-1_1	4.01960479	1.380269096	0.928577998	2.234191079	0.775555342	1.867639661	Hypermetabolic
TCTGAGCAATTGACTG-1_1	1.347067197	0.151243565	-0.123343003	0.34099706	0.725131335	0.488219231	Hypometabolic
TCTGCCAGAAACTGCA-1_1	1.547852451	0.458315429	0.371288414	0.963652294	0.526302276	0.773482173	Hypometabolic
TCTGCGTCCGGTTTCT-1_1	2.428705925	1.132252288	0.947547449	2.196775095	0.084142046	1.35788456	Hypermetabolic
TCTGTCATACAAGAGC-1_1	3.543519193	0.698389658	0.566592704	1.798920088	-0.033286333	1.314827062	Hypermetabolic
TCTGTGACTGACCGTT-1_1	3.365392067	1.411461904	0.943970523	1.166692458	0.760838045	1.529670999	Hypermetabolic
TCTTACAGAGGTACCG-1_1	3.120608163	1.096761008	0.561360269	1.914217994	0.572203574	1.453030202	Hypermetabolic
TCTTACGGCATCCGAC-1_1	2.039594229	0.421741607	-0.09216452	0.741387129	-0.09216452	0.603678785	Normal
TCTTACTTATGCCTCT-1_1	1.851359897	0.523594367	0.486655499	1.213158299	0.36407884	0.88776938	Normal
TCTTCGAATAGACGTT-1_1	2.010216385	0.813515267	0.504121678	1.145564398	-0.139255795	0.866832387	Normal
TCTTCGATACCAATAA-1_1	2.856870423	1.3781562	0.798851161	2.515451323	0.509424789	1.611750779	Hypermetabolic
TCTTCGCGGTGAGAGG-1_1	3.066965018	1.391421014	0.643527372	1.880117523	-0.183346534	1.359736878	Hypermetabolic
TCTTGATGCGTAGCGA-1_1	3.398323813	1.049832152	0.002005896	1.408495093	-0.167253911	1.138280609	Hypermetabolic
TCTTGGTAACACCAAA-1_1	2.884763687	1.080670626	1.180088177	2.272496329	0.775170797	1.638637923	Hypermetabolic
TGAAAGGACCTGACTC-1_1	3.342517054	1.169931152	0.512561322	1.90616636	0.251459425	1.436527063	Hypermetabolic
TGAACACCCGAAGCAG-1_1	4.595830308	1.359910323	0.967048908	2.096146775	0.542902346	1.912367732	Hypermetabolic
TGAATATGCTATAAAC-1_1	0.947509096	0.408137386	-0.094036276	0.481554588	0.627033597	0.474039678	Hypometabolic
TGACCCACGTTAGACA-1_1	3.212674586	0.483553963	0.701832132	0.343637156	-0.091065485	0.93012647	Normal
TGAGAATGCTTTACCG-1_1	3.032076316	1.185059321	0.652845188	2.07194631	0.201828538	1.428751135	Hypermetabolic
TGAGAGATTTACCACG-1_1	2.858348602	1.082159128	0.48075808	1.588685742	0.6041361	1.32281753	Hypermetabolic
TGAGCAGTCGTGAAGT-1_1	1.802813958	0.393861664	0.537732049	1.033118105	0.140291866	0.781563528	Normal
TGATCGGTTTGACCCT-1_1	2.684071255	1.421739957	0.856852122	1.79673123	0.869749075	1.525828728	Hypermetabolic
TGATCTCCGGCGCCAG-1_1	1.426024996	0.616235454	0.220068764	1.304222997	-0.16075952	0.681158538	Hypometabolic
TGATTCGTCTATCACT-1_1	1.239626768	0.769555224	0.397258561	0.131247548	-0.076573555	0.492222909	Hypometabolic
TGATTTCCTCCTGACG-1_1	2.128818389	0.972700569	-0.069657451	1.788711208	0.568832305	1.077881004	Normal
TGCAAGAATGACGTAA-1_1	2.814404154	0.946578387	0.579027235	1.438749908	-0.185439957	1.118663945	Normal
TGCAGAGTACCGAGCA-1_1	1.213239145	0.337414629	-0.077449615	0.737722234	0.816104142	0.605406107	Hypometabolic
TGCAGGATCGGCAAAG-1_1	1.759983658	0.611733191	0.25220539	0.834007391	0.631599792	0.817905885	Normal
TGCAGTTTCCTCCCAT-1_1	1.772642358	0.59273016	0.977208112	1.697073055	0.865168935	1.180964524	Normal
TGCATATGTCTGTCAC-1_1	2.111049239	0.781921192	0.563216099	1.551509682	0.106843314	1.022907905	Normal
TGCATGAGTAGATTCG-1_1	3.1138722	1.452145628	1.071597261	2.632080314	0.640863841	1.782111849	Hypermetabolic
TGCATGGATCGGATCT-1_1	3.044523941	1.430005064	0.994470119	2.207181529	0.492249228	1.633685976	Hypermetabolic
TGCCCGTACCGTTAAA-1_1	2.160497123	0.634184426	-0.088805798	0.621500387	0.689799059	0.803435039	Normal
TGCCGATGTCATCAAT-1_1	3.445983698	1.325132419	0.697692439	2.429457613	0.619429606	1.703539155	Hypermetabolic
TGCCTAATTGAAGATT-1_1	1.466805929	0.813829112	0.738957776	1.078432237	-0.115472665	0.796510478	Hypometabolic
TGCCTGACATCGGTCA-1_1	3.067425586	1.390198633	0.525277932	0.727724408	0.618152431	1.265755798	Hypermetabolic
TGCCTGATCAAACGAT-1_1	2.066478268	0.714709458	0.884315958	1.514362744	0.339554065	1.103884099	Normal
TGCCTTGCCCTTACGG-1_1	3.621719908	0.732302877	0.597729278	0.986018428	0.127430016	1.213040102	Hypermetabolic
TGCGAGAAACGTTACG-1_1	3.145650825	1.07245997	0.588569104	2.108035386	0.251929683	1.433328994	Hypermetabolic
TGCGCAAAGCATTTGG-1_1	2.875007278	1.193413628	0.531665896	2.11921887	0.163473892	1.376555913	Hypermetabolic
TGCGCGATTAACGGAG-1_1	2.930887777	0.680464736	-0.105212683	0.573243441	-0.105212683	0.794834118	Normal
TGCGGAGTAAAGGTGC-1_1	3.558517998	1.126577351	0.673735563	1.855960234	0.47430283	1.537818795	Hypermetabolic
TGCGGCATAGTTCAAC-1_1	2.679855806	0.918698196	0.858359351	1.38106167	0.327671563	1.233129317	Normal
TGCGTGATTGGGTGTC-1_1	3.017414653	0.830004733	0.639290815	1.550123428	-0.176863728	1.17199398	Hypermetabolic
TGCGTTTGTTGACACT-1_1	-0.107631527	0.417498636	0.223671139	0.47360122	-0.107631527	0.179901588	Hypometabolic
TGCTCCACAGTTCTTA-1_1	1.879156187	0.532374281	0.505455931	1.266537686	0.711709671	0.979046751	Normal
TGCTGGTTGGACAATT-1_1	2.155314773	0.989801696	0.699749497	1.698179608	0.55375801	1.219360717	Normal
TGCTGTTGAAGAACTC-1_1	0.568426371	0.76507858	0.372805007	1.119669438	0.35345784	0.635887447	Hypometabolic
TGCTTGAAACCATGCA-1_1	3.994291798	1.074980825	0.465091058	1.274716332	-0.150941674	1.331627668	Hypermetabolic
TGGAAACGGAGTGAAC-1_1	2.869179183	1.536922021	0.921545114	1.863863948	0.331395326	1.504581118	Hypermetabolic
TGGAAGACGAACACCA-1_1	3.701142708	0.802569868	0.162345831	1.336501811	0.721643781	1.3448408	Hypermetabolic
TGGAAGGATAAAGATG-1_1	3.341787596	1.003085619	0.773418718	1.759506308	-0.083441877	1.358871273	Hypermetabolic
TGGACCACGGCGTTGA-1_1	2.597085938	1.216303053	1.052027817	2.181011635	0.449418526	1.499169394	Hypermetabolic
TGGACTGTTCGCTCAA-1_1	1.556625943	0.553627609	1.087162842	1.259735399	-0.120027989	0.867424761	Hypometabolic
TGGAGTGATGCGATGA-1_1	-0.09365428	0.461824515	0.288936771	0.745361183	-0.09365428	0.261762782	Hypometabolic
TGGATAGAGTAACAGA-1_1	3.237463736	0.835264628	0.433930078	1.121484892	-0.142742842	1.097080099	Hypermetabolic
TGGCAATGGGACGGCG-1_1	1.281778784	0.88648921	0.609461576	1.2497494	0.175628064	0.840621407	Hypometabolic
TGGCCGTATATTGACC-1_1	4.022892876	0.940611623	0.2481127	0.530879769	-0.099402457	1.128618902	Hypermetabolic
TGGCGGTGTGCGATTG-1_1	3.198928952	0.897861058	0.439195818	0.922868963	0.129842605	1.117739479	Hypermetabolic
TGGCTACACTCTACCT-1_1	-0.085448074	0.111210235	-0.085448074	0.590780498	1.608838897	0.427986697	Hypometabolic
TGGCTTGTACAAGCTT-1_1	-0.086775023	-0.086775023	0.321804573	0.562534383	0.698954969	0.281948776	Hypometabolic
TGGCTTTGGGTAGACA-1_1	1.855749349	1.155239583	0.834044675	1.4551463	0.37720558	1.135477097	Normal
TGGGAAATGCCTTTCC-1_1	1.953181615	1.122006838	-0.098549664	0.549365477	0.61166501	0.827533855	Normal
TGGGCACAAACAGAAC-1_1	3.480112967	0.853127723	0.222399924	1.5228973	0.462980524	1.308303688	Hypermetabolic
TGGGCCCATACTAATT-1_1	1.684882806	1.012625411	0.149491916	1.730247629	0.591873069	1.033824166	Normal
TGGGTGTAATAGATTT-1_1	1.077376399	0.473395253	-0.088932021	0.39274136	0.71851227	0.514618652	Hypometabolic
TGGTACCGGCACAGCC-1_1	1.017232394	0.265493992	0.308224386	0.609086336	-0.090592619	0.421888898	Hypometabolic
TGGTAGAATATATGGG-1_1	1.288922611	0.571744581	0.434910908	0.960431697	0.912293994	0.833660758	Hypometabolic
TGGTTCGTAGCAAAGG-1_1	2.425797288	1.157749693	0.559973041	2.083137286	0.46059482	1.337450426	Hypermetabolic
TGGTTTAAACGTGGGT-1_1	0.711144023	0.48352168	0.185130439	0.623097661	0.458252877	0.492229336	Hypometabolic
TGTAACTTGTCAACCT-1_1	3.97067983	1.311732514	0.650491059	1.746083213	0.278968764	1.591591076	Hypermetabolic
TGTACGAACAAATCCG-1_1	-0.081660246	0.332183298	0.381844523	0.324922885	-0.081660246	0.175126043	Hypometabolic
TGTACTACTCTCACGG-1_1	1.097599458	0.294330147	-0.086165842	0.216152031	1.552893805	0.61496192	Hypometabolic
TGTACTGTGCCAAAGT-1_1	2.318631574	0.850111798	0.344043252	0.889718823	1.016307296	1.083762549	Normal
TGTACTTCCGGGCATG-1_1	2.231022897	0.41960238	0.445315292	1.391544589	0.997502578	1.096997547	Normal
TGTAGCCATCCCATTC-1_1	2.538860734	1.338609999	1.066774824	1.977455175	0.429698071	1.470279761	Hypermetabolic
TGTAGGAGAAATTTCC-1_1	1.901265707	1.03801119	0.524656708	1.91606085	0.16481393	1.108961677	Normal
TGTATCCTTATTCCAT-1_1	3.950608259	1.238512227	0.321179503	1.058306209	-0.155367161	1.282647807	Hypermetabolic
TGTATGGCGCAGACAG-1_1	1.897845002	1.121040969	0.018360944	1.547763942	0.678345161	1.052671204	Normal
TGTCCACGGCTCAACT-1_1	-0.095411929	0.250455511	0.679331136	1.029556444	-0.095411929	0.353703846	Hypometabolic
TGTCCCGACATAGCAC-1_1	2.456734883	0.852771608	0.3906167	1.334942381	0.713324927	1.1496781	Normal
TGTCGGCATGGTGGAA-1_1	2.647924007	1.58320138	0.828412912	2.214602849	1.109480121	1.676724254	Hypermetabolic
TGTCTACAGTTTCTGT-1_1	2.757363929	0.914365804	0.239754037	1.081195004	0.048267274	1.00818921	Normal
TGTGACTACGCCAGTC-1_1	2.997341301	0.994725019	0.391819832	1.039493371	0.289996491	1.142675203	Hypermetabolic
TGTGACTAGAGTTTGC-1_1	3.337776033	1.003726155	0.287923118	1.953566849	0.215241845	1.3596468	Hypermetabolic
TGTGCCGGTGCCGGAA-1_1	1.781484883	0.385662883	0.776466422	0.471390531	-0.115293875	0.659942169	Hypometabolic
TGTGTCGCGAGTTGCA-1_1	1.05662098	0.654670306	0.16478669	0.79223615	0.59352367	0.652367559	Hypometabolic
TGTTATTGTATGTGGC-1_1	2.921554976	1.171174611	0.634746118	1.674396349	0.720503042	1.424475019	Hypermetabolic
TGTTCTTCCATTGACT-1_1	3.996563233	0.142689139	-0.075454677	0.674653885	-0.075454677	0.932599381	Hypermetabolic
TGTTTCGGTACTTCTC-1_1	2.990030539	1.426794012	0.933624672	2.213556561	0.377995083	1.588400174	Hypermetabolic
TTAAACAGAGTCCCGC-1_1	2.800042658	1.295862308	0.909722117	2.152757903	0.27650556	1.486978109	Hypermetabolic
TTAAACCGGTAGCGAC-1_1	1.294266327	0.311527556	0.305649691	0.001588029	0.87023898	0.556654117	Hypometabolic
TTAAAGTAAGTCGCCA-1_1	1.89772589	1.344770047	0.832330963	1.782379941	0.962639568	1.363969282	Normal
TTAACCAACCCTCCCT-1_1	2.891249175	1.491976311	0.807088031	2.354546103	0.926590759	1.694290076	Hypermetabolic
TTAACGAACAAGCAGT-1_1	2.560326032	0.463164727	0.531799097	0.26237301	-0.108788356	0.741774902	Normal
TTAACGTCGCAAGACC-1_1	3.049361551	0.706778244	0.377256372	1.339481536	0.798494474	1.254274435	Hypermetabolic
TTAAGCGCCTGACCCA-1_1	0.793142201	0.470185934	0.21440457	0.875059773	-0.111135347	0.448331426	Hypometabolic
TTAAGGATACGGAGGT-1_1	3.104569741	0.746459454	0.21990934	1.981735361	0.623883171	1.335311413	Hypermetabolic
TTAATGTAGACCAGGT-1_1	2.860826658	1.069136188	0.496451207	1.955648279	0.230986177	1.322609702	Hypermetabolic
TTAATTTCAGACGCGG-1_1	1.972327336	0.695964532	0.241517169	1.240591655	0.627897868	0.955659712	Normal
TTACAACTACGCATCC-1_1	2.610577139	1.320720218	0.578902203	1.941663951	0.867613236	1.463895349	Hypermetabolic
TTACACGATCTGCGAC-1_1	-0.105637745	0.226198739	0.63767598	0.883575896	-0.105637745	0.307235025	Hypometabolic
TTACATCGTGGCCTGG-1_1	2.190968559	1.126850401	0.284860124	1.759057477	0.872944013	1.246936115	Normal
TTACCCTAACAGTCCT-1_1	2.475558745	1.043562846	0.472626604	1.254162224	-0.121928766	1.02479633	Normal
TTACCGCCTTAGGGAA-1_1	2.733278229	1.318889336	0.684314898	2.399660992	0.6663836	1.560505411	Hypermetabolic
TTACGGTGTCACCGAG-1_1	3.336777227	1.20511299	0.816948691	1.700844021	-0.072978818	1.397340822	Hypermetabolic
TTACGTATCTATGACA-1_1	1.582625864	0.694471119	0.067373888	1.206192111	0.258104906	0.761753578	Hypometabolic
TTACTCCGGCCGGGAA-1_1	2.482195198	1.281387106	0.962008409	2.002438896	0.655957973	1.476797516	Hypermetabolic
TTACTGTCTAGAGCTC-1_1	-0.092611996	0.293190678	0.290720514	0.349097548	-0.092611996	0.14955695	Hypometabolic
TTAGAGTTTAGAAGGA-1_1	0.400844309	0.382244787	0.243231954	1.140780975	0.617344796	0.556889364	Hypometabolic
TTAGATAGGTCGATAC-1_1	3.831449042	1.197530104	0.424964163	2.515543435	0.563772106	1.70665177	Hypermetabolic
TTAGCAACATGGATGT-1_1	3.367987743	1.282698941	0.733278473	1.741693625	0.638197542	1.552771265	Hypermetabolic
TTAGTAAACCTGCTCT-1_1	-0.082523782	0.569184499	0.370673126	0.613173226	0.789008733	0.451903161	Hypometabolic
TTAGTTATTCGTGGCA-1_1	1.380180048	0.444390933	-0.166184473	0.767529963	0.61362099	0.607907492	Hypometabolic
TTAGTTCAAGTGTTCG-1_1	-0.096249911	0.23290142	-0.096249911	0.490896316	-0.096249911	0.087009601	Hypometabolic
TTATATACGCTGTCAC-1_1	2.715342669	1.350686756	0.713019076	2.165790735	0.30246216	1.449460279	Hypermetabolic
TTATATTTGGCAATCC-1_1	3.814744488	1.528137306	1.153740173	2.412052965	0.598992733	1.901533533	Hypermetabolic
TTATCATACTCGCAAA-1_1	3.465277212	1.046260157	0.47376106	1.408149629	0.648223591	1.40833433	Hypermetabolic
TTATCCAATCGAACTC-1_1	3.436558171	1.441304782	0.998208887	2.367264161	0.528326548	1.75433251	Hypermetabolic
TTATCTGTATCATAAC-1_1	2.95526858	1.154448361	0.499265186	2.080252607	1.191238732	1.576094693	Hypermetabolic
TTATGACAAACTGGAT-1_1	1.303926754	0.283799079	0.605505704	0.364531115	1.255709329	0.762694396	Hypometabolic
TTATGATCTTAACGAA-1_1	2.783869431	1.148869128	0.762710731	1.940157278	-0.050652779	1.316990758	Hypermetabolic
TTATGCGTCCCGGTCC-1_1	2.059973249	0.798920962	0.292653683	1.273435483	0.701820729	1.025360821	Normal
TTATTAGGGAAGCATC-1_1	2.837156092	1.011773079	0.436478015	1.784991537	0.420842802	1.298248305	Hypermetabolic
TTATTTCATCCCAAAC-1_1	4.020441813	1.294189981	1.178252835	2.160545647	0.590063594	1.848698774	Hypermetabolic
TTCAAAGTCTCTAGCC-1_1	1.329340974	0.611334114	0.394648816	0.953860338	0.374427111	0.732722271	Hypometabolic
TTCAACGACCCGACCG-1_1	3.432580993	1.393671086	0.86374191	1.644544	0.831531186	1.633213835	Hypermetabolic
TTCAATACTCTGAATC-1_1	2.284944814	1.301647644	0.946631027	1.665728268	0.857280052	1.411246361	Normal
TTCACGAAAGGATCAC-1_1	-0.082067348	0.363290031	-0.082067348	0.114325921	0.7790416	0.218504571	Hypometabolic
TTCAGAGTAACCTGAC-1_1	1.2540856	0.893711863	0.502075054	1.677360547	0.318522443	0.929151102	Hypometabolic
TTCAGCCCTGGTCCAC-1_1	0.706202618	0.836082861	0.181601521	1.453077785	-0.113486596	0.612695638	Hypometabolic
TTCATAGCCTTGTAAC-1_1	2.669937635	1.406595178	0.574518983	2.22165749	0.144675527	1.403476962	Hypermetabolic
TTCCGGTTACCCACTT-1_1	2.334999102	0.798638129	0.283881516	1.527976159	0.264537371	1.042006456	Normal
TTCCTCGAGGGTGTCT-1_1	1.577094349	1.28881874	0.632644628	1.795559568	0.350797222	1.128982901	Normal
TTCCTTTCTGTGTTGC-1_1	2.55822252	1.259595598	0.809703799	1.979320458	1.511777233	1.623723922	Hypermetabolic
TTCGACGGGAAGGGCG-1_1	2.30273873	0.589631797	0.460835015	1.319752185	-0.12081879	0.910427788	Normal
TTCGCACTCGCGTGCT-1_1	2.03353539	0.362466053	0.182767039	1.01132901	-0.116949797	0.694629539	Normal
TTCGCATCCGGAAGCA-1_1	2.65695752	0.638651215	0.347247905	1.864621118	0.57347856	1.216191263	Hypermetabolic
TTCGGCTAGAGATGGT-1_1	1.39222738	0.894551722	0.012711682	1.777833893	0.183229204	0.852110776	Hypometabolic
TTCGGGACTAATCGCG-1_1	2.177138632	1.218594737	0.957379177	1.897330418	0.234197715	1.296928136	Normal
TTCGGGTTGCCACGGG-1_1	1.25435426	0.872842238	0.620305893	1.001963628	0.353114943	0.820516193	Hypometabolic
TTCGTACTCCAGAACG-1_1	2.408297508	1.569344418	0.758070273	1.402954766	-0.146023337	1.198528726	Normal
TTCTACTTGCGAGGGC-1_1	2.34169937	1.190517862	0.440177882	1.634704472	0.518460552	1.225112028	Normal
TTCTAGGCCAATTGTG-1_1	2.432111389	1.156302985	0.482726954	1.864233319	0.815987483	1.350272426	Hypermetabolic
TTCTGCGGGTTAGCGG-1_1	3.327413862	1.321127292	0.377136545	1.973738741	0.444732297	1.488829748	Hypermetabolic
TTCTTAGTGAACGGTG-1_1	2.795672202	0.875774449	0.588928403	1.358602398	0.232973628	1.170390216	Normal
TTCTTAGTGGCTCAGA-1_1	3.3293477	0.998850414	0.218240092	1.885831595	0.561417484	1.398737457	Hypermetabolic
TTCTTATCCGCTGGGT-1_1	1.680305308	0.176560278	-0.111390898	0.312958203	0.678626679	0.547411914	Hypometabolic
TTCTTGTAACCTAATG-1_1	2.207451605	0.794826638	0.058574938	1.031948817	0.254753028	0.869511005	Normal
TTGAAACCCTCATTCC-1_1	1.640180003	0.455878949	0.209045676	0.308251393	-0.105105761	0.501650052	Hypometabolic
TTGAAGAATTCCCAGG-1_1	2.586078641	0.2799048	-0.114792238	0.912660236	-0.114792238	0.70981184	Normal
TTGAATATGGACTTTC-1_1	1.828636054	1.053966675	0.481458743	1.575809955	0.06781479	1.001537244	Normal
TTGACAGGAGCTCCCG-1_1	0.554824027	0.235938716	0.940161303	0.627473489	0.343354725	0.540350452	Hypometabolic
TTGACGATTCAGCACG-1_1	1.163920375	0.516220883	0.514784732	0.79444042	0.097066053	0.617286493	Hypometabolic
TTGATCTAACTTTGTC-1_1	-0.095240492	0.248770149	0.290051426	0.496216399	-0.095240492	0.168911398	Hypometabolic
TTGATTATGCAGATGA-1_1	1.276809818	0.576661859	-0.075200034	1.02952852	-0.075200034	0.546520026	Hypometabolic
TTGCACGGAGCAGCAC-1_1	2.709116821	1.116654774	0.713290485	1.886004347	0.579922339	1.400997753	Hypermetabolic
TTGCCTTCTCGCCGGG-1_1	-0.08300583	0.311248213	-0.08300583	0.735609881	0.766156723	0.329400631	Hypometabolic
TTGCGCACAACCACGT-1_1	1.072807551	0.296507377	0.197196174	1.214873002	-0.153699911	0.525536839	Hypometabolic
TTGCGCTTGATCAATA-1_1	0.670005303	0.554024213	0.165868583	1.038850814	-0.117708322	0.462208118	Hypometabolic
TTGCTAGCTACCAATC-1_1	1.234767174	0.859726715	0.539105947	1.175094971	-0.164007806	0.7289374	Hypometabolic
TTGCTCATAGTACGTG-1_1	3.397218244	0.803141396	0.501375628	1.57860722	1.105814288	1.477231355	Hypermetabolic
TTGCTCCCATACCGGA-1_1	2.467305834	0.76218877	0.602494811	1.048272917	1.19398285	1.214849036	Normal
TTGCTGAAGGAACCAC-1_1	3.458814236	1.401736468	0.708000965	2.038112139	0.678432776	1.657019317	Hypermetabolic
TTGCTGATCATGTTCG-1_1	1.128701366	0.655372375	0.228287481	0.72668405	0.731467654	0.694102585	Hypometabolic
TTGGACCATCTGGCAA-1_1	0.991667871	0.429985414	0.297505828	0.078296761	0.657936119	0.491078399	Hypometabolic
TTGGAGTCTCCCTTCT-1_1	2.89685791	1.046095093	0.88803779	1.877745737	0.4682709	1.435401486	Hypermetabolic
TTGGATTGGGTACCAC-1_1	3.13325821	1.425880918	0.884304932	2.261515032	0.893679088	1.719727636	Hypermetabolic
TTGGCCATCTTGCGCT-1_1	1.695529835	0.961813229	0.766800601	1.786838906	0.672536908	1.176703896	Normal
TTGGCTCAATATGTGT-1_1	1.751578202	0.719599793	0.463196799	1.732651468	0.305719372	0.994549127	Normal
TTGGCTCGCATGAGAC-1_1	1.442521934	0.803652327	0.57745849	1.207061694	0.416567817	0.889452452	Hypometabolic
TTGGGACACTGCCCGC-1_1	3.231487151	1.241097425	0.583207396	2.429524375	0.484116851	1.59388664	Hypermetabolic
TTGGGACGTAAGAGTT-1_1	2.657549919	0.645797027	0.427069621	0.55926426	0.570503127	0.972036791	Normal
TTGTAATCCGTACTCG-1_1	-0.104622954	0.210223588	-0.104622954	0.553605902	-0.104622954	0.089992126	Hypometabolic
TTGTCGTTCAGTTACC-1_1	2.538704396	0.924167801	0.364188557	1.522068121	1.032281044	1.276281983	Normal
TTGTGATCTGTTCAGT-1_1	2.329154258	0.541264609	0.666637283	1.564471686	0.612820873	1.142869742	Normal
TTGTGGCCCTGACAGT-1_1	3.292808937	1.434725288	1.245451385	2.350311122	0.575774446	1.779814236	Hypermetabolic
TTGTGGTGGTACTAAG-1_1	-0.078452719	0.351579818	-0.078452719	0.55527944	-0.078452719	0.13430022	Hypometabolic
TTGTTAGCAAATTCGA-1_1	3.049126579	1.414904336	0.677831052	2.254513072	0.174868869	1.514248781	Hypermetabolic
TTGTTCAGTGTGCTAC-1_1	2.556425451	1.018598952	0.525320819	1.771244558	0.191042272	1.212526411	Normal
AAACAACGAATAGTTC-1_2	3.494761801	1.08928508	0.464886842	1.875737256	0.747260337	1.534386263	Hypermetabolic
AAACAAGTATCTCCCA-1_2	3.928293868	1.440125092	0.608153879	2.327630298	0.422459064	1.74533244	Hypermetabolic
AAACAATCTACTAGCA-1_2	2.396623297	0.871144545	1.000371452	1.351434951	-0.177620215	1.088390806	Normal
AAACACCAATAACTGC-1_2	2.795220189	0.587696076	0.040431458	1.679838005	0.729569361	1.166551018	Normal
AAACAGCTTTCAGAAG-1_2	3.138176728	1.102808766	0.618554451	1.575584358	0.296373136	1.346299488	Hypermetabolic
AAACAGGGTCTATATT-1_2	1.710587064	0.567305022	0.478333031	1.242140155	0.054631065	0.810599267	Normal
AAACAGTGTTCCTGGG-1_2	2.589605451	0.821130714	0.754665255	1.532878265	0.549628673	1.249581672	Normal
AAACATGGTGAGAGGA-1_2	2.993072392	0.814768341	0.303188918	0.928113278	0.59384686	1.126597958	Normal
AAACATTTCCCGGATT-1_2	3.962501513	1.444003189	0.508187299	2.41318376	0.364224128	1.738419978	Hypermetabolic
AAACCCGAACGAAATC-1_2	2.825076485	1.273013149	0.498350036	2.266798278	0.983670849	1.569381759	Hypermetabolic
AAACCGGAAATGTTAA-1_2	2.783407777	1.355989523	0.745470659	2.189597852	1.369844188	1.688862	Hypermetabolic
AAACCGGGTAGGTACC-1_2	2.392413362	0.877079981	0.640176433	1.364282223	0.158853853	1.08656117	Normal
AAACCGTTCGTCCAGG-1_2	2.665868064	0.902259486	0.01830177	1.355295954	0.797566426	1.14785834	Normal
AAACCTAAGCAGCCGG-1_2	3.450906487	1.287264152	0.524908844	2.466290332	0.632342512	1.672342465	Hypermetabolic
AAACCTCATGAAGTTG-1_2	2.454869433	0.753709541	0.602095409	1.368235904	0.644879694	1.164757996	Normal
AAACGAAGATGGAGTA-1_2	0.926167398	0.431634066	0.122454642	1.132246014	0.452027076	0.612905839	Hypometabolic
AAACGAGACGGTTGAT-1_2	2.804695589	0.924661485	0.547969037	2.111908235	0.67727515	1.413301899	Hypermetabolic
AAACGCTGGGCACGAC-1_2	-0.078917299	0.571264917	0.892021477	0.240470456	-0.078917299	0.30918445	Hypometabolic
AAACGGGCGTACGGGT-1_2	3.771012746	1.57500906	0.729159195	2.638857689	0.48556724	1.839921186	Hypermetabolic
AAACGGGTTGGTATCC-1_2	3.751280132	0.945420295	0.496066875	1.942324075	0.515379354	1.530094146	Hypermetabolic
AAACGGTTGCGAACTG-1_2	3.004284835	0.921174044	0.347148729	1.650835586	0.550819255	1.29485249	Hypermetabolic
AAACTCGGTTCGCAAT-1_2	2.134955749	1.234231325	0.651512708	1.739561586	0.296457231	1.21134372	Normal
AAACTCGTGATATAAG-1_2	1.548653393	0.938071975	0.185351572	1.742153435	0.280872876	0.93902065	Normal
AAACTGCTGGCTCCAA-1_2	2.229696951	0.877647015	0.801826303	1.681309777	0.693402071	1.256776424	Normal
AAACTTAATTGCACGC-1_2	0.871930843	0.513809186	0.01622541	1.267774709	0.189614128	0.571870855	Hypometabolic
AAACTTGCAAACGTAT-1_2	2.553903257	0.953433555	0.221253259	1.732452513	0.540736485	1.200355814	Normal
AAAGAATGACCTTAGA-1_2	0.490675036	0.595646111	-0.150554603	0.96936478	-0.150554603	0.350915344	Hypometabolic
AAAGAATGTGGACTAA-1_2	2.893800573	1.014726521	0.673670969	1.572720929	0.589257689	1.348835336	Hypermetabolic
AAAGACCCAAGTCGCG-1_2	2.037943117	1.135402237	0.104901139	1.765844787	0.860251661	1.180868588	Normal
AAAGACTGGGCGCTTT-1_2	3.050795974	0.938259315	0.181435678	1.829653202	0.533964818	1.306821797	Hypermetabolic
AAAGGCCCTATAATAC-1_2	2.460309556	0.906198044	0.596631189	1.210921277	-0.186439753	0.997524063	Normal
AAAGGCTACGGACCAT-1_2	2.962160787	1.10686854	0.593420908	1.785839055	0.810984879	1.451854834	Hypermetabolic
AAAGGCTCTCGCGCCG-1_2	2.585555221	0.751623468	0.080294159	1.250535757	-0.223712737	0.888859173	Normal
AAAGGGATGTAGCAAG-1_2	2.297922909	0.872988297	0.582855713	2.154154806	0.470560461	1.275696437	Normal
AAAGGGCAGCTTGAAT-1_2	3.68662252	0.97356779	0.250863835	2.286699869	1.129276917	1.665406186	Hypermetabolic
AAAGTAGCATTGCTCA-1_2	3.073345552	0.832147264	0.476176605	1.889970961	0.771219775	1.408572031	Hypermetabolic
AAAGTCACTGATGTAA-1_2	2.092202451	0.576456942	-0.057983057	1.240686419	0.351700946	0.84061274	Normal
AAAGTCGACCCTCAGT-1_2	2.81975782	0.825411377	0.347499928	1.792814594	0.813031466	1.319703037	Hypermetabolic
AAAGTGCCATCAATTA-1_2	3.144748053	1.371806681	0.840957367	2.341959144	1.247194461	1.789333141	Hypermetabolic
AAAGTGTGATTTATCT-1_2	1.399248468	0.62849102	0.195116727	1.524576354	0.627234961	0.874933506	Hypometabolic
AAAGTTGACTCCCGTA-1_2	1.834886388	0.536470874	0.243714432	1.651744176	0.323230233	0.918009221	Normal
AAATAAGGTAGTGCCC-1_2	3.173073934	1.124450309	0.601486549	1.899915543	0.414111177	1.442607502	Hypermetabolic
AAATACCTATAAGCAT-1_2	1.719936094	0.719023647	0.547129911	1.477965557	0.180449151	0.928900872	Normal
AAATAGCTTAGACTTT-1_2	2.64640495	0.811392388	0.382897633	1.565483927	0.046125795	1.090460938	Normal
AAATAGGGTGCTATTG-1_2	2.168287702	0.98784555	0.416066922	2.064693712	1.374589835	1.402296744	Normal
AAATCCGATACACGCC-1_2	3.553605882	1.381620133	0.517280401	2.494623376	0.941327356	1.77769143	Hypermetabolic
AAATCGCGGAAGGAGT-1_2	2.192785321	0.624875547	0.304554483	1.526974549	1.899461481	1.309730276	Normal
AAATCGTGTACCACAA-1_2	2.091861485	0.593580555	0.15118031	1.417440875	-0.220984738	0.806615697	Normal
AAATCTAGCCCTGCTA-1_2	3.980117077	1.405485497	0.371752494	2.357797135	0.471204244	1.717271289	Hypermetabolic
AAATCTGCCCGCGTCC-1_2	2.681426266	0.604739043	0.057184934	1.169265733	-0.210448366	0.860433522	Normal
AAATGATTCGATCAGC-1_2	3.043358159	0.718592921	0.063018443	1.487897724	0.582412587	1.179055967	Hypermetabolic
AAATGCTCGTTACGTT-1_2	2.463835755	0.929990147	0.888904609	1.879443771	0.101100363	1.252654929	Normal
AAATGGCATGTCTTGT-1_2	1.763290797	1.034908565	0.462352552	1.30226763	0.085717612	0.929707431	Normal
AAATGGCCCGTGCCCT-1_2	2.663172093	0.928479712	0.177810966	1.128335987	0.290405022	1.037640756	Normal
AAATGGTCAATGTGCC-1_2	2.373054993	0.639870371	0.30424495	1.487604236	0.173791943	0.995713299	Normal
AAATGTGGGTGCTCCT-1_2	1.982152988	0.710287824	-0.111288523	0.63828691	0.529198263	0.749727492	Normal
AAATTAACGGGTAGCT-1_2	2.466481302	0.888103284	0.421241073	1.586417391	0.750379421	1.222524494	Normal
AAATTAATAAGCGCGA-1_2	2.44878035	0.851507094	0.256678147	1.448835783	0.045684006	1.010297076	Normal
AAATTACCTATCGATG-1_2	2.337761646	1.289352467	0.332047148	1.374956285	0.471242703	1.16107205	Normal
AAATTCCAGGTCCAAA-1_2	1.747082593	0.965729804	0.48741209	1.796681538	0.553995931	1.110180391	Normal
AAATTGATAGTCCTTT-1_2	2.539741749	1.282232304	0.470373566	1.544926113	0.503452137	1.268145174	Normal
AAATTGCGGCGGTTCT-1_2	3.189923267	0.867471373	0.487360666	1.69302776	0.22887232	1.293331077	Hypermetabolic
AAATTTGCGGGTGTGG-1_2	2.659019632	0.947302499	0.310119783	1.755007084	1.064655	1.3472208	Hypermetabolic
AACAACTGGTAGTTGC-1_2	1.653628492	0.522485481	-0.078467256	1.647650454	0.045775181	0.75821447	Normal
AACAATACATTGTCGA-1_2	2.431058682	0.754213253	0.397172931	1.618034599	0.087464034	1.0575887	Normal
AACAATTACTCTACGC-1_2	2.915846965	0.761660937	0.199421469	1.507868651	0.353138726	1.147587349	Hypermetabolic
AACACACGCTCGCCGC-1_2	3.524045981	0.965619052	0.390993046	1.978349957	0.767105809	1.525222769	Hypermetabolic
AACACGAGACGCGGCC-1_2	4.080391112	0.902994796	0.41792447	1.159343688	0.726758686	1.45748255	Hypermetabolic
AACACGCGGCCGCGAA-1_2	3.338024594	0.895663896	0.130539153	1.381732608	0.160217296	1.181235509	Hypermetabolic
AACAGCTGTGTGGCAA-1_2	3.445665011	0.991929898	0.270900943	1.122670577	0.322040206	1.230641327	Hypermetabolic
AACAGGAAATCGAATA-1_2	2.936244162	0.646844758	0.006419354	1.438622702	0.337575068	1.073141209	Normal
AACAGGATGGGCCGCG-1_2	3.054655086	0.808609161	0.03837144	1.589892497	0.028438181	1.103993273	Hypermetabolic
AACAGGTAGTATGGAT-1_2	3.139378946	1.252380859	0.548628195	2.258773382	1.049052924	1.649642861	Hypermetabolic
AACATAGCGTGTATCG-1_2	3.048451924	1.145225118	0.643263536	2.163340744	0.108516747	1.421759614	Hypermetabolic
AACATATCAACTGGTG-1_2	1.395359478	1.014985352	0.7255631	1.289058688	0.688464988	1.022686321	Normal
AACATTGAAGTTGATC-1_2	1.907177638	0.800908118	0.225563861	1.302028897	0.277796425	0.902694988	Normal
AACATTGGTCAGCCGT-1_2	2.773724322	1.028193758	0.667932869	1.750806772	0.717439879	1.38761952	Hypermetabolic
AACATTGTGACTCGAG-1_2	3.747116441	1.124893439	0.086979264	1.839479838	0.363474817	1.43238876	Hypermetabolic
AACCAAGACTTCTCTG-1_2	2.949686031	0.824528858	0.279901613	1.324221439	0.017261307	1.07911985	Normal
AACCATAGGGTTGAAC-1_2	-0.147168353	0.475419764	0.085264544	1.12931483	0.299817987	0.368529754	Hypometabolic
AACCATGGGATCGCTA-1_2	2.916321992	0.771987664	0.265621402	1.64954208	0.246736737	1.170041975	Hypermetabolic
AACCCAGAGACGGAGA-1_2	1.746984859	0.627552907	0.145242705	1.147894981	0.384582008	0.810451492	Normal
AACCCATCCCATGATC-1_2	1.847478261	0.629402097	-0.022824892	1.495277746	-0.188643619	0.752137919	Normal
AACCCGACAACCCGTG-1_2	3.534137649	0.89615272	-0.204803417	1.437159919	0.717425548	1.276014484	Hypermetabolic
AACCCGAGCAGAATCG-1_2	3.468217264	1.270897585	0.555807919	2.275843021	0.892514979	1.692656154	Hypermetabolic
AACCCGCTGTATTCCA-1_2	-0.102750353	0.377973906	0.256190427	0.684400481	-0.102750353	0.222612822	Hypometabolic
AACCCTACTGTCAATA-1_2	2.348100742	0.819266223	0.1753265	1.787267028	0.389211227	1.103834344	Normal
AACCGAGCTTGGTCAT-1_2	2.084280025	0.902290262	0.347189702	1.478836416	0.448746051	1.052268491	Normal
AACCGCTAAGGGATGC-1_2	2.321320793	0.82797362	0.301678189	1.6823965	-0.020057957	1.022662229	Normal
AACCGTTGTGTTTGCT-1_2	1.749114917	0.575019181	0.305636625	1.279650283	0.492847693	0.88045374	Normal
AACCTCGCTTTAGCCC-1_2	3.043957195	1.161342259	0.313118631	2.176324422	0.681350488	1.475218599	Hypermetabolic
AACCTGTCACGGAATT-1_2	3.305313514	1.243338254	0.813511058	2.007858125	0.797503594	1.633504909	Hypermetabolic
AACCTTTAAATACGGT-1_2	2.324582522	0.624303464	0.054600373	1.497083925	0.681575477	1.036429152	Normal
AACGAAAGTCGTCCCA-1_2	1.93714523	0.868723947	0.073183531	1.833023339	0.805203081	1.103455826	Normal
AACGACCTCCTAGCCG-1_2	2.472254545	1.16135101	0.832807514	1.77889843	0.614187957	1.371899891	Hypermetabolic
AACGATAATGCCGTAG-1_2	2.273996209	0.912032367	0.265777861	1.778277207	0.246888221	1.095394373	Normal
AACGATAGAAGGGCCG-1_2	2.294531442	0.869036585	0.401288138	1.781681259	0.328551292	1.135017743	Normal
AACGATATGTCAACTG-1_2	2.835942279	0.91691557	0.536057858	1.771355723	0.195060202	1.251066326	Hypermetabolic
AACGCATGATCTGGGT-1_2	2.570761272	0.743504691	0.527835989	1.469069627	0.341786898	1.130591696	Normal
AACGCGAACGGCAACA-1_2	3.050359868	0.873596118	0.682719765	1.746864859	0.145954284	1.299898979	Hypermetabolic
AACGCGACCTTGGGCG-1_2	3.745634321	1.137071665	0.348775386	2.279821963	0.403849955	1.583030658	Hypermetabolic
AACGCGGTCTCCAGCC-1_2	3.53072776	1.000173041	0.606113108	1.812932861	0.665870848	1.523163524	Hypermetabolic
AACGCTGTTGCTGAAA-1_2	3.922762056	1.02985386	0.579984654	2.010355293	0.431491892	1.594889551	Hypermetabolic
AACGGACGTACGTATA-1_2	3.046090838	1.07298214	0.367021873	2.066508187	0.575186038	1.425557815	Hypermetabolic
AACGGCCATCTCCGGT-1_2	2.129632541	0.849807481	0.794644421	1.751654917	0.286106082	1.162369088	Normal
AACGTACTGTGGGTAC-1_2	2.574865096	0.85045857	0.368962725	1.387398956	-0.047520682	1.026832933	Normal
AACGTAGTCTACCCAT-1_2	3.175145357	1.093086887	0.041609817	1.35880049	0.572429696	1.248214449	Hypermetabolic
AACGTCAGACTAGTGG-1_2	2.147314298	0.955351921	1.164652033	1.433756042	0.563159565	1.252846772	Normal
AACGTCGCTGCACTTC-1_2	2.522628525	0.764150412	0.256228951	1.314967689	0.452338922	1.0620629	Normal
AACGTGCGAAAGTCTC-1_2	2.694224627	1.175876366	0.688712259	1.933454201	0.51349948	1.401153387	Hypermetabolic
AACTACCCGTTTGTCA-1_2	3.222979913	1.345064805	0.494620268	2.354407096	1.007609468	1.68493631	Hypermetabolic
AACTAGCGTATCGCAC-1_2	2.292850244	0.753143322	0.353889475	1.666593625	-0.209619756	0.971371382	Normal
AACTAGGCTTGGGTGT-1_2	2.567026888	0.750857284	0.539937367	1.725742442	0.621114819	1.24093576	Normal
AACTCAAGTTAATTGC-1_2	2.889834393	1.163051762	0.53689188	1.75343649	0.338100003	1.336262906	Hypermetabolic
AACTCCAGAGCGTGTT-1_2	3.554923207	1.212998825	0.37336237	2.539518719	0.769098245	1.689980273	Hypermetabolic
AACTCGATAAACACGT-1_2	3.455299951	0.954405599	0.33992405	1.696593764	0.513369272	1.391918527	Hypermetabolic
AACTCGATGGCGCAGT-1_2	2.36103422	1.120724818	0.475517817	1.812559813	0.144872375	1.182941809	Normal
AACTCTCAATAGAGCG-1_2	2.783416569	0.952315633	0.090730466	1.771498448	0.509915004	1.221575224	Hypermetabolic
AACTCTCAGTGTGCTC-1_2	2.10650481	0.923193212	0.192990449	1.322159374	0.369829783	0.982935525	Normal
AACTGAGTTATACTGA-1_2	2.649088414	1.351665133	0.857228332	2.089478448	1.054248636	1.600341793	Hypermetabolic
AACTGATATTAGGCCT-1_2	2.095325597	0.761218306	0.773561904	1.696341806	0.546681395	1.174625802	Normal
AACTGGGTCCCGACGT-1_2	2.94301291	0.925947141	0.473126539	2.057586277	0.459061823	1.371746938	Hypermetabolic
AACTGGTGTGGGCCTT-1_2	3.295860838	0.81595238	0.434385473	1.481451912	-0.20695339	1.164139443	Hypermetabolic
AACTTCTGCGTCTATC-1_2	3.07735512	1.082864771	0.423490772	2.27903547	0.430151105	1.458579448	Hypermetabolic
AACTTGCCCGTATGCA-1_2	3.434740531	1.032984707	0.549033986	1.891592012	0.941558219	1.569981891	Hypermetabolic
AACTTGCGTTCTCGCG-1_2	1.987693218	0.809938709	0.467698495	1.602104829	0.730944292	1.119675909	Normal
AACTTTACGGGAGCTT-1_2	1.743095848	0.615831168	0.221062712	1.614060171	0.341657351	0.90714145	Normal
AACTTTAGCTGCTGAG-1_2	1.928043641	0.647828023	0.362330498	1.606330616	-0.194832517	0.869940052	Normal
AAGAAAGTTTGATGGG-1_2	1.842482161	0.462484103	0.56007747	0.893818197	-0.161275169	0.719517352	Normal
AAGAAGGATCAGTTAG-1_2	3.169382087	1.242962056	0.227057202	1.647591609	0.305846038	1.318567799	Hypermetabolic
AAGACATACGTGGTTT-1_2	3.573743505	1.425748862	0.882947893	2.178889743	1.182319819	1.848729964	Hypermetabolic
AAGACCAAATAACTCA-1_2	1.139840707	0.395471915	0.229275043	0.811798268	0.737746472	0.662826481	Hypometabolic
AAGACCCAACTGAACA-1_2	2.938644759	0.894628841	0.363654179	1.675849075	0.286621444	1.23187966	Hypermetabolic
AAGACTAACCCGTTGT-1_2	2.67287604	1.058179898	0.560184689	1.680236917	0.87164749	1.368625007	Hypermetabolic
AAGACTGCAAGCTACT-1_2	1.854378679	0.947721687	0.443883638	1.642071628	-0.225874851	0.932436156	Normal
AAGAGATGAATCGGTA-1_2	2.625796556	0.915660222	0.209031244	2.106007605	-0.026432603	1.166012605	Hypermetabolic
AAGAGCTCTTTATCGG-1_2	2.612064653	1.001682467	0.58622407	1.927253938	0.460535213	1.317552068	Hypermetabolic
AAGAGGATGTACGCGA-1_2	2.340295138	0.723407769	0.358538192	1.189208888	-0.209545607	0.880380876	Normal
AAGAGGCATGGATCGC-1_2	2.383444633	0.887354011	0.29844263	1.794170847	0.111286491	1.094939722	Normal
AAGAGGCCCTTTGGAA-1_2	3.283258527	1.177077618	0.618960092	2.237934882	0.54751713	1.57294965	Hypermetabolic
AAGATGGCACCGGACC-1_2	2.298835973	1.122904098	0.560979816	1.550853638	0.315581119	1.169830929	Normal
AAGATTGGCGGAACGT-1_2	1.912935992	0.602391224	0.244818865	1.318176116	0.672091914	0.950082822	Normal
AAGCACCCTGCGTATC-1_2	3.648164443	1.039444105	0.294114651	1.622866159	0.298554029	1.380628677	Hypermetabolic
AAGCATACTCTCCTGA-1_2	1.600903405	0.836177171	0.179332346	1.602085745	-0.006583795	0.842382974	Normal
AAGCCACTTGCAGGTA-1_2	2.640009608	0.866696706	-0.015158346	1.468866553	0.278181605	1.047719225	Normal
AAGCCGAAGCGGTTTA-1_2	3.084412658	0.983129222	0.541962013	1.986358006	0.57847876	1.434868132	Hypermetabolic
AAGCCGCCGTGAAATC-1_2	1.510806239	0.86171087	0.547315902	1.306153113	0.281099782	0.901417181	Hypometabolic
AAGCCGGAGAGCAGGA-1_2	2.829487157	1.372144549	0.936483701	2.440012604	0.997337412	1.715093085	Hypermetabolic
AAGCGCAGGGCTTTGA-1_2	3.461955404	1.147108273	0.769693475	1.734236236	0.205270741	1.463652826	Hypermetabolic
AAGCGTCCCTCATCGA-1_2	3.279109647	0.972344407	0.630253102	1.854355821	0.886359933	1.524484582	Hypermetabolic
AAGCTAGATCGAGTAA-1_2	1.124194787	0.476573313	0.229679661	1.529988854	0.304369626	0.732961248	Hypometabolic
AAGCTCGTGCCAAGTC-1_2	3.055913634	0.970504539	0.203236274	1.605472862	0.685278632	1.304081188	Hypermetabolic
AAGCTCTTTCATGGTG-1_2	3.074036953	1.139026011	0.249193458	1.565390263	-0.201404951	1.165248347	Hypermetabolic
AAGGAGAACTTATAAG-1_2	2.72157682	0.986567143	0.486927577	1.344453483	0.906179485	1.289140902	Hypermetabolic
AAGGAGCGGTTGGTGC-1_2	2.396315895	0.892660154	0.366092464	1.162365245	0.420424411	1.047571634	Normal
AAGGATCGATCGCTTG-1_2	2.411576903	1.223270344	0.967060292	1.807141685	0.349615177	1.35173288	Hypermetabolic
AAGGATGAGGGACCTC-1_2	2.896753463	1.050057491	-0.021733173	1.51112542	0.034184446	1.094077529	Hypermetabolic
AAGGCAGGCTGTCTCC-1_2	2.717585995	1.238798105	0.513191059	1.878735024	0.409299601	1.351521957	Hypermetabolic
AAGGCGCGTAAAGCTT-1_2	2.453219684	0.64175787	0.062821472	1.634937394	-0.24170679	0.910205926	Normal
AAGGCTGTGCTCATCG-1_2	1.53621278	0.547067535	0.555415539	1.132000925	0.134842212	0.781107798	Hypometabolic
AAGGGAACGACTGGCT-1_2	1.398065376	0.565906295	0.205185815	0.771721954	-0.171512994	0.553873289	Hypometabolic
AAGGGACAGATTCTGT-1_2	2.801878853	1.07261731	0.002763349	1.622627628	0.337384313	1.16745429	Hypermetabolic
AAGGGACTATGCATTC-1_2	2.679260926	0.779493871	0.351356007	1.267793969	0.501329761	1.115846907	Normal
AAGGGTTTGATTTCAG-1_2	1.066040333	0.139390808	0.504381703	0.938937674	0.267696127	0.583289329	Hypometabolic
AAGGTATCCTAATATA-1_2	3.194879248	0.920060915	0.45341272	1.606284679	0.810493386	1.39702619	Hypermetabolic
AAGGTGATAAACCAGC-1_2	1.66535373	0.580770712	0.251456755	1.548435683	0.52603888	0.914411152	Normal
AAGTAAGCTTCCAAAC-1_2	2.795956459	0.887284905	0.544888255	1.599870616	0.28740457	1.223080961	Hypermetabolic
AAGTAGAAGACCGGGT-1_2	1.840896923	0.816308654	0.403221484	1.422035009	0.250515311	0.946595476	Normal
AAGTAGTGACGCGAGG-1_2	2.680355898	0.650390656	0.092524905	1.344384514	0.366695019	1.026870198	Normal
AAGTCAATTGTCGTCA-1_2	2.963704876	0.997192018	0.434238346	1.993761758	0.681678054	1.414115011	Hypermetabolic
AAGTCTTCTGTGGCCT-1_2	1.81761108	1.050153074	0.300597168	1.321379176	0.076375094	0.913223118	Normal
AAGTGACGACCGAATT-1_2	1.855644702	0.635751849	-0.030802145	1.044377353	0.430477661	0.787089884	Normal
AAGTGAGTCGGGTTTA-1_2	3.412736642	1.405102451	0.658110282	2.029747719	0.239533646	1.549046148	Hypermetabolic
AAGTGCAAAGGTAGAC-1_2	2.755094382	0.931321332	0.450868394	1.380926607	0.212224343	1.146087012	Normal
AAGTGCCTTGACTGTA-1_2	3.825969884	1.173053516	0.496321544	2.211682346	0.882712138	1.717947886	Hypermetabolic
AAGTGCGTTAGAATCT-1_2	1.579789177	0.967535764	0.265620068	1.376408198	1.381443081	1.114159258	Normal
AAGTGCTTCTCTATTG-1_2	2.002033927	0.623673781	0.120676015	0.85610554	-0.135872792	0.693323294	Normal
AAGTGTTTGGAGACGG-1_2	3.480584628	0.989971922	0.272763131	1.707035369	0.713628273	1.432796665	Hypermetabolic
AAGTTCACTCCAAGCT-1_2	3.17978784	1.136682566	0.707029091	2.167991534	0.648705313	1.568039269	Hypermetabolic
AAGTTCAGTCTGCGTA-1_2	2.01199341	0.841729482	0.621312279	1.319607237	0.236466505	1.006221782	Normal
AAGTTCGGCCAACAGG-1_2	1.854788482	1.016083288	0.704770538	1.412201214	0.400309345	1.077630573	Normal
AAGTTGTGATGTTATA-1_2	4.15301433	1.403116483	0.78402626	1.817494078	0.461636025	1.723857435	Hypermetabolic
AAGTTTACTAATGGCA-1_2	0.531371404	0.217347857	-0.143373323	0.725220115	-0.143373323	0.237438546	Hypometabolic
AAGTTTATGGGCCCAA-1_2	1.988315587	0.837613739	0.893742214	1.692602592	0.618324188	1.206119664	Normal
AATAACAACGCTCGGC-1_2	2.676285563	0.936219226	0.500744926	1.678938222	0.276779913	1.21379357	Hypermetabolic
AATAACACTAGAACAA-1_2	3.264038066	1.000676236	0.495779487	1.785037158	0.617722746	1.432650739	Hypermetabolic
AATAATCTTCGTATCG-1_2	3.517204463	1.593301234	0.97751336	2.141419341	0.896679433	1.825223566	Hypermetabolic
AATACCGGAGGGCTGT-1_2	3.785139391	0.940585283	0.652610926	1.701911124	-0.168940521	1.382261241	Hypermetabolic
AATACCTGATGTGAAC-1_2	2.646473663	0.778105651	0.356382288	1.33744913	0.676873119	1.15905677	Normal
AATAGAACAGAGTGGC-1_2	3.083369672	0.951973189	0.274265293	1.795514555	0.196981934	1.260420929	Hypermetabolic
AATAGAATCTGTTTCA-1_2	1.606072394	0.665760915	0.452068581	1.865268928	0.141206414	0.946075446	Normal
AATAGCTACCGCGTGC-1_2	1.966778089	0.820970519	0.47746741	1.19209342	0.679152193	1.027292326	Normal
AATAGTCCGTCCCGAC-1_2	3.127238527	0.968763512	0.065356441	1.473498907	0.378129464	1.20259737	Hypermetabolic
AATATCAAGGTCGGAT-1_2	2.159561441	0.590004297	0.114239461	1.281204687	0.232739728	0.875549923	Normal
AATATCCTAGCAAACT-1_2	0.772960925	0.394830149	0.447823405	1.035247645	0.478215075	0.62581544	Hypometabolic
AATATCGAATCAATGC-1_2	2.978702241	1.288093724	0.333427357	1.821733877	0.895204598	1.463432359	Hypermetabolic
AATATCGAGGGTTCTC-1_2	3.299323561	0.938667274	0.56000576	1.578653818	0.530973726	1.381524828	Hypermetabolic
AATATTGGAGTATTGA-1_2	2.445706634	0.821045269	0.149280478	1.421806349	0.738124874	1.115192721	Normal
AATCAGACTGCAGGAC-1_2	2.775495634	0.866587065	0.265175772	1.442925088	0.28231047	1.126498806	Normal
AATCAGGTTTCATTTA-1_2	1.446538413	0.516269107	0.411608095	1.03954604	0.574427521	0.797677835	Hypometabolic
AATCATGTAAAGACTC-1_2	2.934867815	1.161601372	0.305303404	2.374038728	1.140597858	1.583281836	Hypermetabolic
AATCCAAGGGCCTGAG-1_2	2.345871882	1.016040271	0.332346085	1.702254126	0.338511502	1.147004773	Normal
AATCCATGCAAGGGTG-1_2	2.302585282	0.752103135	-0.001533049	1.646151923	0.210730552	0.982007569	Normal
AATCGCCTCAGCGCCA-1_2	2.46446907	0.753627682	0.244333592	1.647387465	0.230763629	1.068116288	Normal
AATCGCGCAGAGGACT-1_2	3.030741914	1.312827247	0.637550601	1.718003626	0.477137738	1.435252225	Hypermetabolic
AATCGGGACACTACGA-1_2	3.084869126	0.860362622	0.041753658	0.600824298	0.229868702	0.963535681	Normal
AATCGGTATAGCCCTC-1_2	3.21745438	1.279569874	0.818514905	2.235580632	0.836283543	1.677480667	Hypermetabolic
AATCGTGAGCCGAGCA-1_2	3.377067363	1.111880987	0.624897536	2.452074109	0.640054183	1.641194836	Hypermetabolic
AATCTAGGTTTACTTG-1_2	3.510867388	0.867568524	0.048016253	1.105292572	0.292791116	1.164907171	Hypermetabolic
AATCTATGCCGGAGCC-1_2	2.454626484	0.86906386	0.534974904	1.280428307	0.386617177	1.105142147	Normal
AATCTCTACTGTGGTT-1_2	2.707332881	0.795454419	-0.093917455	1.529310414	0.381431631	1.063922378	Normal
AATCTGCGTTGGGACG-1_2	2.755107817	1.067333025	0.347346967	1.370591326	0.144542847	1.136984397	Normal
AATCTGGCTTTCTAGT-1_2	0.992016017	0.518225498	0.276454774	0.99063675	0.409887853	0.637444179	Hypometabolic
AATGACAGCAATGTCT-1_2	2.893677904	0.638139152	-0.180138657	1.14315584	0.501348825	0.999236613	Normal
AATGACGTAGGATGTC-1_2	2.383429835	0.80302099	0.105373557	1.6875069	0.864125037	1.168691264	Normal
AATGACTGTCAGCCGG-1_2	3.217226397	1.082085546	0.722087503	1.332798549	0.300832726	1.331006144	Hypermetabolic
AATGAGTTCGCATATG-1_2	3.185834897	0.944621427	0.590058995	1.643418941	0.569134246	1.386613701	Hypermetabolic
AATGATGATACGCTAT-1_2	2.375972719	0.749015244	0.495792066	1.089282047	0.14209235	0.970430885	Normal
AATGATGCGACTCCTG-1_2	2.079778465	1.172135562	0.128029616	0.985253954	0.858555087	1.044750537	Normal
AATGCAACCGGGTACC-1_2	2.600065959	0.752418307	0.137133984	1.474275723	0.545082843	1.101795363	Normal
AATGGTCCACCGTTCA-1_2	2.353505398	0.863149728	0.340459458	1.786805621	0.865040143	1.241792069	Normal
AATGGTTCTCACAAGC-1_2	2.099959013	1.212723599	0.209920608	1.279579254	0.579643429	1.076365181	Normal
AATGTATGGCACTGTA-1_2	2.346099904	0.638227277	0.116482024	0.679116877	-0.138173681	0.72835048	Normal
AATGTGCCCGAGGTGT-1_2	2.585168049	0.502348528	0.111455766	1.436994208	-0.200197075	0.887153895	Normal
AATGTGCTAATCTGAG-1_2	2.54374877	0.624927243	-0.194917037	1.555677401	0.089088375	0.92370495	Normal
AATGTTAAGACCCTGA-1_2	2.505772059	0.924000361	0.941602092	1.839492181	0.320250297	1.306223398	Hypermetabolic
AATGTTGTCGTGAGAC-1_2	3.164860399	1.094233305	0.888040049	2.122090673	0.623700853	1.578585056	Hypermetabolic
AATTAAAGGTCGGCGT-1_2	3.705054293	1.173490089	0.257572382	1.43252755	1.301213988	1.57397166	Hypermetabolic
AATTAACGGATTTCCA-1_2	2.669343952	1.207710403	0.620137035	1.737313549	0.322456253	1.311392238	Hypermetabolic
AATTACGAGACCCATC-1_2	2.480857605	0.762384549	0.567370028	1.742447575	0.451120977	1.200836147	Normal
AATTACTCGTACGCTC-1_2	2.624166869	1.020706947	0.325186017	1.975045644	0.501976363	1.289416368	Hypermetabolic
AATTAGCGCTGCAGCG-1_2	2.580366261	0.817281098	0.390838623	1.853483748	0.653914372	1.25917682	Hypermetabolic
AATTATACCCAGCAAG-1_2	2.993842316	0.873655407	0.22956996	1.853924687	0.329740465	1.256146567	Hypermetabolic
AATTCATAAGGGATCT-1_2	1.250732032	0.786023181	0.471858186	1.304006903	-0.204140239	0.721696013	Hypometabolic
AATTCATTGTCATGCA-1_2	1.544349229	0.618531532	0.076489665	1.052003573	0.286205585	0.715515917	Hypometabolic
AATTCCAACTTGGTGA-1_2	3.08984336	1.074195417	0.326128005	1.74735077	0.331382262	1.313779963	Hypermetabolic
AATTCCAAGCATGTAC-1_2	2.368906785	0.77263407	0.318735929	1.575229634	-0.132687134	0.980563857	Normal
AATTCGATTCGAGGAT-1_2	2.780090301	1.022257759	0.512693252	2.148474927	0.279921465	1.348687541	Hypermetabolic
AATTCTAGAGTTAGGC-1_2	3.191611022	1.099831358	0.756527992	1.675173752	0.842204474	1.51306972	Hypermetabolic
AATTGAACGCTCTGGT-1_2	2.154101212	0.838984953	0.326339319	1.699245812	0.304273674	1.064588994	Normal
AATTGCAGCAATCGAC-1_2	3.834031852	1.214351936	0.700464493	2.368325471	0.754639308	1.774362612	Hypermetabolic
AATTGCGTGGATTACA-1_2	1.793672657	0.594256251	0.123623856	0.999446141	0.241275364	0.750454854	Normal
AATTGTGGTTGCCAAA-1_2	2.983975441	1.409015433	1.042805006	2.357622305	1.029635887	1.764610814	Hypermetabolic
AATTTGGTTCCAAAGA-1_2	1.348995726	0.76722296	-0.031453833	1.431843934	0.429732128	0.789268183	Hypometabolic
ACAAACCATGCGTCCT-1_2	1.156121864	1.014023068	0.708903605	0.895997821	0.068244507	0.768658173	Hypometabolic
ACAAACTCCATCAGAG-1_2	1.319579095	0.148094774	-0.076232011	0.364550444	-0.076232011	0.335952058	Hypometabolic
ACAAAGAAGGTAGGCC-1_2	2.483002695	0.803333923	0.696351491	1.479368167	0.752470803	1.242905416	Normal
ACAAAGCATGACCTAG-1_2	3.507033122	1.427269176	0.77125499	2.65290561	0.45558183	1.762808945	Hypermetabolic
ACAAATCGCACCGAAT-1_2	1.961847736	1.146877835	0.580408168	1.670543177	-0.025518887	1.066831606	Normal
ACAAATGGTAGTGTTT-1_2	2.345369198	0.859976235	0.314752472	1.79025332	1.142221256	1.290514496	Normal
ACAAATTCAGATCTGA-1_2	2.322331708	0.676854579	-0.068220507	1.404607681	0.333395558	0.933793804	Normal
ACAACAGCATGAGCTA-1_2	2.271325494	1.006753196	0.978301881	2.062078755	0.123146479	1.288321161	Normal
ACAACGGTCCCTGCGA-1_2	3.936538523	0.863073998	0.349823906	1.934571462	0.456746193	1.508150817	Hypermetabolic
ACAAGCAGTGCCTAGC-1_2	1.887229348	0.531209472	0.275270676	1.389358691	0.216779214	0.85996948	Normal
ACAAGCTATATGGAAG-1_2	2.946498015	0.83185101	0.258147902	1.481579428	0.141799036	1.131975078	Hypermetabolic
ACAAGGAAATCCGCCC-1_2	2.60600476	0.850389682	0.249738037	1.63753275	0.700806319	1.208894309	Normal
ACAAGGACAAGAGGTT-1_2	1.123264766	0.62916668	0.409769836	1.575674913	0.26369781	0.800314801	Hypometabolic
ACAAGGATGCTTTAGG-1_2	3.582776546	1.36667287	0.70855934	2.490289708	0.619159151	1.753491523	Hypermetabolic
ACAAGGGCAGGCTCTG-1_2	1.880822466	0.967330223	0.284176243	1.367512386	1.131053952	1.126179054	Normal
ACAATAGTCGTACGTT-1_2	2.816908653	0.737704643	0.153685424	1.753810953	0.259660281	1.144353991	Hypermetabolic
ACAATCCATTTAAACC-1_2	2.191818702	0.589367657	0.016231175	1.525238163	0.242507647	0.913032669	Normal
ACAATCGATCTTTATA-1_2	2.790112282	0.940765936	0.384056946	1.394180563	0.308151761	1.163453497	Normal
ACAATGAATACGGAGA-1_2	2.745045067	1.184491138	0.467079254	1.279915615	0.441755279	1.22365727	Hypermetabolic
ACAATTGTGTCTCTTT-1_2	2.746675289	0.975297973	0.709978728	2.066659987	0.851557354	1.470033866	Hypermetabolic
ACAATTTAGGAGGCTC-1_2	1.269793271	0.267472895	-0.156875346	0.74574109	0.263258651	0.477878112	Hypometabolic
ACAATTTGAGCAGTGG-1_2	2.235796115	0.453347353	0.296949787	1.515994555	0.293946008	0.959206763	Normal
ACAATTTGGCCATATT-1_2	2.961540689	1.240723042	0.784963788	2.210167208	0.632032397	1.565885425	Hypermetabolic
ACACAAAGACGGGTGG-1_2	2.838476795	0.856676531	0.322751914	1.770294333	0.242207568	1.206081428	Hypermetabolic
ACACACCAGGACCAGT-1_2	2.222645864	0.748798665	0.165095793	1.550427848	0.342438099	1.005881254	Normal
ACACACTTTCTACACG-1_2	2.149275809	0.480279048	-0.040135163	1.514678451	0.401500958	0.901119821	Normal
ACACATGATCAAATCT-1_2	1.866906379	0.65382936	0.447568938	0.957224054	0.422884707	0.869682687	Normal
ACACATTGACGCAACA-1_2	3.582832554	0.967518913	0.210194233	1.974157511	0.126091319	1.372158906	Hypermetabolic
ACACATTTCCGTAGAC-1_2	0.945716272	0.529800494	0.43593812	1.191578663	-0.162497102	0.588107289	Hypometabolic
ACACCACATAATTAGC-1_2	2.289076071	1.178989423	0.289267112	1.803355374	0.688541215	1.249845839	Normal
ACACCCAGCATGCAGC-1_2	2.371367187	0.907967831	0.140370937	1.498632836	0.549756332	1.093619025	Normal
ACACCCGAGAAATCCG-1_2	2.66113681	0.83373706	0.441912713	1.291752962	0.752693022	1.196246513	Normal
ACACCGAGCGCTCTTT-1_2	3.948030172	1.278719915	0.774809231	2.304292728	0.315306745	1.724231758	Hypermetabolic
ACACCGGTCTGACCGC-1_2	1.436644883	0.680691134	0.23201132	1.145526119	0.472551133	0.793484918	Hypometabolic
ACACCTTAAGTAGGGC-1_2	3.014408417	1.00199434	0.306849353	1.582696528	0.402658374	1.261721402	Hypermetabolic
ACACCTTACTACTTGC-1_2	2.6625964	0.97122287	0.62394048	1.682443648	0.505377676	1.289116215	Hypermetabolic
ACACGAGACTCCTTCT-1_2	1.905544158	0.908594469	-0.136397007	1.648396964	0.267349031	0.918697523	Normal
ACACGGGAACTTAGGG-1_2	3.101494512	0.904353407	0.426356684	1.843173982	0.496039364	1.35428359	Hypermetabolic
ACACGTAGGCCACAAG-1_2	3.747106424	1.389892747	1.076692048	2.265296416	0.473040997	1.790405727	Hypermetabolic
ACACTCCAATGTCACT-1_2	2.708091211	1.006404022	0.52401764	2.006006216	0.076636642	1.264231146	Hypermetabolic
ACACTGATCAAGGTGT-1_2	2.481931734	0.916828433	0.469436253	1.78352839	0.254828899	1.181310742	Normal
ACACTGGGACAGTCGT-1_2	3.702510942	1.35181352	0.927991684	2.293260271	1.128234096	1.880762103	Hypermetabolic
ACAGAACTGAGAACAA-1_2	1.394484685	0.519238284	0.520444789	1.115703137	0.48075159	0.806124497	Hypometabolic
ACAGATTAGGTTAGTG-1_2	0.942574778	0.523180106	0.506154953	1.200893364	0.216757426	0.677912126	Hypometabolic
ACAGCATAGAGCCAGT-1_2	1.876542063	0.783140932	0.317948321	1.456117393	0.136926291	0.914135	Normal
ACAGCGACATTCTCAT-1_2	3.979191711	1.370117181	0.451372659	2.336735059	0.54903691	1.737290704	Hypermetabolic
ACAGGAGGCGCAGCCG-1_2	3.341608408	0.966879823	0.579860575	1.928039698	0.806998076	1.524677316	Hypermetabolic
ACAGGCACGGATCCTT-1_2	4.124949813	1.148999358	0.734756397	2.351565117	0.200507029	1.712155542	Hypermetabolic
ACAGGCTTGCCCGACT-1_2	2.785911444	0.997776653	0.481823975	1.628345092	0.224986979	1.223768829	Hypermetabolic
ACAGGTGGAGGTGAGG-1_2	2.661169782	0.822973706	0.050292272	1.488948631	0.541049902	1.112886859	Normal
ACAGGTGTGTTGTTGC-1_2	1.654678388	0.820192037	0.21490514	1.427968774	0.605903445	0.944729557	Normal
ACAGTAATACAACTTG-1_2	2.242943834	0.864151255	0.221128529	1.519660361	0.309064754	1.031389747	Normal
ACATAAGTCGTGGTGA-1_2	2.661887417	0.863594705	0.166122765	1.457676299	0.620072945	1.153870826	Normal
ACATAATAAGGCGGTG-1_2	2.596729002	0.978870481	0.372543426	1.917546826	0.220675733	1.217273093	Hypermetabolic
ACATCAGCTGGGACGC-1_2	1.445902408	0.643476661	0.601665979	1.426161994	0.112035859	0.84584858	Hypometabolic
ACATCCCGGCCATACG-1_2	2.398741374	0.451907202	0.402801872	1.406950385	0.737532364	1.079586639	Normal
ACATCCTGGTAACTGT-1_2	2.962926282	0.976342592	0.184044051	1.858594251	0.328909643	1.262163364	Hypermetabolic
ACATCGATCGTTTACC-1_2	2.807130833	0.638396526	0.000659007	1.700804089	-0.178477493	0.993702592	Normal
ACATCGGTCAGCCGCG-1_2	3.070852361	0.721832647	-0.093584837	1.484932582	0.143971403	1.065600831	Hypermetabolic
ACATCGTATGCAATGG-1_2	1.946675719	0.630618155	0.47179346	1.721054223	0.185494796	0.991127271	Normal
ACATGCTTACGGCAGC-1_2	3.80242276	0.641091923	0.473591439	0.942116187	-0.122914496	1.147261563	Hypermetabolic
ACATGGCGCCAAAGTA-1_2	2.784557217	1.036730201	0.226852093	1.826369835	0.611729382	1.297247746	Hypermetabolic
ACATGGCTCAATTTAG-1_2	2.713112887	1.195387032	0.748307264	1.963371928	0.634764259	1.450988674	Hypermetabolic
ACATTAGTTTATATCC-1_2	1.789022643	0.567324632	0.008694948	0.830050553	-0.176099742	0.603798607	Hypometabolic
ACATTCGCGCGGAATA-1_2	2.292963457	0.914653079	0.332909034	1.65612024	0.61410242	1.162149646	Normal
ACATTTGAAACCTAAC-1_2	2.892630575	0.976745291	0.635658593	1.67236738	0.372970718	1.310074511	Hypermetabolic
ACCAACACCACACACT-1_2	2.074489585	0.78475846	0.54171202	1.303949133	0.969313076	1.134844455	Normal
ACCAACCGCACTCCAC-1_2	4.16057333	1.301209788	0.277850634	2.436162507	0.259960478	1.687151347	Hypermetabolic
ACCAACGCTTATTTAT-1_2	2.598111679	0.827776445	0.150806976	1.298544021	0.436575322	1.062362889	Normal
ACCAAGAACGCGTGTC-1_2	2.367831157	0.678234261	0.291893659	1.077399202	-0.235927568	0.835886142	Normal
ACCAAGTCATCGGCAG-1_2	3.588264052	1.028282713	0.689692461	1.533802468	0.447863042	1.457580947	Hypermetabolic
ACCAATATGCAAGTTA-1_2	3.026425511	1.033051043	0.583634446	1.739029619	0.171265825	1.310681289	Hypermetabolic
ACCACAAGTTTCTATC-1_2	2.54537059	0.945161361	0.495419368	1.630978295	0.284388699	1.180263663	Normal
ACCACACGGTTGATGG-1_2	3.028720518	1.063255849	0.873632942	1.802587325	0.895341449	1.532707617	Hypermetabolic
ACCACCAATGTAACAA-1_2	2.826851327	1.155616118	0.607804953	2.065336242	0.603827798	1.451887288	Hypermetabolic
ACCACGTGCAGCTATA-1_2	2.521306733	0.881689188	0.311890904	1.62036297	0.350394601	1.137128879	Normal
ACCACTGTTCAAGAAG-1_2	3.304735568	1.057078869	0.351218515	1.721975433	0.337339847	1.354469647	Hypermetabolic
ACCAGACCATAACAAC-1_2	1.787729893	0.871275704	0.11921629	1.358797599	0.006126398	0.828629177	Normal
ACCAGGAGTGTGATCT-1_2	2.180007388	0.613442144	0.425454315	0.72073977	0.936902984	0.97530932	Normal
ACCAGTGCCCGGTCAA-1_2	2.406167198	1.00793882	0.476310589	1.585334134	0.465580902	1.188266328	Normal
ACCAGTGCGGGAGACG-1_2	1.906594846	0.749048437	0.539966237	1.667087276	0.258525445	1.024244448	Normal
ACCATATCCGCAATAA-1_2	3.357063788	1.061378416	0.470556572	1.493591712	0.28370662	1.333259421	Hypermetabolic
ACCATCCGCCAACTAG-1_2	3.889014939	0.913551711	0.565736874	1.770423546	0.448276212	1.517400656	Hypermetabolic
ACCATCGTATATGGTA-1_2	2.39047565	0.975148384	0.510703923	1.836093348	0.840512152	1.310586691	Normal
ACCCAACGCCCGTGGC-1_2	2.964535981	0.722628589	0.280027905	1.387657555	0.155999233	1.102169853	Hypermetabolic
ACCCACCTACATGCTC-1_2	4.018676179	1.300700642	0.554607247	1.538199611	0.989936406	1.680424017	Hypermetabolic
ACCCATCTTGAGGGTA-1_2	1.724295722	0.601621924	0.053786311	1.27228482	0.358671062	0.802131968	Normal
ACCCATTTGTCCCTCT-1_2	3.347011724	1.263624842	0.384902803	2.237094099	1.045801719	1.655687037	Hypermetabolic
ACCCGAGCGAAATTAC-1_2	2.111874708	0.615561498	0.109100834	1.324801639	0.097362904	0.851740317	Normal
ACCCGATTGGTTCCGA-1_2	2.622083784	0.835444288	-0.028348936	1.373580637	0.254682726	1.0114885	Normal
ACCCGGAAACTCCCAG-1_2	3.930308743	0.958271621	0.238278096	1.608771223	0.405773294	1.428280595	Hypermetabolic
ACCCGGAGCACCACAA-1_2	3.040864918	1.39240989	1.023541818	2.553339611	0.738334493	1.749698146	Hypermetabolic
ACCCGGATGACGCATC-1_2	2.015268587	0.800941094	0.495958022	1.900856705	0.981730537	1.238950989	Normal
ACCCGGTTACACTTCC-1_2	3.479088381	1.197017808	0.575842792	1.811520824	0.155956147	1.44388519	Hypermetabolic
ACCCGTAGCAGAGAAT-1_2	1.90862538	0.809767884	0.716481488	1.464362245	0.341376823	1.048122764	Normal
ACCCGTAGTCTAGTTG-1_2	2.473881283	1.330545686	1.083115919	2.139761622	0.640295841	1.53352007	Hypermetabolic
ACCCGTGTCATCAGTA-1_2	2.670047564	0.958665812	0.462543493	2.107027811	0.716853841	1.383027704	Hypermetabolic
ACCCTATAGGACTGAG-1_2	1.987318229	0.799994403	0.386306717	1.444102982	0.607335291	1.045011524	Normal
ACCCTATGCCATATCG-1_2	2.856929305	0.917400005	-0.039382799	1.587623864	0.643967413	1.193307558	Hypermetabolic
ACCCTCCCGTCAGGGC-1_2	3.592979657	1.061623991	0.77517811	1.827869985	0.424257257	1.5363818	Hypermetabolic
ACCCTCCCTTGCTATT-1_2	1.812992122	0.663803817	0.498262445	1.86678123	0.480974092	1.064562741	Normal
ACCCTGGTAACGCCCT-1_2	2.194909899	0.82204246	0.443655725	1.503629714	0.291358879	1.051119336	Normal
ACCCTTCATCTGCGAA-1_2	2.946507106	1.12156722	-0.033872894	1.297573994	0.680534982	1.202462081	Hypermetabolic
ACCGAAAGGGCCCTGC-1_2	2.626109483	0.801875223	0.13200318	0.999384619	0.252655684	0.962405638	Normal
ACCGAAGAGTCTGGTT-1_2	2.879177496	0.830158467	0.483130614	1.929904374	-0.229543769	1.178565436	Hypermetabolic
ACCGACACATCTCCCA-1_2	3.349186897	0.826501312	0.597780746	1.968334897	-0.208590764	1.306642618	Hypermetabolic
ACCGACTGAGTCCCAC-1_2	1.939424017	0.869995396	0.364184841	1.774519404	0.063091566	1.002243045	Normal
ACCGAGTCTCCTTATT-1_2	3.658969513	1.498572542	0.606005479	2.07705787	0.233569607	1.614835002	Hypermetabolic
ACCGATAGGCATAACC-1_2	3.369292166	1.451684559	1.03590606	2.338031636	1.14826306	1.868635496	Hypermetabolic
ACCGATATTTAATCAT-1_2	2.669060948	1.1136871	0.848273482	1.942322127	1.012816631	1.517232058	Hypermetabolic
ACCGATGGTAGCATCG-1_2	2.591297236	1.144113237	0.435772693	1.782987608	0.574967207	1.305827596	Hypermetabolic
ACCGCAATAACTGCCT-1_2	2.960062354	1.185819991	0.291283838	1.636152989	0.358249645	1.286313763	Hypermetabolic
ACCGCGGTGGAAGTCG-1_2	3.49961085	1.291535314	0.769382841	2.120839422	0.812656282	1.698804942	Hypermetabolic
ACCGCTAGTCATTGGT-1_2	3.181630041	1.171011084	0.763155281	1.577603815	0.010827404	1.340845525	Hypermetabolic
ACCGGGCCTTTGTTGA-1_2	3.689068598	1.222453814	0.551739777	2.340001869	0.811393493	1.72293151	Hypermetabolic
ACCGGTCAGGTACACC-1_2	2.024757804	0.547526336	0.420087794	1.313870746	0.526332753	0.966515087	Normal
ACCGGTCTGAGTACGG-1_2	2.155662078	0.806625754	0.367449237	1.113905972	-0.20547782	0.847633044	Normal
ACCGTCCACTGGGCCC-1_2	2.873683756	0.588875042	0.574246162	0.811308915	0.315775326	1.03277784	Normal
ACCGTGACCACGTGGG-1_2	2.015442333	0.865639283	0.183088836	1.577591114	0.166960239	0.961744361	Normal
ACCTAAGTACCTTTCA-1_2	2.098880465	0.516703245	0.414330529	1.248145677	0.815466384	1.01870526	Normal
ACCTAATCGACTTCCT-1_2	2.605902179	1.104621105	1.223479675	1.413720293	-0.200251537	1.229494343	Normal
ACCTACAGTATGTGGT-1_2	3.091879963	1.04695846	0.678590561	1.982003814	0.615842253	1.48305501	Hypermetabolic
ACCTACTATAAATCTA-1_2	3.244529897	1.141861589	0.611842388	2.085091668	0.518963789	1.520457866	Hypermetabolic
ACCTCCGCCCTCGCTG-1_2	3.282968416	1.101220222	0.619204392	2.24503223	0.980749501	1.645834952	Hypermetabolic
ACCTCCGTTATTCACC-1_2	2.229421328	0.999015403	0.526625007	1.519906516	0.299432726	1.114880196	Normal
ACCTCGAACTTATGCT-1_2	2.087314714	0.560762809	0.041591021	0.926237089	0.229835711	0.769148269	Normal
ACCTGCGTGTCATGTT-1_2	2.329232087	0.896855566	0.342405392	1.776933327	0.36386195	1.141857664	Normal
ACGAAATGGGCGGCAC-1_2	2.811984071	0.836202092	0.495494371	1.832231833	0.466182351	1.288418943	Hypermetabolic
ACGACCCATGAGTTGC-1_2	3.013257561	1.466473557	0.876224282	2.188553524	1.090878165	1.727077418	Hypermetabolic
ACGACTCTAGGGCCGA-1_2	4.364787156	1.272128424	0.435969333	1.870272426	0.079079419	1.604447352	Hypermetabolic
ACGACTGGTCATACTC-1_2	2.658956219	1.090348147	0.445411764	1.500239818	-0.097840191	1.119423151	Normal
ACGAGAACCCATCACG-1_2	2.610224266	0.949553037	0.926927508	1.623695691	0.045102838	1.231100668	Hypermetabolic
ACGAGGATACCACTCT-1_2	2.311468581	0.952737027	0.385722709	0.725448663	0.544610484	0.983997493	Normal
ACGAGGTTTACAACGT-1_2	2.335292598	0.807488019	0.25823983	1.286965852	0.833490558	1.104295371	Normal
ACGAGTACGGATGCCC-1_2	1.015957207	0.699355942	0.524401742	1.255154052	0.775661815	0.854106152	Hypometabolic
ACGAGTCGCCGGCGTT-1_2	3.116299958	1.073513798	0.200268902	1.821093406	0.440328795	1.330300972	Hypermetabolic
ACGATACATAGAACTA-1_2	1.815626284	0.824421651	0.242211892	1.382385604	0.082842792	0.869497645	Normal
ACGATACCTATCCTGA-1_2	2.016345762	0.732961257	0.112167468	1.519439278	0.340003724	0.944183498	Normal
ACGATCATACATAGAG-1_2	2.616361344	0.827319167	0.269794243	1.590956431	0.064394646	1.073765166	Normal
ACGATCATCTTGTAAA-1_2	3.075656263	0.922228113	-0.223820969	1.48098785	0.23001323	1.097012898	Hypermetabolic
ACGATGCATATGTTAT-1_2	2.454687482	0.838205499	0.491629283	1.530108857	0.378555282	1.138637281	Normal
ACGCAAACTAATAGAT-1_2	3.111112073	0.867347467	0.336831587	2.171131854	0.140094902	1.325303577	Hypermetabolic
ACGCAATCACTACAGC-1_2	2.211916234	0.306488313	0.359691251	1.70574311	0.276672569	0.972102295	Normal
ACGCATACGTTTACTA-1_2	3.4352378	1.170194181	0.593979251	2.348708849	0.162896142	1.542203245	Hypermetabolic
ACGCATTCGTGAGTAC-1_2	2.293636093	0.87116722	0.34777928	1.317410595	0.265525964	1.01910383	Normal
ACGCCACTCGAAACAG-1_2	-0.09161643	0.088614699	-0.09161643	0.262521929	-0.09161643	0.015257468	Hypometabolic
ACGCCAGATGATTTCT-1_2	1.123899225	0.874250521	0.172675701	1.406479658	0.295952705	0.774651562	Hypometabolic
ACGCCAGTGCGTTTGC-1_2	2.709067156	0.748613465	0.589773551	1.315321905	0.30075605	1.132706425	Normal
ACGCCGCTAGACGACC-1_2	2.231528975	1.162746123	0.236743659	1.396885289	0.218749685	1.049330746	Normal
ACGCCTGACACGCGCT-1_2	3.465175289	0.993655912	0.496293989	2.019582041	0.742891003	1.543519647	Hypermetabolic
ACGCGAAGTCAGACGA-1_2	3.081907997	0.810025893	0.07481013	1.002504972	0.0639999	1.006649778	Normal
ACGCGCTACACAGGGT-1_2	2.519599374	0.750886797	0.560726992	1.379451168	0.589895323	1.160111931	Normal
ACGCGGGCCAAGGACA-1_2	2.775260773	0.839145059	0.769779576	1.78986367	0.220139093	1.278837634	Hypermetabolic
ACGCGTTTCTTAAGAG-1_2	3.565210954	1.258790308	0.675170145	1.946330798	0.676799796	1.6244604	Hypermetabolic
ACGCTAGTGATACACT-1_2	1.750610992	0.908627191	-0.19817813	1.000365245	0.38489959	0.769264978	Normal
ACGCTGTGAGGCGTAG-1_2	2.58503744	1.011565346	0.750738522	1.785702082	0.109715733	1.248551825	Hypermetabolic
ACGGAACACGAGTGCC-1_2	2.664169908	0.831726836	0.480133942	1.284532256	0.485959674	1.149304523	Normal
ACGGAATTTAGCAAAT-1_2	2.994869321	0.977934541	0.266051406	1.760036952	0.696432939	1.339065032	Hypermetabolic
ACGGACGCAGCGACAA-1_2	0.938729919	0.710318469	0.471350044	0.723204559	-0.120637888	0.544593021	Hypometabolic
ACGGACTCTCAAAGCG-1_2	2.196082736	1.108191036	0.26555939	1.86411162	0.245857371	1.13596043	Normal
ACGGAGCGCAAATTAC-1_2	2.33938805	0.937100189	0.520102376	1.293474805	0.887651789	1.195543442	Normal
ACGGATGGTGCGGATA-1_2	2.504722274	0.988136093	0.495357582	2.077710904	0.489837379	1.311152847	Hypermetabolic
ACGGCACTTGCTTGGG-1_2	1.932909077	0.65649465	0.503236299	1.357545971	0.108451094	0.911727418	Normal
ACGGCCAACATGGACT-1_2	3.968752643	1.23730913	0.234945228	1.432779497	0.358415917	1.446440483	Hypermetabolic
ACGGCGACGATGGGAA-1_2	2.873375489	1.051896727	0.092852694	1.781777535	0.811619567	1.322304403	Hypermetabolic
ACGGCGGGTTGCCCTG-1_2	2.749622367	0.740874454	-0.136972941	1.082105918	-0.136972941	0.859731371	Normal
ACGGCTGGATGTAGAA-1_2	0.798680008	0.360284602	-0.002448079	1.202329083	0.159881815	0.503745486	Hypometabolic
ACGGGAGTGTCGGCCC-1_2	3.03762933	0.829383466	0.108017965	1.535509979	0.47700191	1.19750853	Hypermetabolic
ACGGGCGTATGCGACA-1_2	2.170638199	0.952069164	0.277803573	1.935606751	0.615124775	1.190248492	Normal
ACGGGTCATGTGACTT-1_2	3.140097575	1.128375542	0.769998262	1.928044015	0.370530409	1.467409161	Hypermetabolic
ACGGGTTGTGACCTGT-1_2	2.327835647	0.621202505	0.029705088	1.303175484	1.122586186	1.080900982	Normal
ACGGTACAGTTCAATG-1_2	3.844045674	1.317178065	0.732794324	2.083110832	0.591074446	1.713640668	Hypermetabolic
ACGGTCACCGAGAACA-1_2	1.951206027	0.652392214	0.282691843	1.41414809	-0.192896027	0.821508429	Normal
ACGTACAGATTTCTCT-1_2	3.090673635	0.670553016	0.161042849	1.519464336	0.478992865	1.18414534	Hypermetabolic
ACGTACTTTGGCACGG-1_2	1.692160647	0.451387107	0.303908491	1.114126858	-0.167166543	0.678883312	Hypometabolic
ACGTAGATTGCTGATG-1_2	2.207189282	0.829467759	0.385555322	1.594323111	0.166284299	1.036563955	Normal
ACGTAGGAGAGTCGCT-1_2	3.059608717	0.869457205	0.225112566	1.549722032	0.030927476	1.146965599	Hypermetabolic
ACGTATTACTCCGATC-1_2	2.328083595	0.890446069	0.405271421	1.796436767	0.36510465	1.157068501	Normal
ACGTCCTAAACGAGAT-1_2	2.869003231	0.759957523	-0.190932339	0.912464074	0.454964528	0.961091403	Normal
ACGTCGGGCAACTCGG-1_2	1.079078779	0.718344581	0.484837653	1.148269838	-0.131754664	0.659755237	Hypometabolic
ACGTCTCGTTCCGGGA-1_2	1.385921798	0.744784789	0.875022716	1.240806772	-0.18962127	0.811382961	Hypometabolic
ACGTGACAAAGTAAGT-1_2	1.934062313	1.044242608	0.826410693	1.321074053	0.066484541	1.038454842	Normal
ACGTGCGCCTCGTGCA-1_2	1.684580785	0.611393997	0.113048128	1.232974022	0.101163377	0.748632062	Hypometabolic
ACGTTAATGTCGAAGA-1_2	2.127675928	0.801904285	0.315012833	2.016254308	0.350296278	1.122228726	Normal
ACGTTAGATTTGCCCG-1_2	1.489121365	0.347366393	0.052344745	1.394787561	0.042083417	0.665140696	Hypometabolic
ACGTTATTGGTCACTC-1_2	3.345979203	1.09926525	0.558008464	1.848371003	0.703559855	1.511036755	Hypermetabolic
ACGTTCACTATGCCGC-1_2	2.910900789	0.838149404	0.279432743	1.530035652	0.109843279	1.133672373	Hypermetabolic
ACGTTCCGCGCTCCGT-1_2	1.885678832	0.640535556	0.123370815	1.431598868	-0.194717	0.777293414	Normal
ACGTTCGCAATCAATT-1_2	3.142832387	0.985513754	0.167874469	1.716281603	0.628831778	1.328266798	Hypermetabolic
ACGTTCGTTCAGGAAA-1_2	3.059456863	0.88891115	0.066900305	1.468838649	0.373936605	1.171608714	Hypermetabolic
ACGTTCTGTACAAGTC-1_2	3.720376533	1.319901971	0.637266134	2.627530314	0.697709736	1.800556937	Hypermetabolic
ACGTTGTCGTTGAAAG-1_2	2.357941596	0.55444956	0.259540521	1.123052241	-0.1642044	0.826155903	Normal
ACGTTTAGTTGTGATC-1_2	2.701554617	1.01177639	0.656905804	1.364170002	0.503043187	1.24749	Hypermetabolic
ACTAATACGTCAGGCG-1_2	1.779851215	0.893202123	0.370638764	1.305324012	0.390561684	0.94791556	Normal
ACTACAAAGAGAGGTG-1_2	2.565231734	1.170747945	0.824400608	1.945432776	0.218254449	1.344813502	Hypermetabolic
ACTACATCCCGACAAG-1_2	1.922496469	0.334858482	-0.154725529	0.756799549	-0.154725529	0.540940688	Hypometabolic
ACTACCAGCTCTCTGG-1_2	1.49288165	0.700673658	0.465621257	1.114503226	0.12475852	0.779687662	Hypometabolic
ACTACCATCCGAGGGC-1_2	1.339477122	0.589405476	0.53668257	1.023335218	0.289939088	0.755767895	Hypometabolic
ACTACGCGTTAGAATT-1_2	3.350848779	1.109567547	0.615558106	1.964730815	0.249590776	1.458059205	Hypermetabolic
ACTAGTTGCGATCGTC-1_2	3.368606611	1.214082253	0.417048706	2.350157167	0.810498914	1.63207873	Hypermetabolic
ACTATATGCTGTGTTC-1_2	1.876581504	0.545391128	0.187096527	1.001333942	0.664625938	0.855005808	Normal
ACTATCCAGGGCATGG-1_2	2.457847609	0.710407808	0.354409089	2.038187011	0.413193539	1.194809011	Normal
ACTATCTGCCCGCGTA-1_2	2.913884658	1.277128965	0.69504445	2.039325905	1.398784561	1.664833708	Hypermetabolic
ACTATGTCCAGCTGCC-1_2	1.283016813	0.740047301	0.170694783	0.983819631	0.157184799	0.666952665	Hypometabolic
ACTATTTCCGGGCCCA-1_2	2.836960178	1.148629254	0.614571646	1.767829167	-0.046376426	1.264322764	Hypermetabolic
ACTCAACGAATGTATT-1_2	3.53129644	1.094905509	0.497183734	1.597135513	0.463095017	1.436723242	Hypermetabolic
ACTCAAGTGCAAGGCT-1_2	3.101113095	1.178963045	0.479410994	2.541316542	0.696669675	1.59949467	Hypermetabolic
ACTCAATAAAGGCACG-1_2	2.962238735	1.049142964	0.316948235	1.697586392	-0.124895671	1.180204131	Hypermetabolic
ACTCAGACCTGCTTCT-1_2	3.341450719	0.94591319	0.377301576	1.089053525	-0.206012493	1.109541303	Hypermetabolic
ACTCATGGCAGCCTTC-1_2	1.224789644	0.798157996	0.738804806	1.170891038	0.922442336	0.971017164	Hypometabolic
ACTCCAATATCATCAT-1_2	2.534350824	0.681718604	0.139960034	1.016453897	0.442007959	0.962898264	Normal
ACTCCCATTCCTAAAG-1_2	3.059560525	0.827596116	0.028732128	1.686509174	-0.219478254	1.076583938	Hypermetabolic
ACTCCCGAATTCGTTT-1_2	2.666909928	0.697719949	0.257251257	1.289404302	0.048068968	0.991870881	Normal
ACTCCCTAATGCTAAA-1_2	2.401826659	0.818659277	0.272543945	1.768317171	0.136363639	1.079542138	Normal
ACTCCCTAGAATAGTA-1_2	2.097141452	0.934474942	0.522142277	1.492605201	-0.091406771	0.99099142	Normal
ACTCCGGCCGACCACT-1_2	3.504947659	1.140220782	0.532622196	2.047636533	0.377036584	1.520492751	Hypermetabolic
ACTCGATGTATTTCAT-1_2	2.554213658	0.843991471	0.377848618	1.728450757	0.526286585	1.206158218	Normal
ACTCGCCGTTCGATAA-1_2	3.329968297	1.292232138	0.963598569	2.107602756	0.644556268	1.667591606	Hypermetabolic
ACTCGCGATCTGACGC-1_2	2.958320001	1.403025866	1.004943293	2.210085334	0.743385931	1.663952085	Hypermetabolic
ACTCGTAACCCGTCCT-1_2	2.05853904	0.551834391	0.161819932	0.863014496	0.148448568	0.756731285	Normal
ACTCGTCAGTAATCCC-1_2	1.921885929	1.056526008	0.181449884	2.04312608	0.34250961	1.109099502	Normal
ACTCTAAACCTGGGAT-1_2	2.85289666	0.965188659	0.395514556	1.927002379	0.496121788	1.327344808	Hypermetabolic
ACTCTCTGACTTAGGT-1_2	2.335212107	0.944917816	0.106320182	1.594294101	0.52432416	1.101013673	Normal
ACTCTGACCTAATAGA-1_2	3.673932008	1.210129325	0.69544039	2.555048414	0.658275227	1.758565073	Hypermetabolic
ACTCTTCAGCTCCCGC-1_2	2.594253803	1.271194997	0.875714448	2.239253866	0.689287738	1.53394097	Hypermetabolic
ACTCTTGTATAGTAAC-1_2	3.547973575	1.291452427	0.337926071	1.4737349	0.882198425	1.506657079	Hypermetabolic
ACTGAAACGCCGTTAG-1_2	3.362990633	1.247035093	0.80477818	2.20275538	0.720575255	1.667626908	Hypermetabolic
ACTGAATGGCGAAAGT-1_2	1.140495061	0.795079719	0.460465153	1.653141999	0.377572591	0.885350905	Hypometabolic
ACTGCCCGCCATTCTC-1_2	2.020316794	0.505124218	0.241918509	1.174473132	0.367190833	0.861804697	Normal
ACTGCCGTCGTAACTC-1_2	2.870277165	0.606123592	0.162470438	1.571731112	0.026158517	1.047352165	Normal
ACTGCGGACACACCGT-1_2	3.549932505	1.269680785	0.7255155	2.147979058	0.652732314	1.669168032	Hypermetabolic
ACTGCTCGGAAGGATG-1_2	2.175182073	0.77413266	0.16726658	1.547645614	0.29127943	0.991101272	Normal
ACTGGGATGCCAGTGC-1_2	2.437791558	0.486584534	0.058593225	1.060157234	0.256405009	0.859906312	Normal
ACTGTACGATACACAT-1_2	2.599262257	0.94015593	0.25284196	1.723715617	0.591499881	1.221495129	Normal
ACTGTAGCACTTTGGA-1_2	3.157525725	1.164652091	0.190925552	1.565522946	1.16036367	1.447797997	Hypermetabolic
ACTGTATACGCGAGCA-1_2	1.863369601	1.121504338	0.140360989	1.24406792	0.127622026	0.899384975	Normal
ACTGTCCAGGATTATA-1_2	2.050777779	0.93185702	0.731112514	1.311921774	0.32292563	1.069718943	Normal
ACTGTCTTCTTTAGAA-1_2	2.780653751	0.951655379	0.594709083	2.229008679	0.378054863	1.386816351	Hypermetabolic
ACTGTGCTAGTAGATC-1_2	2.177122027	0.871781613	-0.033395503	1.410194583	0.250702499	0.935281044	Normal
ACTGTTTAGTGTAGGC-1_2	2.51907349	0.773160003	0.13055608	1.163516557	-0.19375598	0.87851003	Normal
ACTTACCGGGCGCGCA-1_2	2.869043185	0.61377348	0.27616614	1.332244465	0.733667778	1.16497901	Normal
ACTTACGCATCCACGC-1_2	3.165555123	1.095692433	0.63272578	1.807093697	0.17773438	1.375760283	Hypermetabolic
ACTTAGTACGACAAGA-1_2	2.805483106	0.749572548	0.237909253	1.279354853	0.07809472	1.030082896	Normal
ACTTATACTTACCCGG-1_2	2.741427553	0.760243458	0.361062159	1.703885239	0.562261384	1.225775958	Hypermetabolic
ACTTATCTGATCTATA-1_2	2.5755763	0.651497683	0.751962857	1.681574927	0.102842744	1.152690902	Normal
ACTTATTAGGATCGGT-1_2	2.799062105	1.027089722	0.257996855	1.359370788	0.239357266	1.136575347	Normal
ACTTATTTATGTGCCA-1_2	1.9915764	0.639209907	0.358063168	1.545807897	0.615823359	1.030096146	Normal
ACTTCAGGCTGATCCC-1_2	2.018563513	1.014543896	0.214610631	1.512792689	0.544094328	1.060921012	Normal
ACTTCCAGTGGAAGCT-1_2	1.438804612	0.790173213	0.206510665	1.420637593	-0.170116634	0.73720189	Hypometabolic
ACTTCCATGCGGGACA-1_2	3.84625064	1.2880736	0.737560763	2.52843699	0.58258435	1.796581269	Hypermetabolic
ACTTCGCCATACGCAC-1_2	2.10493468	0.85466763	0.501277286	2.029487299	-0.017066654	1.094660048	Normal
ACTTCGCTAGCGAGTG-1_2	3.50477358	1.286150965	0.763542918	2.222706297	0.901830794	1.735800911	Hypermetabolic
ACTTGACTCCCTCTTT-1_2	1.747213502	0.880007215	0.269736491	1.342818544	0.618861321	0.971727415	Normal
ACTTGCCATATTGTAC-1_2	1.655295507	0.51721811	0.139815128	1.597931819	0.063330243	0.794718161	Normal
ACTTGCTCTATCTACC-1_2	1.372479044	0.509066031	-0.131850896	1.210399215	0.388878699	0.669794419	Hypometabolic
ACTTGGGACCCGGTGG-1_2	2.254175229	0.562342733	-0.213941589	1.595644757	0.297093974	0.899063021	Normal
ACTTGTAGTCCCTTCA-1_2	1.873880637	0.563945681	0.05819412	1.286606317	0.310515432	0.818628437	Normal
ACTTGTGGATGGAACG-1_2	3.123522118	1.036786577	0.400556543	2.194056023	0.305915689	1.41216739	Hypermetabolic
ACTTGTTACCGGATCA-1_2	1.232581921	-0.080728703	-0.080728703	0.265637873	-0.080728703	0.251206737	Hypometabolic
ACTTTACCCTCATGAA-1_2	2.527017977	0.697650488	0.327657974	1.497737693	0.431512538	1.096315334	Normal
ACTTTATACACCACTT-1_2	1.757448271	0.360473351	0.24604026	1.334136519	-0.165783326	0.706463015	Hypometabolic
ACTTTCCTATAGCTTC-1_2	3.375652761	1.308127653	0.756905742	1.823790495	0.207936473	1.494482625	Hypermetabolic
ACTTTGACTGCATCCT-1_2	2.229339754	0.767713725	0.516640299	1.777852171	0.782369024	1.214782994	Normal
ACTTTGGTCGTGCTCC-1_2	0.961887734	0.738418426	0.156941003	1.412968882	-0.185459288	0.616951351	Hypometabolic
ACTTTGTCGACGCACT-1_2	2.974013166	1.32620968	0.70640792	2.154799977	1.499490701	1.732184289	Hypermetabolic
AGAAATTATGACTCGC-1_2	3.175929542	1.217378714	0.700478744	2.243121336	1.190641084	1.705509884	Hypermetabolic
AGAACACGGCGATGGT-1_2	-0.078323947	-0.078323947	-0.078323947	0.655081492	-0.078323947	0.068357141	Hypometabolic
AGAACCCAGCGTGACA-1_2	2.472474742	1.43273495	0.782478789	2.226812125	0.756502259	1.534200573	Hypermetabolic
AGAACCCTCAATTGGG-1_2	2.018871654	0.578456525	0.179365189	1.457609241	-0.180808808	0.81069876	Normal
AGAACGTGGTACATTC-1_2	2.812262043	1.035285709	0.485108593	1.698095753	0.100676712	1.226285762	Hypermetabolic
AGAACTGTACTTTGTA-1_2	3.34817488	1.211048858	0.413546478	1.918076714	0.002641744	1.378697735	Hypermetabolic
AGAAGAGCGCCGTTCC-1_2	-0.083941848	0.112454621	-0.083941848	0.301959986	0.762073711	0.201720924	Hypometabolic
AGAAGGTACACTTCAC-1_2	1.729560092	0.383855918	-0.186648265	1.226721806	0.612650983	0.753228107	Hypometabolic
AGAAGGTTGCCGAATT-1_2	3.127732959	1.159471745	0.411345682	1.906840498	0.407166436	1.402511464	Hypermetabolic
AGAAGGTTGTAGGTCG-1_2	4.150324564	1.093046168	0.191785501	2.26939607	0.680285908	1.676967642	Hypermetabolic
AGAAGTGATTCGTGAT-1_2	1.684806413	0.595920595	0.197529786	1.438612888	0.049369688	0.793247874	Normal
AGAATAAATCTTCAGG-1_2	2.491537171	0.576703751	0.131457582	1.574612143	0.457937502	1.04644963	Normal
AGAATACAGGCTATCC-1_2	2.773556982	0.992707139	0.436606244	1.365432945	0.627302875	1.239121237	Hypermetabolic
AGAATTATGGATTCGA-1_2	2.128624216	1.100929064	0.040579389	1.345947856	0.72888236	1.068992577	Normal
AGACAGGCATCTCAGC-1_2	2.966463024	1.440580568	0.927012551	2.230528821	1.157350796	1.744387152	Hypermetabolic
AGACATAGATCCTTCC-1_2	3.235217715	0.859856199	0.115150122	1.252144816	-0.19919634	1.052634502	Hypermetabolic
AGACCAAACCACACCT-1_2	2.40435139	0.851850413	-0.021498158	1.945206317	0.524336888	1.14084937	Normal
AGACCATGGGATACAA-1_2	2.86785828	0.996520712	0.511014358	2.042480143	0.114152949	1.306405288	Hypermetabolic
AGACCCACCGCTGATC-1_2	2.509201483	1.175001307	0.423879069	1.645523617	0.886454991	1.328012093	Hypermetabolic
AGACCCGCCCTCCTCG-1_2	2.823689733	0.949192962	0.337852379	1.63800077	-0.036525915	1.142441986	Hypermetabolic
AGACCGCTCCGCGGTT-1_2	2.698830898	1.342241839	0.63835701	1.948224645	0.443518099	1.414234498	Hypermetabolic
AGACCGGGAAACCCTG-1_2	3.057462019	1.073393882	0.445816944	1.747576688	0.10085779	1.285021465	Hypermetabolic
AGACGAAGTGCCGGTC-1_2	3.642185874	1.043137836	0.474347524	2.268242748	0.657281768	1.61703915	Hypermetabolic
AGACGACGATGCCGCT-1_2	2.096677305	0.885026983	0.529608118	1.611640749	0.628994007	1.150389433	Normal
AGACGCCCACTTCGCC-1_2	3.228103448	1.435795136	0.842254866	2.344537146	1.106193031	1.791376725	Hypermetabolic
AGACGGGCCGATTTAA-1_2	1.878916396	0.787138891	0.210982517	1.489254647	0.612271984	0.995712887	Normal
AGACTAGCCTTCCAGA-1_2	2.800438444	1.002674306	0.603625655	1.721543112	0.875639607	1.400784225	Hypermetabolic
AGACTGTTACCGGGTC-1_2	4.340925281	0.926649361	0.216950731	1.756481374	0.602871348	1.568775619	Hypermetabolic
AGAGAAACACCAGAAA-1_2	2.214448056	1.045382629	0.073375014	1.599082611	0.593125254	1.105082713	Normal
AGAGAACCGTCTAGGA-1_2	2.352508908	0.746442006	0.29738213	0.999349365	0.435064303	0.966149342	Normal
AGAGAAGGAGTACAAT-1_2	2.398554639	0.679598065	0.137580623	1.223853536	0.596134334	1.007144239	Normal
AGAGATCTCTAAAGCG-1_2	2.776645963	0.931021553	0.147799568	1.766553573	0.545018489	1.233407829	Hypermetabolic
AGAGCAGTTATGAGAC-1_2	2.433355469	0.886798353	0.546484016	1.828619849	0.366128593	1.212277256	Normal
AGAGCCGCCGAGATTT-1_2	3.833046787	1.322400891	0.69021405	2.545596507	1.11835312	1.901922271	Hypermetabolic
AGAGCGGGCTAATCAT-1_2	2.316926925	0.71645901	0.425641022	1.385512622	0.279183952	1.024744706	Normal
AGAGCTACGAAAGCAT-1_2	2.484794155	0.965892015	0.386870657	1.555574204	0.27508538	1.133643282	Normal
AGAGGCTTCGGAAACC-1_2	3.93381572	1.42261191	0.605381318	2.220595117	0.773740978	1.791229009	Hypermetabolic
AGAGGTATCTCGGTCC-1_2	1.412160493	0.524586962	0.513567363	1.328668132	0.707468564	0.897290303	Hypometabolic
AGAGTAAACTTCACTA-1_2	3.059012704	0.907277672	0.25516228	1.979950525	0.639277869	1.36813621	Hypermetabolic
AGAGTTAGAGACCGAT-1_2	2.286951017	0.519335503	-0.102923545	1.485477121	0.2469796	0.887163939	Normal
AGATAACTTCAGGGCC-1_2	3.071335517	0.667662588	0.385315907	1.908091708	0.631105592	1.332702263	Hypermetabolic
AGATACCAATAGAACC-1_2	4.287047077	1.594122807	1.004246982	2.054668785	0.76358432	1.940733994	Hypermetabolic
AGATACCGGTGTTCAC-1_2	2.635825287	0.917128104	0.120850966	1.440025847	0.360968975	1.094959836	Normal
AGATACGACTTCATAT-1_2	2.440357637	0.763739411	0.172499499	1.328481403	0.404686998	1.02195299	Normal
AGATACTCAAGATCGA-1_2	2.56360306	0.769967641	0.094276033	1.703572171	0.655276477	1.157339076	Normal
AGATATAATACGACTA-1_2	2.961402463	1.070973395	0.436505898	1.779054975	0.175986536	1.284784653	Hypermetabolic
AGATCGTGCATAAGAT-1_2	3.033834884	0.512187936	0.42671671	1.506979819	0.737942626	1.243532395	Hypermetabolic
AGATCTCAGGTGTGAT-1_2	3.202692496	0.796407279	0.258791644	1.460372	0.183263565	1.180305397	Hypermetabolic
AGATCTGGAGAGGATA-1_2	2.03741844	0.587858559	-0.098775069	0.427314452	-0.098775069	0.571008263	Hypometabolic
AGATGACTCGCCCACG-1_2	2.191915773	0.556079993	0.260797851	1.353144306	1.031475577	1.0786827	Normal
AGATGAGGGTTGCGAT-1_2	3.138825058	0.576525054	0.08927746	1.349592021	-0.198840349	0.991075849	Hypermetabolic
AGATGATGGAGTCTGG-1_2	2.873060733	1.167247442	0.561112057	1.765951127	0.687785303	1.411031332	Hypermetabolic
AGATGCAAGACGTGCA-1_2	1.891399759	0.869953825	0.321282258	1.192362383	0.138722314	0.882744108	Normal
AGATGCATCCTGTGTC-1_2	1.919698884	0.565379116	0.211263047	1.269260349	0.128929539	0.818906187	Normal
AGATGCTATAACGAGC-1_2	4.290463534	1.161490769	0.285472597	1.764233886	0.172417193	1.534815596	Hypermetabolic
AGATTATAGGACGTTT-1_2	2.369362877	0.544047603	0.315493455	1.468293022	0.844621577	1.108363707	Normal
AGATTCACAACCGATA-1_2	2.755924212	1.125420367	0.515097128	1.6020113	0.208484826	1.241387566	Hypermetabolic
AGCAAAGGCCGCTAGT-1_2	3.437005415	1.309262804	0.628071502	2.02769974	0.629858731	1.606379638	Hypermetabolic
AGCAACATATCTTATT-1_2	1.896680497	0.642951909	0.250298426	1.676120415	0.675789093	1.028368068	Normal
AGCAACCGAAAGTAAT-1_2	1.450812545	1.123582109	0.214801645	1.659479142	0.460265137	0.981788116	Normal
AGCACACGTTTAGACT-1_2	0.612207958	0.506639298	0.039948644	1.298290671	0.228008475	0.537019009	Hypometabolic
AGCACCAGTACTCACG-1_2	3.143453824	1.015123338	0.406188668	1.99536233	0.892652774	1.490556187	Hypermetabolic
AGCACTACCGGCCTGT-1_2	2.239579039	1.052576088	0.782853818	1.325636199	-0.228823107	1.034364407	Normal
AGCACTACCTCACCAG-1_2	3.500962715	0.747440727	0.158182099	1.699805285	0.079957842	1.237269734	Hypermetabolic
AGCACTTAAGGACGCC-1_2	2.621258215	0.890049373	0.624452134	1.557115271	0.060213242	1.150617647	Normal
AGCAGAAGGAGAAAGA-1_2	2.658712392	0.924875857	0.356876147	1.827904815	0.431106972	1.239895237	Hypermetabolic
AGCAGCCAGATGAATA-1_2	3.251153307	0.778214766	0.303394827	1.583967477	0.283632354	1.240072546	Hypermetabolic
AGCAGTCGAAGCATGC-1_2	3.576505778	1.230645214	0.698929652	2.351875657	0.397100531	1.651011366	Hypermetabolic
AGCATATCAATATGCT-1_2	3.837241132	1.252977608	0.445615367	2.105186264	0.55291562	1.638787198	Hypermetabolic
AGCATCATTTCGAAAG-1_2	2.745229282	0.68244849	0.219828364	1.723574922	0.461967158	1.166609643	Normal
AGCATCGTCGATAATT-1_2	2.423839887	0.797152169	0.234617396	1.671797026	0.216798209	1.068840937	Normal
AGCATTACGAGGCAAG-1_2	3.912054805	1.24566405	0.880570386	1.978543953	0.286894692	1.660745577	Hypermetabolic
AGCCAAGCTTTGTGTC-1_2	2.743454661	0.814109995	0.580214981	1.319337316	-0.084753182	1.074472754	Normal
AGCCACAGGTTACCCG-1_2	3.706704013	1.57307545	0.769932162	2.613449789	0.703034653	1.873239214	Hypermetabolic
AGCCACTCCCGTGCTT-1_2	1.639410391	1.003632382	0.719554631	1.031263802	0.896064784	1.057985198	Normal
AGCCATATAGTATGTG-1_2	1.645989855	0.500388772	0.06481536	1.162998091	0.707295491	0.816297514	Hypometabolic
AGCCCATACATGTAAG-1_2	2.854706971	0.916637278	0.068105646	1.365371536	0.8029977	1.201563826	Hypermetabolic
AGCCCGCAACAAGCAG-1_2	3.291002339	0.760557289	0.200493319	1.814295388	0.257388806	1.264747428	Hypermetabolic
AGCCCGCACTACAATG-1_2	3.593706003	1.000524242	0.515523541	1.494167446	0.419829006	1.404750048	Hypermetabolic
AGCCCGGCATTAGAGG-1_2	1.568708134	0.955958322	0.197481815	1.304753848	0.784062124	0.962192849	Normal
AGCCCGGTAGCCTGTA-1_2	3.247411795	1.169411075	0.827908055	2.196175845	0.519655564	1.592112467	Hypermetabolic
AGCCCTAAGCGAAGTT-1_2	2.034914845	0.929894164	0.070252692	1.284616899	0.453698579	0.954675436	Normal
AGCCCTCCCTGGTGGC-1_2	2.360166281	0.425270992	0.30262317	1.497540876	0.441356846	1.005391633	Normal
AGCCCTGTCGCACCGT-1_2	2.379974261	1.268045007	0.957427849	2.190285406	0.901543566	1.539455218	Hypermetabolic
AGCCCTTCTAATCCGA-1_2	1.499833875	0.551444868	0.297318291	1.202118908	0.073539284	0.724851045	Hypometabolic
AGCCCTTGGACATCCC-1_2	3.433052614	1.435189604	1.012068822	2.220734528	1.012509251	1.822710964	Hypermetabolic
AGCCGCAAATTCAAAT-1_2	2.727527049	0.954123	0.176946822	1.161133191	0.543577492	1.112661511	Normal
AGCCGTGGCTAAATGT-1_2	2.240848112	0.74944407	0.314094342	0.9551686	-0.201807412	0.811549542	Normal
AGCCTAATACCCACGT-1_2	3.117694439	1.122524149	0.542315531	1.205947513	0.155464396	1.228789206	Hypermetabolic
AGCCTTGTCACTGATA-1_2	2.261361694	0.512305707	0.164687551	1.34703211	-0.180773673	0.820922678	Normal
AGCGACAGGAACGGTC-1_2	2.483043805	0.700888434	0.397611297	1.673045761	0.261903923	1.103298644	Normal
AGCGACATCCCATTCA-1_2	1.574245346	0.686397879	0.200261968	1.19077684	0.441458936	0.818628194	Hypometabolic
AGCGACCAACGATATT-1_2	2.741732546	0.941305355	0.116237588	1.686753042	0.329791374	1.163163981	Hypermetabolic
AGCGACTTTGAAGACA-1_2	1.558514932	0.598044047	-0.114534563	0.499669762	0.464597955	0.601258427	Hypometabolic
AGCGAGACGTGAAGGC-1_2	2.041384263	0.559218349	0.310102361	1.783962349	0.032424116	0.945418288	Normal
AGCGATGCGCCTAATA-1_2	4.136039998	1.51300217	1.04952768	1.969078742	0.465506654	1.826631049	Hypermetabolic
AGCGCATAATGAATCG-1_2	2.348142727	0.851940184	0.463825769	1.720110586	0.203124468	1.117428747	Normal
AGCGCGGGTGCCAATG-1_2	2.655078966	0.932233173	0.575649179	1.63621036	0.307486856	1.221331707	Hypermetabolic
AGCGCTAGAGCGATGT-1_2	2.84530626	1.351210522	0.959059801	2.070118927	1.134151943	1.671969491	Hypermetabolic
AGCGCTTATGGGCAAG-1_2	2.386650024	0.602020595	0.119518968	1.444822824	0.333047164	0.977211915	Normal
AGCGGACACTTCGTAG-1_2	3.14797951	0.95034308	0.12768124	1.781565391	0.140686169	1.229651078	Hypermetabolic
AGCGGCGGTTAGCGGT-1_2	2.462785801	1.041325085	0.374818169	1.519553542	0.524113018	1.184519123	Normal
AGCGGGAAGGGTCCAT-1_2	2.209109607	0.734280346	0.692706063	1.406498845	0.075802968	1.023679566	Normal
AGCGGGTCTGACACTC-1_2	1.93327479	0.803224049	0.296093714	1.665235149	0.149436783	0.969452897	Normal
AGCGTACGAGAGCTAG-1_2	3.204361861	0.780027879	0.515273111	1.324526228	0.638806398	1.292599095	Hypermetabolic
AGCGTAGCGCTAGACC-1_2	2.853801968	0.990106116	0.525229355	1.50268492	0.572146463	1.288793764	Hypermetabolic
AGCGTCTGAACCCGCA-1_2	3.594370303	0.782720247	0.391516711	1.725975606	-0.030986985	1.292719177	Hypermetabolic
AGCGTGGTATTCTACT-1_2	2.082562233	0.989002644	0.344265397	1.57961091	0.210109175	1.041110072	Normal
AGCTAACAAGCAATGT-1_2	1.409600315	0.713659567	0.870218424	1.563115826	-0.233699189	0.864578989	Hypometabolic
AGCTAAGTACGCAGGC-1_2	3.242622166	1.3645187	0.489606938	2.303348568	0.517797327	1.58357874	Hypermetabolic
AGCTAGAAGCAGAAGT-1_2	2.320953051	1.025231592	0.094802379	1.30963242	0.622419888	1.074607866	Normal
AGCTATTTAATCCAAC-1_2	2.669538513	0.967613842	0.385133314	1.206076353	0.134506915	1.072573787	Normal
AGCTCCATATATGTTC-1_2	3.008037105	1.076426086	0.635182219	2.056972168	0.912389726	1.537801461	Hypermetabolic
AGCTCCTTCGCACATC-1_2	2.466375643	0.938357157	0.473043009	1.921157963	0.820579488	1.323902652	Hypermetabolic
AGCTCTAGACGTTCCA-1_2	3.179149502	1.102441401	0.03678983	1.55585131	0.300737453	1.234993899	Hypermetabolic
AGCTCTTCGTAACCTT-1_2	3.099048882	1.174591952	0.406574036	1.567043964	0.901626086	1.429776984	Hypermetabolic
AGCTCTTTACTCAGTT-1_2	2.519325833	0.865526711	0.401358987	1.828730584	0.270154252	1.177019274	Normal
AGCTGAAGTAAACCAA-1_2	2.983289123	0.64339475	0.301216217	1.491537909	0.403443321	1.164576264	Hypermetabolic
AGCTGTAACCTCAATC-1_2	2.573106991	0.788652532	0.132159499	0.968561158	0.119656796	0.916427395	Normal
AGCTTATAGAGACCTG-1_2	2.551010297	0.66517492	0.001334771	1.384401123	0.169713098	0.954326842	Normal
AGCTTCTTCTCGAGCA-1_2	3.700420478	1.231753582	0.813240951	1.878958399	0.455225518	1.615919786	Hypermetabolic
AGCTTGATCAGGGTAG-1_2	2.938335018	0.894337902	-0.036342315	1.242219346	0.419750084	1.091660007	Normal
AGCTTGATCTTAACTT-1_2	2.84867577	0.932817054	0.417160399	1.598139354	0.175096538	1.194377823	Hypermetabolic
AGGAAAGCCTCTGATG-1_2	3.768285583	1.137339083	0.641186844	2.006827903	0.638728985	1.63847368	Hypermetabolic
AGGAACGAACGACTTC-1_2	3.27131825	1.34612147	0.673746423	2.321937699	0.838869554	1.690398679	Hypermetabolic
AGGAAGCTGTCCGCCG-1_2	3.3643461	0.927472674	0.599186036	1.966781541	0.076131148	1.3867835	Hypermetabolic
AGGACAGTCGAATCCC-1_2	2.34909781	0.88744382	0.343334333	1.729747186	0.829932992	1.227911228	Normal
AGGACATCGCACGTCG-1_2	1.998040834	0.662916211	0.048723965	1.530252238	0.038504627	0.855687575	Normal
AGGACATCGGCACACT-1_2	3.706244135	1.35365319	0.834732697	2.088514047	0.567118662	1.710052546	Hypermetabolic
AGGACGACCCATTAGA-1_2	3.043327551	1.001212293	0.488412141	1.840992315	0.100472507	1.294883362	Hypermetabolic
AGGACTTATAGGAGAA-1_2	2.727530918	0.860520543	0.514168724	1.856235251	0.400634309	1.271817949	Hypermetabolic
AGGAGGCCTTCGCGCG-1_2	3.630728322	1.17923407	0.618537265	2.236692635	1.198649133	1.772768285	Hypermetabolic
AGGATAAAGTCGGGAT-1_2	2.373629896	0.755526705	0.096538602	1.416917801	0.267709556	0.982064512	Normal
AGGATATAGGGATTTA-1_2	3.792693674	1.275469	0.49895628	2.086628531	1.377423022	1.806234101	Hypermetabolic
AGGATATCCGACTGCA-1_2	4.078624851	1.277702069	0.294702681	2.171921322	0.087780068	1.582146198	Hypermetabolic
AGGATCACGCGATCTG-1_2	2.749346182	0.808553771	0.339860749	1.463957376	0.707718819	1.213887379	Normal
AGGATTGCTTACGACA-1_2	2.354730564	1.046699666	0.563483667	1.766797737	0.559110764	1.25816448	Normal
AGGCAAAGAGGAATCA-1_2	1.976065217	0.768909532	0.18914737	1.530317118	0.943842145	1.081656276	Normal
AGGCAATACGGAGGAC-1_2	3.123560947	1.03053909	0.278215507	1.842042325	0.241109975	1.303093569	Hypermetabolic
AGGCACGTGACTGTCC-1_2	3.715221875	1.446426775	0.683092499	2.263841822	0.86146143	1.79400888	Hypermetabolic
AGGCAGATGCGTAAAC-1_2	2.591160043	1.090286388	0.347259562	1.443976576	0.1088829	1.116313094	Normal
AGGCAGGGAGCGTACT-1_2	3.432431121	0.891881504	0.224803699	1.889075479	0.297819987	1.347202358	Hypermetabolic
AGGCATTGTCGTAGGG-1_2	3.171199278	1.179241031	0.396055438	2.313211201	0.734057453	1.55875288	Hypermetabolic
AGGCCACATTGGTTAC-1_2	2.939738685	1.452182768	0.838422899	2.361619831	0.943969775	1.707186792	Hypermetabolic
AGGCCACCCGTTATGA-1_2	2.24155778	0.69635908	0.328042716	1.465840438	0.04511045	0.955382093	Normal
AGGCCCAGTGACTGGT-1_2	2.64868584	1.174009713	0.400900327	1.784409509	0.652084905	1.332018059	Hypermetabolic
AGGCCCATTGTACAGG-1_2	2.944874325	1.136702457	0.199499047	1.745924681	0.182760642	1.24195223	Hypermetabolic
AGGCCCTAGAACGCCA-1_2	2.859241248	0.971601644	0.109795561	1.874083093	0.994440985	1.361832506	Hypermetabolic
AGGCCTATCATACCAA-1_2	2.62075975	0.794783794	0.092020427	1.095817987	-0.142842902	0.892107811	Normal
AGGCCTGAGAATCTCG-1_2	3.532153036	1.450633657	0.254036775	2.898832754	1.158488786	1.858829002	Hypermetabolic
AGGCGATAACTGGCGT-1_2	2.929780105	1.330650288	1.005086304	2.539598805	1.389860492	1.838995199	Hypermetabolic
AGGCGGTTTGTCCCGC-1_2	2.343928332	0.456150665	0.455841278	0.830220992	0.232785285	0.86378531	Normal
AGGCTATGGTTAGCTT-1_2	2.510553914	1.029069522	0.516758714	1.45649177	0.375429862	1.177660757	Normal
AGGCTTCCCGAAGAAG-1_2	2.654162382	0.775022381	0.217534511	1.140627657	1.128757353	1.183220857	Normal
AGGGACAGCACGGCGG-1_2	2.452023856	0.870067151	0.383752597	1.168242458	0.404190426	1.055655298	Normal
AGGGACCGGCTGCGTT-1_2	2.544297883	0.981444431	0.589103578	1.683514045	1.180051806	1.395682349	Hypermetabolic
AGGGACTCTACGCGAC-1_2	2.45966899	0.935438223	0.44382413	1.569000092	0.205461292	1.122678545	Normal
AGGGAGACATACTTCG-1_2	2.90187946	1.002466201	0.685442025	1.700091763	0.412012468	1.340378384	Hypermetabolic
AGGGCCCTAATGTTCT-1_2	2.638477541	1.356516928	0.938102197	2.286551251	0.723087867	1.588547157	Hypermetabolic
AGGGCGAGCAGCTGAT-1_2	2.295482066	1.149707824	0.301525837	1.669688138	0.774900424	1.238260858	Normal
AGGGCGTGATCGGCTA-1_2	1.755771353	0.86890634	0.862664731	1.094982726	0.231829484	0.962830927	Normal
AGGGCTGCAGTTACAG-1_2	2.764578011	0.862775373	0.486715764	1.476555745	0.354100826	1.188945144	Hypermetabolic
AGGGTCAGAGCACTCG-1_2	3.314735991	0.73664346	-0.014139839	1.077892421	0.427813602	1.108589127	Hypermetabolic
AGGGTCGATGCGAACT-1_2	2.803978586	0.920206382	0.205862724	1.897009923	0.723250416	1.310061606	Hypermetabolic
[truncated: 18,196 more rows]
