# Supplementary material for: Spatial transcriptomics reveals that metabolic characteristics define the tumor immunosuppression microenvironment via iCAF transformation in oral squamous cell carcinoma
Source: Int J Oral Sci. 2024 Jan 30;16:9. doi: 10.1038/s41368-023-00267-8 (PMC10824761; doi:10.1038/s41368-023-00267-8)
Supplement: Supplementary file 10 — Figure 3 Cell data deconvolution results [file 41368_2023_267_MOESM10_ESM.txt]

	prediction.score.Fibroblast	prediction.score.Cancer.cell	prediction.score.B.cell	prediction.score.myocyte	prediction.score.Macrophage	prediction.score.Endothelial	prediction.score.T.cell	cellTypeLabel
AAACAACGAATAGTTC-1_1	0	1	0	0	0	0	0	Cancer cell
AAACAAGTATCTCCCA-1_1	0	1	0	0	0	0	0	Cancer cell
AAACATTTCCCGGATT-1_1	0.002930393	0.983181918	0	0	0	0	0	Cancer cell
AAACGAGACGGTTGAT-1_1	0	1	0	0	0	0	0	Cancer cell
AAACTCGTGATATAAG-1_1	0	1	0	0	0	0	0	Cancer cell
AAACTGCTGGCTCCAA-1_1	0.004411875	0.97144052	0	0	0	0	0	Cancer cell
AAAGAATGTGGACTAA-1_1	0	1	0	0	0	0	0	Cancer cell
AAAGACCCAAGTCGCG-1_1	0	1	0	0	0	0	0	Cancer cell
AAAGGGATGTAGCAAG-1_1	0.119487944	0.195742655	0	0	0.087072881	0	0.563777548	T cell
AAAGGGCAGCTTGAAT-1_1	0	1	0	0	0	0	0	Cancer cell
AAAGTCACTGATGTAA-1_1	0	1	0	0	0	0	0	Cancer cell
AAAGTGCCATCAATTA-1_1	0	1	0	0	0	0	0	Cancer cell
AAAGTGTGATTTATCT-1_1	0	1	0	0	0	0	0	Cancer cell
AAAGTTGACTCCCGTA-1_1	0	0.126990552	0.111868212	0.73057598	0	0	0	myocyte
AAATCTAGCCCTGCTA-1_1	0.000965186	0.996092683	0	0	0	0	0	Cancer cell
AAATGATTCGATCAGC-1_1	0	1	0	0	0	0	0	Cancer cell
AAATGCTCGTTACGTT-1_1	0	1	0	0	0	0	0	Cancer cell
AAATGGTCAATGTGCC-1_1	0.627130842	0	0	0	0	0.372869158	0	Fibroblast
AAATTAACGGGTAGCT-1_1	0.950947919	0.017512535	0	0	0	0.031539545	0	Fibroblast
AAATTGCGGCGGTTCT-1_1	0.872057293	0.072899894	0	0	0	0.034283685	0	Fibroblast
AAATTGGTGAGAAGCA-1_1	0	1	0	0	0	0	0	Cancer cell
AACAACTGGTAGTTGC-1_1	0.008542515	0.705568522	0.070736606	0.135116252	0	0	0	Cancer cell
AACACACGCTCGCCGC-1_1	0.009082379	0.134892882	0.188148076	0.59475285	0	0	0	myocyte
AACACGCGGCCGCGAA-1_1	0	1	0	0	0	0	0	Cancer cell
AACAGGAAATCGAATA-1_1	0	1	0	0	0	0	0	Cancer cell
AACAGGATGGGCCGCG-1_1	0	0.899605114	0	0.094417133	0	0	0	Cancer cell
AACATCGATACGTCTA-1_1	0	1	0	0	0	0	0	Cancer cell
AACATTGGTCAGCCGT-1_1	0	1	0	0	0	0	0	Cancer cell
AACCATGGGATCGCTA-1_1	0.828168252	0.116906104	0	0	0.037686939	0.017238704	0	Fibroblast
AACCCAGAGACGGAGA-1_1	0.563633212	0.012656973	0	0	0	0.399459503	0	Fibroblast
AACCGAGCTTGGTCAT-1_1	0.197001722	0.800637197	0	0	0	0	0.002361081	Cancer cell
AACCGCTAAGGGATGC-1_1	0	1	0	0	0	0	0	Cancer cell
AACCGTTGTGTTTGCT-1_1	0	1	0	0	0	0	0	Cancer cell
AACGACCTCCTAGCCG-1_1	0	1	0	0	0	0	0	Cancer cell
AACGATAGAAGGGCCG-1_1	0	1	0	0	0	0	0	Cancer cell
AACGCGAACGGCAACA-1_1	0	1	0	0	0	0	0	Cancer cell
AACGCGGTCTCCAGCC-1_1	0.818484522	0.034387878	0	0	0	0.142590281	0.004537318	Fibroblast
AACGGACGTACGTATA-1_1	0.010784714	0.20821882	0.187378612	0.512801024	0	0	0	myocyte
AACGTCAGACTAGTGG-1_1	0.101993569	0.122212762	0.394656103	0.208658336	0	0.073325261	0.092657832	B cell
AACGTCGCTGCACTTC-1_1	0.005295668	0.948132587	0	0	0	0	0	Cancer cell
AACGTGCGAAAGTCTC-1_1	0.039851619	0.960148381	0	0	0	0	0	Cancer cell
AACTCAAGTTAATTGC-1_1	0.011598438	0.649875612	0.091587985	0.160777488	0	0	0	Cancer cell
AACTCGATAAACACGT-1_1	0	1	0	0	0	0	0	Cancer cell
AACTCGATGGCGCAGT-1_1	0.01194003	0.98805997	0	0	0	0	0	Cancer cell
AACTGATATTAGGCCT-1_1	0	1	0	0	0	0	0	Cancer cell
AACTGGGTCCCGACGT-1_1	0	1	0	0	0	0	0	Cancer cell
AACTGGTGTGGGCCTT-1_1	0	1	0	0	0	0	0	Cancer cell
AACTTGCGTTCTCGCG-1_1	0	1	0	0	0	0	0	Cancer cell
AAGAAGGATCAGTTAG-1_1	0	1	0	0	0	0	0	Cancer cell
AAGACATACGTGGTTT-1_1	0	1	0	0	0	0	0	Cancer cell
AAGACTAACCCGTTGT-1_1	0.510208812	0.073488826	0	0	0.078201235	0.303345825	0	Fibroblast
AAGACTGCAAGCTACT-1_1	0.936376838	0.028064865	0	0	0	0.035558297	0	Fibroblast
AAGAGATGAATCGGTA-1_1	0	1	0	0	0	0	0	Cancer cell
AAGAGCTCTTTATCGG-1_1	0	1	0	0	0	0	0	Cancer cell
AAGAGGCATGGATCGC-1_1	0	1	0	0	0	0	0	Cancer cell
AAGAGGCCCTTTGGAA-1_1	0	1	0	0	0	0	0	Cancer cell
AAGCCGAAGCGGTTTA-1_1	0	1	0	0	0	0	0	Cancer cell
AAGCTCGTGCCAAGTC-1_1	0.006039551	0.993960449	0	0	0	0	0	Cancer cell
AAGGAGCGGTTGGTGC-1_1	0.671555256	0.019932275	0	0	0	0.280250722	0	Fibroblast
AAGGCGCGTAAAGCTT-1_1	0.710497039	0.141305308	0	0	0.079221032	0.05506461	0	Fibroblast
AAGGCTGTGCTCATCG-1_1	0.088864587	0.118314416	0.392036477	0.248252111	0	0.064090864	0.088441544	B cell
AAGGTGATAAACCAGC-1_1	0	1	0	0	0	0	0	Cancer cell
AAGTAGAAGACCGGGT-1_1	0.027570839	0.972429161	0	0	0	0	0	Cancer cell
AAGTAGTGACGCGAGG-1_1	0	1	0	0	0	0	0	Cancer cell
AAGTTGTGATGTTATA-1_1	0.002014421	0.691259278	0.054188582	0.213076993	0	0	0	Cancer cell
AATAACGTCGCGCCCA-1_1	0	1	0	0	0	0	0	Cancer cell
AATACCTGATGTGAAC-1_1	0.001637837	0.988429447	0	0	0	0	0	Cancer cell
AATAGCTACCGCGTGC-1_1	0	1	0	0	0	0	0	Cancer cell
AATATCAAGGTCGGAT-1_1	0	1	0	0	0	0	0	Cancer cell
AATCAGACTGCAGGAC-1_1	0.946201036	0.027529098	0	0	0	0.026269866	0	Fibroblast
AATCCAAGGGCCTGAG-1_1	0	0.999070361	0	0	0	0	0	Cancer cell
AATCCATGCAAGGGTG-1_1	0.132736502	0.710152604	0	0	0.006920978	0	0.150189916	Cancer cell
AATCGCCTCAGCGCCA-1_1	0.382564345	0.396523863	0	0	0.037821736	0	0.183090056	Cancer cell
AATCGGTATAGCCCTC-1_1	0	0.995185344	0	0	0	0	0	Cancer cell
AATGACGTAGGATGTC-1_1	0.011321381	0.407424	0.282923884	0.218773887	0	0	0	Cancer cell
AATGACTGTCAGCCGG-1_1	0.819760308	0.076316867	0	0	0.052520676	0.051402149	0	Fibroblast
AATGAGTTCGCATATG-1_1	0	0.007493974	0.185102154	0.795238239	0	0	0	myocyte
AATGCAACCGGGTACC-1_1	0	1	0	0	0	0	0	Cancer cell
AATGGTTCTCACAAGC-1_1	0.947145511	0.031704204	0	0	0	0.021150285	0	Fibroblast
AATGTTGTCGTGAGAC-1_1	0	1	0	0	0	0	0	Cancer cell
AATTAAAGGTCGGCGT-1_1	0.002897777	0.98387086	0	0	0	0	0	Cancer cell
AATTCCAACTTGGTGA-1_1	0	1	0	0	0	0	0	Cancer cell
AATTGAACGCTCTGGT-1_1	0.822273574	0.09593905	0	0	0.035390201	0.045754578	0	Fibroblast
AATTGTGGTTGCCAAA-1_1	0	1	0	0	0	0	0	Cancer cell
ACAAAGCATGACCTAG-1_1	0.583667888	0.060354347	0	0	0.07953346	0.276444305	0	Fibroblast
ACAAATGGTAGTGTTT-1_1	0.788476755	0.113380527	0	0	0.047771558	0.034634938	0	Fibroblast
ACAACAGCATGAGCTA-1_1	0	1	0	0	0	0	0	Cancer cell
ACAACGGTCCCTGCGA-1_1	0	1	0	0	0	0	0	Cancer cell
ACAAGGACAAGAGGTT-1_1	0.004139087	0.964495227	0	0	0	0	0	Cancer cell
ACAAGGGCAGGCTCTG-1_1	0.012113828	0.334809432	0.231493403	0.333919892	0	0	0	Cancer cell
ACAATTGTGTCTCTTT-1_1	0.006162671	0.233948624	0.124668695	0.568374084	0	0	0	myocyte
ACACAAAGACGGGTGG-1_1	0.814536188	0.098090746	0	0	0.045031507	0.027091374	0	Fibroblast
ACACACCAGGACCAGT-1_1	0	1	0	0	0	0	0	Cancer cell
ACACACTTTCTACACG-1_1	0	1	0	0	0	0	0	Cancer cell
ACACCCAGCATGCAGC-1_1	0	0.220399435	0	0	0.096156068	0	0.618772096	T cell
ACACCCGAGAAATCCG-1_1	0.725566837	0.159805011	0	0	0.054062284	0.059638331	0	Fibroblast
ACACCTTAAGTAGGGC-1_1	0.00369354	0.023531059	0.242563704	0.689958549	0	0	0	myocyte
ACACGAGACTCCTTCT-1_1	0	1	0	0	0	0	0	Cancer cell
ACACGGGAACTTAGGG-1_1	0	1	0	0	0	0	0	Cancer cell
ACACTGGGACAGTCGT-1_1	0	1	0	0	0	0	0	Cancer cell
ACAGCGACATTCTCAT-1_1	0.120867698	0.121178866	0.39581212	0.162891587	0.019588588	0.065268436	0.106115447	B cell
ACAGTATACCGTGGGA-1_1	0	1	0	0	0	0	0	Cancer cell
ACATAATAAGGCGGTG-1_1	0	0.18552618	0	0	0.117628784	0	0.633444544	T cell
ACATCGTATGCAATGG-1_1	0.009963996	0.170707184	0.354538462	0.391390059	0	0	0	myocyte
ACATGGCTCAATTTAG-1_1	0	1	0	0	0	0	0	Cancer cell
ACATTTGAAACCTAAC-1_1	0	1	0	0	0	0	0	Cancer cell
ACCAAACACCCAGCGA-1_1	0	1	0	0	0	0	0	Cancer cell
ACCAACCGCACTCCAC-1_1	0.569176624	0.01808775	0	0	0	0.378360276	0	Fibroblast
ACCAAGAACGCGTGTC-1_1	0.003759062	0.962138382	0	0	0	0	0	Cancer cell
ACCAAGTCATCGGCAG-1_1	0	1	0	0	0	0	0	Cancer cell
ACCACAAGTTTCTATC-1_1	0.939727607	0.025674995	0	0	0	0.034597398	0	Fibroblast
ACCAGTGCGGGAGACG-1_1	0.004156662	0.967079894	0	0	0	0	0	Cancer cell
ACCCACCTACATGCTC-1_1	0	0.998120201	0	0	0	0	0	Cancer cell
ACCCGGAGCACCACAA-1_1	0	1	0	0	0	0	0	Cancer cell
ACCCGTAGTCTAGTTG-1_1	0	1	0	0	0	0	0	Cancer cell
ACCCTATAGGACTGAG-1_1	0	1	0	0	0	0	0	Cancer cell
ACCCTCCCGTCAGGGC-1_1	0	0.268908001	0.096112456	0.612610569	0	0	0	myocyte
ACCCTGGTAACGCCCT-1_1	0	1	0	0	0	0	0	Cancer cell
ACCCTTCATCTGCGAA-1_1	0	1	0	0	0	0	0	Cancer cell
ACCGAAAGGGCCCTGC-1_1	0	1	0	0	0	0	0	Cancer cell
ACCGACTGAGTCCCAC-1_1	0	1	0	0	0	0	0	Cancer cell
ACCGATAGGCATAACC-1_1	0	1	0	0	0	0	0	Cancer cell
ACCGGGCCTTTGTTGA-1_1	0	1	0	0	0	0	0	Cancer cell
ACCTAATCGACTTCCT-1_1	0.009124082	0.990875918	0	0	0	0	0	Cancer cell
ACCTCCGCCCTCGCTG-1_1	0	1	0	0	0	0	0	Cancer cell
ACGAGAACCCATCACG-1_1	0.225286634	0.061571591	0.044292035	0	0.286180292	0	0.358082406	T cell
ACGATCATACATAGAG-1_1	0	1	0	0	0	0	0	Cancer cell
ACGATGCATATGTTAT-1_1	0.00932745	0.889917894	0.024674911	0.009926397	0	0	0	Cancer cell
ACGCATACGTTTACTA-1_1	0.003393938	0.518390925	0.088127627	0.341397053	0	0	0	Cancer cell
ACGCATTCGTGAGTAC-1_1	0	0.208938082	0	0	0.096424484	0	0.630740929	T cell
ACGCCAGTGCGTTTGC-1_1	0	1	0	0	0	0	0	Cancer cell
ACGCCGCTAGACGACC-1_1	0.006871971	0.942343213	0	0	0	0	0	Cancer cell
ACGCGGGCCAAGGACA-1_1	0	1	0	0	0	0	0	Cancer cell
ACGGAACACGAGTGCC-1_1	0	1	0	0	0	0	0	Cancer cell
ACGGAATTTAGCAAAT-1_1	0	1	0	0	0	0	0	Cancer cell
ACGGCGGGTTGCCCTG-1_1	0.170551337	0.078886781	0.027847438	0	0.13663728	0	0.523997006	T cell
ACGGGCGTATGCGACA-1_1	0	1	0	0	0	0	0	Cancer cell
ACGTAGATTGCTGATG-1_1	0	1	0	0	0	0	0	Cancer cell
ACGTGCGCCTCGTGCA-1_1	0.044049933	0.955950067	0	0	0	0	0	Cancer cell
ACGTTAATGTCGAAGA-1_1	0.004291434	0.97186286	0	0	0	0	0	Cancer cell
ACGTTTAGTTGTGATC-1_1	0	1	0	0	0	0	0	Cancer cell
ACTACCAGCTCTCTGG-1_1	0.011104699	0.469392879	0.11160559	0.316174184	0	0	0	Cancer cell
ACTAGTTGCGATCGTC-1_1	0	1	0	0	0	0	0	Cancer cell
ACTCAACGAATGTATT-1_1	0	1	0	0	0	0	0	Cancer cell
ACTCAATAAAGGCACG-1_1	0	1	0	0	0	0	0	Cancer cell
ACTCAGACCTGCTTCT-1_1	0	1	0	0	0	0	0	Cancer cell
ACTCGCCGTTCGATAA-1_1	0.011852314	0.889597936	0	0.098549749	0	0	0	Cancer cell
ACTCGTCAGTAATCCC-1_1	0	1	0	0	0	0	0	Cancer cell
ACTCTCTGACTTAGGT-1_1	0.809926693	0.111770202	0	0	0.035362144	0.042467494	0	Fibroblast
ACTCTTGTATAGTAAC-1_1	0.182096422	0.723171041	0	0	0.019647	0	0.075085537	Cancer cell
ACTGTAGCACTTTGGA-1_1	0.006652473	0.941352634	0	0	0	0	0	Cancer cell
ACTGTATACGCGAGCA-1_1	0	1	0	0	0	0	0	Cancer cell
ACTGTCCAGGATTATA-1_1	0.937770469	0.019891446	0	0	0	0.042338086	0	Fibroblast
ACTGTCTTCTTTAGAA-1_1	0.231476495	0.219403321	0.104601233	0.387414718	0	0	0.057104233	myocyte
ACTGTGCTAGTAGATC-1_1	0.0110885	0.164977234	0	0	0.442148858	0	0.243030887	Macrophage
ACTTAGTACGACAAGA-1_1	0.788725496	0.127772456	0	0	0.063945751	0.019556297	0	Fibroblast
ACTTATTAGGATCGGT-1_1	0.002174445	0.98855311	0	0	0	0	0	Cancer cell
ACTTATTTATGTGCCA-1_1	0	1	0	0	0	0	0	Cancer cell
ACTTCGCCATACGCAC-1_1	0	1	0	0	0	0	0	Cancer cell
ACTTGACTCCCTCTTT-1_1	0.011268669	0.650211925	0.093440389	0.162450511	0	0	0	Cancer cell
ACTTGGGACCCGGTGG-1_1	0.419141727	0.097930958	0	0	0.392025769	0.069028504	0	Fibroblast
ACTTGTGGATGGAACG-1_1	0	1	0	0	0	0	0	Cancer cell
ACTTTCCTATAGCTTC-1_1	0	1	0	0	0	0	0	Cancer cell
AGAACGTGGTACATTC-1_1	0	1	0	0	0	0	0	Cancer cell
AGAATTGTTTGACATA-1_1	0.013408842	0.986591158	0	0	0	0	0	Cancer cell
AGACATAGATCCTTCC-1_1	0	1	0	0	0	0	0	Cancer cell
AGACCATGGGATACAA-1_1	0	0.219616379	0	0	0.259131158	0	0.472444889	T cell
AGACCCGCCCTCCTCG-1_1	0.954131476	0.010802728	0	0	0	0.035065796	0	Fibroblast
AGACGAAGTGCCGGTC-1_1	0.000750623	0.999249377	0	0	0	0	0	Cancer cell
AGACGCCCACTTCGCC-1_1	0	1	0	0	0	0	0	Cancer cell
AGACTAGCCTTCCAGA-1_1	0.10284464	0.122309844	0.392981763	0.20695984	0	0.074096264	0.094087831	B cell
AGAGCCGCCGAGATTT-1_1	0.001621948	0.97726778	0	0	0	0	0	Cancer cell
AGAGCGGGCTAATCAT-1_1	0	1	0	0	0	0	0	Cancer cell
AGAGCGTACAAGCTCG-1_1	0	0.983042004	0	0.016957996	0	0	0	Cancer cell
AGAGCTACGAAAGCAT-1_1	0	1	0	0	0	0	0	Cancer cell
AGAGGCTTCGGAAACC-1_1	0.000467886	0.999532114	0	0	0	0	0	Cancer cell
AGATAACTTCAGGGCC-1_1	0.002876616	0.979951513	0	0	0	0	0	Cancer cell
AGATACCAATAGAACC-1_1	0.002659659	0.975504732	0	0	0	0	0	Cancer cell
AGATACCAGCACTTCA-1_1	0	1	0	0	0	0	0	Cancer cell
AGATACGACTTCATAT-1_1	0.899929834	0.010437909	0	0	0	0.089632257	0	Fibroblast
AGATACTCAAGATCGA-1_1	0.009476118	0.748589131	0.060247212	0.103946376	0	0	0	Cancer cell
AGATGACTCGCCCACG-1_1	0.034568368	0.965431632	0	0	0	0	0	Cancer cell
AGATTATAGGACGTTT-1_1	0.563474296	0	0	0	0	0.415040387	0	Fibroblast
AGCAACATATCTTATT-1_1	0	0.120872672	0.073520507	0.805606821	0	0	0	myocyte
AGCACCAGTACTCACG-1_1	0	1	0	0	0	0	0	Cancer cell
AGCACTTAAGGACGCC-1_1	0.009400614	0.580261168	0.08954504	0.232605406	0	0	0	Cancer cell
AGCATATCAATATGCT-1_1	0.520117482	0.058607991	0	0	0.077241097	0.313324327	0	Fibroblast
AGCATCGTCGATAATT-1_1	0	1	0	0	0	0	0	Cancer cell
AGCATTACGAGGCAAG-1_1	0.002640901	0.657693144	0.063036594	0.232640385	0	0	0	Cancer cell
AGCCCGCACTACAATG-1_1	0.001423474	0.991792191	0	0	0	0	0	Cancer cell
AGCCCTAAGCGAAGTT-1_1	0	1	0	0	0	0	0	Cancer cell
AGCGACATCCCATTCA-1_1	0	1	0	0	0	0	0	Cancer cell
AGCGACCAACGATATT-1_1	0.760604487	0.11770479	0	0	0.078305284	0.025257674	0	Fibroblast
AGCGATGCGCCTAATA-1_1	0.003950013	0.93036505	0	0.018138709	0	0	0	Cancer cell
AGCGGGAAGGGTCCAT-1_1	0.0370965	0.145378354	0.057847835	0	0.205790525	0.003466756	0.394154155	T cell
AGCGGTTGCCGCTCTG-1_1	0	1	0	0	0	0	0	Cancer cell
AGCGTACGAGAGCTAG-1_1	0.662029561	0.094796211	0	0	0.116096016	0.105954663	0	Fibroblast
AGCGTAGCGCTAGACC-1_1	0	1	0	0	0	0	0	Cancer cell
AGCGTCTGAACCCGCA-1_1	0	1	0	0	0	0	0	Cancer cell
AGCTACGAATGGTGGT-1_1	0	1	0	0	0	0	0	Cancer cell
AGCTCTAGACGTTCCA-1_1	0	1	0	0	0	0	0	Cancer cell
AGGAAAGCCTCTGATG-1_1	0	1	0	0	0	0	0	Cancer cell
AGGAACGAACGACTTC-1_1	0	1	0	0	0	0	0	Cancer cell
AGGACAGTCGAATCCC-1_1	0.008121354	0.930582301	0	0	0	0	0	Cancer cell
AGGACATCGCACGTCG-1_1	0.863246181	0.030478085	0	0	0	0.106275734	0	Fibroblast
AGGAGCGTTTATTATC-1_1	0	1	0	0	0	0	0	Cancer cell
AGGAGGCCTTCGCGCG-1_1	0.004489476	0.956591954	0	0	0	0	0	Cancer cell
AGGATATAGGGATTTA-1_1	0	1	0	0	0	0	0	Cancer cell
AGGCATTGTCGTAGGG-1_1	0.00155951	0.992766603	0	0	0	0	0	Cancer cell
AGGCCACCCGTTATGA-1_1	0.007479614	0.932369001	0	0	0	0	0	Cancer cell
AGGCCCAGTGACTGGT-1_1	0	1	0	0	0	0	0	Cancer cell
AGGCCCATTGTACAGG-1_1	0	1	0	0	0	0	0	Cancer cell
AGGCGATAACTGGCGT-1_1	0	1	0	0	0	0	0	Cancer cell
AGGCTATGGTTAGCTT-1_1	0.006489161	0.299831593	0.11952944	0.504942717	0	0	0	myocyte
AGGGCCCTAATGTTCT-1_1	0	1	0	0	0	0	0	Cancer cell
AGGGCGTGATCGGCTA-1_1	0.010512064	0.989487936	0	0	0	0	0	Cancer cell
AGGGCTGCAGTTACAG-1_1	0.724438873	0.112113563	0	0	0.125149572	0.038297991	0	Fibroblast
AGGGTCTGGACGCAGT-1_1	0	1	0	0	0	0	0	Cancer cell
AGGGTTTAGTTCGGGA-1_1	0.797475015	0.117013452	0	0	0.029083701	0.038984487	0	Fibroblast
AGGTAACCTCCTATTC-1_1	0	1	0	0	0	0	0	Cancer cell
AGGTCGCCACTTCGGT-1_1	0	1	0	0	0	0	0	Cancer cell
AGGTCGCCTCCCAACA-1_1	0	1	0	0	0	0	0	Cancer cell
AGGTGCACGTCCACAT-1_1	0	0.96237558	0	0.03762442	0	0	0	Cancer cell
AGGTGTTGCCGACCAC-1_1	0.001578911	0.991496756	0	0	0	0	0	Cancer cell
AGGTTGAGGCACGCTT-1_1	0	1	0	0	0	0	0	Cancer cell
AGGTTTCACACACCTT-1_1	0.007301366	0.943769318	0	0	0	0	0	Cancer cell
AGTAACTATAGCAGCC-1_1	0	1	0	0	0	0	0	Cancer cell
AGTAATGTCTTGCCGC-1_1	0	1	0	0	0	0	0	Cancer cell
AGTAGGTAACATACAT-1_1	0.032001841	0.967998159	0	0	0	0	0	Cancer cell
AGTATAATACTAGGCA-1_1	0.010975085	0.653323853	0.088785505	0.161970569	0	0	0	Cancer cell
AGTATCCATAATAACG-1_1	0.181843469	0.402456953	0	0	0.057705418	0	0.34308273	Cancer cell
AGTCAAGATGACACTT-1_1	0.004283625	0.252349973	0.117269742	0.572366994	0	0	0	myocyte
AGTCACTCCGCCTCAT-1_1	0	1	0	0	0	0	0	Cancer cell
AGTCAGCCACCGCCTG-1_1	0	1	0	0	0	0	0	Cancer cell
AGTCCAGCGGGTACGT-1_1	0.623214357	0.15617909	0	0	0.179184517	0.041422037	0	Fibroblast
AGTCGGCCCAAACGAC-1_1	0.011837377	0.238727674	0.27310958	0.388767114	0	0	0	myocyte
AGTCTGGACATCCTTG-1_1	0.001905415	0.967869215	0	0	0	0	0	Cancer cell
AGTCTTCTCCTCAAAT-1_1	0.828677214	0.03757644	0	0	0	0.126713326	0.00703302	Fibroblast
AGTGAAGATGGTGTCC-1_1	0	1	0	0	0	0	0	Cancer cell
AGTGAGACTTCCAGTA-1_1	0	1	0	0	0	0	0	Cancer cell
AGTGAGTCGAATTAAC-1_1	0	1	0	0	0	0	0	Cancer cell
AGTGCACGCTTAAGAA-1_1	0.004460286	0.269479397	0.114874833	0.556593445	0	0	0	myocyte
AGTGCTTGCACGAATA-1_1	0	1	0	0	0	0	0	Cancer cell
AGTGTGGTCTATTGTG-1_1	0.003567902	0.979232446	0	0	0	0	0	Cancer cell
AGTTATTCAGACTGTG-1_1	0.004202642	0.963427298	0	0	0	0	0	Cancer cell
AGTTCCTACAGAATTA-1_1	0.60823828	0	0	0	0	0.371248615	0	Fibroblast
AGTTCTGCGTTGTATC-1_1	0	0.997978523	0	0	0	0	0	Cancer cell
AGTTGACATCGGCTGG-1_1	0	1	0	0	0	0	0	Cancer cell
AGTTGGCAAGGCTAGA-1_1	0.000830409	0.978238325	0	0	0	0	0	Cancer cell
AGTTTCGCAGGTCGGA-1_1	0	1	0	0	0	0	0	Cancer cell
AGTTTGGCACGGGTTG-1_1	0	1	0	0	0	0	0	Cancer cell
ATAAAGGCTCGGTCGT-1_1	0.34874131	0.061955044	0.051427017	0	0.382621231	0.130085332	0	Macrophage
ATAACGCCGGAGGGTC-1_1	0.003976835	0.969804827	0	0	0	0	0	Cancer cell
ATAACGGAGTCCAACG-1_1	0	1	0	0	0	0	0	Cancer cell
ATAATAGTGTAGGGAC-1_1	0	1	0	0	0	0	0	Cancer cell
ATACCCTGGCTCAAAT-1_1	0	1	0	0	0	0	0	Cancer cell
ATACCGTCATCCATAA-1_1	0	1	0	0	0	0	0	Cancer cell
ATACGCCGGCGAAACC-1_1	0.939054679	0.016007712	0	0	0	0.044937608	0	Fibroblast
ATACGTCCACTCCTGT-1_1	0	1	0	0	0	0	0	Cancer cell
ATACTAGCATGACCCT-1_1	0.012316851	0.987683149	0	0	0	0	0	Cancer cell
ATACTCTCGCCACTCT-1_1	0	1	0	0	0	0	0	Cancer cell
ATAGACGAAGAGAAAG-1_1	0.001171544	0.993008718	0	0	0	0	0	Cancer cell
ATAGAGTACTGGGACA-1_1	0.59625601	0.168990378	0.033224779	0	0.066869502	0.055339618	0.018631901	Fibroblast
ATAGCAACTAGGGAAG-1_1	0.010929071	0.726672609	0.067856708	0.11358835	0	0	0	Cancer cell
ATAGCCATAACAGTCA-1_1	0	1	0	0	0	0	0	Cancer cell
ATAGGGATATCCTTGA-1_1	0	1	0	0	0	0	0	Cancer cell
ATAGGTTGGGCAGATG-1_1	0	1	0	0	0	0	0	Cancer cell
ATATACGCTCGTGACG-1_1	0.002906513	0.963846996	0	0	0	0	0	Cancer cell
ATATCTTAGGGCCTTC-1_1	0.884744184	0.033155437	0	0	0	0.08210038	0	Fibroblast
ATATTGCTGTCAAAGT-1_1	0.958939457	0.010297558	0	0	0	0.030762986	0	Fibroblast
ATATTGGAGAGGCCTT-1_1	0	1	0	0	0	0	0	Cancer cell
ATATTTAACCCTCAAG-1_1	0.689861117	0	0	0	0	0.310138883	0	Fibroblast
ATCAATCTGGGCTGCA-1_1	0	1	0	0	0	0	0	Cancer cell
ATCACTTCATCCTCGC-1_1	0	1	0	0	0	0	0	Cancer cell
ATCCAACGCAGTCATA-1_1	0.009217965	0.74231848	0.059990307	0.108637577	0	0	0	Cancer cell
ATCCTGCTGCAGATAG-1_1	0	1	0	0	0	0	0	Cancer cell
ATCGACCCAATACAGA-1_1	0.002838616	0.984875773	0	0	0	0	0	Cancer cell
ATCGACTCTTTCCGTT-1_1	0.076228388	0.917844179	0	0	0	0	0.005927433	Cancer cell
ATCGCACGATTGTTCA-1_1	0.134732831	0.073099582	0	0	0.336922027	0	0.422689658	T cell
ATCGCACGCCGGGAGA-1_1	0.494395828	0.126536168	0	0	0.167781572	0.211286431	0	Fibroblast
ATCGCTGCGTGCAGCA-1_1	0	1	0	0	0	0	0	Cancer cell
ATCGTCCAATCGAGTC-1_1	0	1	0	0	0	0	0	Cancer cell
ATCGTTAGCTAGCGGA-1_1	0.707119766	0.084162578	0	0	0	0.181271269	0	Fibroblast
ATCTGTAATTGTACCC-1_1	0	1	0	0	0	0	0	Cancer cell
ATCTTGACCTGCAACG-1_1	0.465407892	0.057086767	0	0	0.329036493	0.125679313	0	Fibroblast
ATGAAGCCAAGGAGCC-1_1	0.616205963	0.143932251	0	0	0.184138987	0.0557228	0	Fibroblast
ATGACGCCGGCTCTAA-1_1	0.011179285	0.988820715	0	0	0	0	0	Cancer cell
ATGACTATGCGACATT-1_1	0	0.097762095	0.371972843	0.431734692	0	0.011458158	0.087072211	myocyte
ATGAGGAGTGTTAATC-1_1	0.0097796	0.646905026	0.087446991	0.170637115	0	0	0	Cancer cell
ATGATCGGGAATAGAC-1_1	0	1	0	0	0	0	0	Cancer cell
ATGCACTACCGCATTG-1_1	0.007967668	0.072849347	0.328608058	0.528539382	0	0	0	myocyte
ATGCATGATCCAGGAT-1_1	0.736765673	0.122392714	0	0	0.101011471	0.028522651	0.01130749	Fibroblast
ATGCCATTTGCGACCA-1_1	0	1	0	0	0	0	0	Cancer cell
ATGCGACAGTCCCATT-1_1	0.24100816	0.666852863	0	0.088566677	0	0	0.0035723	Cancer cell
ATGCTCAGTGTTGCAT-1_1	0	1	0	0	0	0	0	Cancer cell
ATGCTTAGGAGTTGAT-1_1	0	1	0	0	0	0	0	Cancer cell
ATGGAGCAGGCCGTGA-1_1	0.751397888	0.011132475	0	0	0	0.237469637	0	Fibroblast
ATGGATTGACCAAACG-1_1	0	1	0	0	0	0	0	Cancer cell
ATGGGCCTCGGCCTCT-1_1	0	1	0	0	0	0	0	Cancer cell
ATGGTCGCGTGGTTTC-1_1	0.944838309	0.026842114	0	0	0	0.028319578	0	Fibroblast
ATGTACATGCGGTGAG-1_1	0	0.990015173	0	0	0	0	0	Cancer cell
ATGTGCATCCGACGCA-1_1	0.160407844	0.172201632	0	0	0.069179274	0	0.570221245	T cell
ATGTTACGAGCAATAC-1_1	0	0.08210013	0.026484452	0	0.141223276	0	0.67493407	T cell
ATTAATACTACGCGGG-1_1	0.09380239	0.183808076	0	0	0.089538327	0	0.587371361	T cell
ATTAATTCGGTCACTC-1_1	0	1	0	0	0	0	0	Cancer cell
ATTACATGTCAGTCTT-1_1	0	1	0	0	0	0	0	Cancer cell
ATTACGACTCCACAGT-1_1	0	1	0	0	0	0	0	Cancer cell
ATTACTAGCCTCTTGC-1_1	0.016179259	0.983820741	0	0	0	0	0	Cancer cell
ATTAGATTGATAGCGG-1_1	0.016204878	0.983795122	0	0	0	0	0	Cancer cell
ATTAGGCGATGCTTTC-1_1	0.416690084	0.271647761	0.038176527	0.118532397	0.025708256	0	0.129244975	Fibroblast
ATTATGCCATAGGGAG-1_1	0.161740987	0.400287477	0	0.435023621	0	0	0.002947915	myocyte
ATTCAACCATTTAAGG-1_1	0.006840094	0.152926505	0.173781254	0.598069553	0	0	0	myocyte
ATTCCTCCGCCAGTGC-1_1	0.313025198	0.118058578	0.034624264	0	0.15066163	0.004275765	0.311956286	Fibroblast
ATTCCTTCCAGGCGGT-1_1	0	1	0	0	0	0	0	Cancer cell
ATTCGCGCCTTGAGAG-1_1	0.006570539	0.993429461	0	0	0	0	0	Cancer cell
ATTCGTTTATCGTATT-1_1	0	1	0	0	0	0	0	Cancer cell
ATTCTCGTCTCTTTAG-1_1	0	1	0	0	0	0	0	Cancer cell
ATTGAAGATCTTAGTG-1_1	0.010017722	0.859143717	0.03556234	0.022334392	0	0	0	Cancer cell
ATTGACCGGCGATGAC-1_1	0	1	0	0	0	0	0	Cancer cell
ATTGATAGCAACGAGA-1_1	0	1	0	0	0	0	0	Cancer cell
ATTGCGATCAGTAACT-1_1	0.003339527	0.98145089	0	0	0	0	0	Cancer cell
ATTGCTGCTCCTCCAT-1_1	0.007874739	0.932963936	0	0	0	0	0	Cancer cell
ATTGGATTACAGCGTA-1_1	0.003346993	0.963823385	0	0	0	0	0	Cancer cell
ATTGGGAATATCTTGG-1_1	0	1	0	0	0	0	0	Cancer cell
ATTGGTTGTGCATTAC-1_1	0.008127502	0.991872498	0	0	0	0	0	Cancer cell
ATTTAACTCGTATTAC-1_1	0	1	0	0	0	0	0	Cancer cell
ATTTACAGTTTACTGG-1_1	0.003708479	0.972341821	0	0	0	0	0	Cancer cell
ATTTGTCTTGGGAGCT-1_1	0.060585553	0.939414447	0	0	0	0	0	Cancer cell
ATTTGTTCCAGGGCTC-1_1	0	1	0	0	0	0	0	Cancer cell
CAAACGGTCGCACTTT-1_1	0.004060949	0.96797286	0	0	0	0	0	Cancer cell
CAAATTGGATTATGCC-1_1	0	1	0	0	0	0	0	Cancer cell
CAAATTGTCAGCAAGC-1_1	0	1	0	0	0	0	0	Cancer cell
CAACATGGCCTGATAA-1_1	0	1	0	0	0	0	0	Cancer cell
CAACCAGTGGCCTACC-1_1	0	1	0	0	0	0	0	Cancer cell
CAACGACCCGTTTACA-1_1	0	0.980019278	0	0.019980722	0	0	0	Cancer cell
CAACGGTTCTTGATAC-1_1	0.711542995	0	0	0	0	0.288457005	0	Fibroblast
CAACGTGGTGGAGTCT-1_1	0	1	0	0	0	0	0	Cancer cell
CAACTCCTTGATCCCG-1_1	0	1	0	0	0	0	0	Cancer cell
CAACTTGTAGTGGGCA-1_1	0	1	0	0	0	0	0	Cancer cell
CAAGAGGGCGGAGTAC-1_1	0.010438827	0.759373068	0.062624217	0.094228712	0	0	0	Cancer cell
CAAGATATTATAACGT-1_1	0	1	0	0	0	0	0	Cancer cell
CAAGCAACGTCGGAGT-1_1	0.003972732	0.965441874	0	0	0	0	0	Cancer cell
CAAGCACCAAATGCCT-1_1	0.012642498	0.987357502	0	0	0	0	0	Cancer cell
CAAGGATCGCATGTTC-1_1	0.004323457	0.972301596	0	0	0	0	0	Cancer cell
CAAGGCCAGTGGTGCA-1_1	0.730340431	0	0	0	0	0.269659569	0	Fibroblast
CAAGGGAGTGTATTTG-1_1	0	1	0	0	0	0	0	Cancer cell
CAATAAACCTTGGCCC-1_1	0	1	0	0	0	0	0	Cancer cell
CAATATTGGACTAGTG-1_1	0.158836273	0.781642015	0	0	0	0	0.059521712	Cancer cell
CAATCCTGCCGTGGAG-1_1	0	0.218750151	0	0	0.30944087	0	0.351412373	T cell
CAATTAAGGGTGATGA-1_1	0	1	0	0	0	0	0	Cancer cell
CAATTTCGTATAAGGG-1_1	0.577059232	0.014913033	0	0	0	0.382166347	0	Fibroblast
CAATTTGACCGGGAAG-1_1	0	1	0	0	0	0	0	Cancer cell
CACAAACCGCAGAACT-1_1	0	1	0	0	0	0	0	Cancer cell
CACACACGCTAACGAG-1_1	0.004067181	0.850914888	0.012937675	0.081968196	0	0	0	Cancer cell
CACACAGGGATAGATT-1_1	0	1	0	0	0	0	0	Cancer cell
CACAGCACCCACGGCA-1_1	0.089475734	0.053280924	0.117820559	0	0.555931745	0.009614546	0.129640093	Macrophage
CACAGCTAGGGAGTGA-1_1	0	1	0	0	0	0	0	Cancer cell
CACAGGGCCATATAGT-1_1	0.790987785	0.112516177	0	0	0.02773919	0.047379137	0	Fibroblast
CACAGTCCCGCTTCGC-1_1	0	1	0	0	0	0	0	Cancer cell
CACATGATTCAGCAAC-1_1	0.011422135	0.646555564	0.094756474	0.163848403	0	0	0	Cancer cell
CACATGTTTGGACATG-1_1	0	1	0	0	0	0	0	Cancer cell
CACCATCGGAGGAGAC-1_1	0	1	0	0	0	0	0	Cancer cell
CACCCACACGTCACCC-1_1	0	1	0	0	0	0	0	Cancer cell
CACCCGCGTTTGACAC-1_1	0	1	0	0	0	0	0	Cancer cell
CACCCTTTCCTCGCTC-1_1	0	1	0	0	0	0	0	Cancer cell
CACCGATGATGGGTAC-1_1	0	1	0	0	0	0	0	Cancer cell
CACCGCCAGAAGGTTT-1_1	0	0.92965504	0	0.053601029	0	0	0	Cancer cell
CACCGTATCCCATCCG-1_1	0	1	0	0	0	0	0	Cancer cell
CACCTAATAGAGTCGT-1_1	0	0.214038755	0	0	0.154178336	0	0.564814461	T cell
CACCTAATCAGTTTAC-1_1	0	1	0	0	0	0	0	Cancer cell
CACCTCGATGGTGGAC-1_1	0	1	0	0	0	0	0	Cancer cell
CACGCACAGCGCAGCT-1_1	0	1	0	0	0	0	0	Cancer cell
CACGCAGCGAGGCTTT-1_1	0.005963049	0.944862118	0	0	0	0	0	Cancer cell
CACGTCAATCAATGGA-1_1	0	1	0	0	0	0	0	Cancer cell
CACGTTCGTGCTCTAG-1_1	0	0.972657176	0	0.027342824	0	0	0	Cancer cell
CACTAAAGTTGCCTAT-1_1	0.005973381	0.952154685	0	0	0	0	0	Cancer cell
CACTACGGGAGCTGCC-1_1	0	1	0	0	0	0	0	Cancer cell
CACTCTTCTGCTAGCC-1_1	0.005010166	0.958705118	0	0	0	0	0	Cancer cell
CACTGTCCAAGTGAGA-1_1	0.008183191	0.991816809	0	0	0	0	0	Cancer cell
CACTTAATCAGACGGA-1_1	0.001931612	0.990186625	0	0	0	0	0	Cancer cell
CACTTCGCCACAGGCT-1_1	0	1	0	0	0	0	0	Cancer cell
CAGAATAACACACGGA-1_1	0	1	0	0	0	0	0	Cancer cell
CAGAGCATGAGCTTGC-1_1	0	1	0	0	0	0	0	Cancer cell
CAGATAATGGGCGGGT-1_1	0.646639368	0.052899723	0	0	0.186055665	0.113775425	0	Fibroblast
CAGATACTAACATAGT-1_1	0	0.078824946	0.381810111	0.475287597	0	0	0.064077347	myocyte
CAGCAGTCCAGACTAT-1_1	0	1	0	0	0	0	0	Cancer cell
CAGCCTCGATAGCGGT-1_1	0	1	0	0	0	0	0	Cancer cell
CAGCTCACTGAGACAT-1_1	0	1	0	0	0	0	0	Cancer cell
CAGCTCGTGCTTGTGT-1_1	0	1	0	0	0	0	0	Cancer cell
CAGGGCTAACGAAACC-1_1	0	1	0	0	0	0	0	Cancer cell
CAGTAATCCCTCCCAG-1_1	0	0.989716814	0	0	0	0	0	Cancer cell
CAGTAGCGAGGTAGTA-1_1	0	1	0	0	0	0	0	Cancer cell
CAGTCTCTCGGCTAAT-1_1	0.534868036	0.117459105	0.036698246	0	0.123630862	0.010239015	0.132029323	Fibroblast
CAGTGGTTGCACATGA-1_1	0	1	0	0	0	0	0	Cancer cell
CAGTGTCCGCAGAATG-1_1	0.938235987	0.024956718	0	0	0	0.036807296	0	Fibroblast
CAGTTCAAATTGACAC-1_1	0.522106861	0.064806404	0	0	0.085466605	0.298517896	0	Fibroblast
CAGTTCCGCGGGTCGA-1_1	0	1	0	0	0	0	0	Cancer cell
CATAATGAGCGGGCGA-1_1	0	1	0	0	0	0	0	Cancer cell
CATACAAAGCCGAACC-1_1	0.727859237	0.140678703	0	0	0.114540773	0.016921287	0	Fibroblast
CATACGGCGTCTGGGC-1_1	0.009866986	0.384079694	0.119007136	0.400733579	0	0	0	myocyte
CATACGGGTGCATGAT-1_1	0.075553692	0.068090283	0.045649107	0	0.668585241	0	0.092715122	Macrophage
CATAGTAGCATAGTAG-1_1	0.015085968	0.984914032	0	0	0	0	0	Cancer cell
CATCAAACTGGCGCCC-1_1	0	1	0	0	0	0	0	Cancer cell
CATCCCGAGATTCATA-1_1	0	0.99787377	0	0	0	0	0	Cancer cell
CATCGAATGGATCTCT-1_1	0	1	0	0	0	0	0	Cancer cell
CATCGCCCGCGGCCAA-1_1	0	1	0	0	0	0	0	Cancer cell
CATGAACCGACATTTG-1_1	0	1	0	0	0	0	0	Cancer cell
CATGATCGCTTTGAGA-1_1	0.004331447	0.912895964	0	0.032124924	0	0	0	Cancer cell
CATGATGCACAATTCT-1_1	0	1	0	0	0	0	0	Cancer cell
CATGCGTTAGACAGAA-1_1	0	1	0	0	0	0	0	Cancer cell
CATGCTGGCTCCAATT-1_1	0	1	0	0	0	0	0	Cancer cell
CATGGATTGTCTTCCG-1_1	0.005240337	0.941996683	0	0	0	0	0	Cancer cell
CATGGCAGGAAGATCG-1_1	0.177520437	0.28523415	0	0	0.077834057	0	0.443552891	T cell
CATGGTAAGTAGCGTT-1_1	0.007372679	0.943963628	0	0	0	0	0	Cancer cell
CATGGTCTAGATACCG-1_1	0	1	0	0	0	0	0	Cancer cell
CATGGTTTATTAATCA-1_1	0.002911753	0.353186271	0.101791035	0.497780204	0	0	0	myocyte
CATTACGCAGGAAGGG-1_1	0	1	0	0	0	0	0	Cancer cell
CATTACGTCGGCCCGT-1_1	0	0.923919494	0	0.076080506	0	0	0	Cancer cell
CATTATGCTTGTTGTG-1_1	0.955792711	0.016279955	0	0	0	0.027927334	0	Fibroblast
CATTCAGGTCAGTGCG-1_1	0.789132657	0.111270176	0	0	0.064730007	0.0344606	0	Fibroblast
CATTCCCTAAGTACAA-1_1	0	1	0	0	0	0	0	Cancer cell
CATTCGTCGTAGCGGT-1_1	0.000374315	0.999625685	0	0	0	0	0	Cancer cell
CATTGATGAACACGCC-1_1	0	1	0	0	0	0	0	Cancer cell
CATTTCTAGCAGACTA-1_1	0.317915869	0.185488566	0	0	0.071892379	0	0.424703186	T cell
CCAAACAGAACCCTCG-1_1	0.504963141	0.157177285	0	0	0.202952216	0.134907358	0	Fibroblast
CCAACGATGCACTGAT-1_1	0.004845139	0.948264615	0	0	0	0	0	Cancer cell
CCAAGACTTCTGCGAA-1_1	0.002112405	0.964133094	0	0.001868072	0	0	0	Cancer cell
CCAAGCGTAACTCGTA-1_1	0	1	0	0	0	0	0	Cancer cell
CCAAGGAACAGAGAGG-1_1	0.074447193	0.69642967	0	0.227160354	0	0	0.001962783	Cancer cell
CCAAGGTTGCCCTTTC-1_1	0	0.993998292	0	0	0	0	0	Cancer cell
CCAATAGTGCCGTCGA-1_1	0.001054541	0.994553038	0	0	0	0	0	Cancer cell
CCAATGTCACAGCAAG-1_1	0.006484936	0.952328724	0	0	0	0	0	Cancer cell
CCAATTGAATGTTAAT-1_1	0	1	0	0	0	0	0	Cancer cell
CCACAGCTGAAATCAT-1_1	0.670114975	0.010189874	0	0	0	0.31969515	0	Fibroblast
CCACAGTACCCATCCT-1_1	0.01103168	0.98896832	0	0	0	0	0	Cancer cell
CCACCCAAGGAAAGTG-1_1	0.02762561	0.97237439	0	0	0	0	0	Cancer cell
CCACCTGTATGGAATA-1_1	0	1	0	0	0	0	0	Cancer cell
CCACTAAACTGAATCG-1_1	0	1	0	0	0	0	0	Cancer cell
CCACTTTCCTTCTAGG-1_1	0	1	0	0	0	0	0	Cancer cell
CCAGAAACTGATGCGA-1_1	0	1	0	0	0	0	0	Cancer cell
CCAGCCTGGACCAATA-1_1	0.323080352	0.093143764	0	0	0.477760381	0.078765676	0	Macrophage
CCAGCTACGCCTCATA-1_1	0	1	0	0	0	0	0	Cancer cell
CCAGGGACGTGGCCTC-1_1	0.156908719	0.243609748	0	0	0.081445301	0	0.492266779	T cell
CCAGTCCATTATTCGA-1_1	0.066232347	0.179744042	0	0	0.109695974	0	0.613781346	T cell
CCAGTGAGCTCCTTGT-1_1	0	1	0	0	0	0	0	Cancer cell
CCATAGGTTGGCGTGG-1_1	0.068503051	0.93054609	0	0	0	0	0.000950859	Cancer cell
CCATATGGAAACTATA-1_1	0.000507011	0.999492989	0	0	0	0	0	Cancer cell
CCATCCATACCAAGTC-1_1	0.741908453	0.070572065	0	0	0	0.150954128	0	Fibroblast
CCATCTTGTTCACAAT-1_1	0	1	0	0	0	0	0	Cancer cell
CCATGCCTGTTTAGTA-1_1	0.012014863	0.367973829	0.183817457	0.347784953	0	0	0	Cancer cell
CCATGCTCTGCAGGAA-1_1	0.014214737	0.985785263	0	0	0	0	0	Cancer cell
CCATTAGCGATAATCC-1_1	0.005119776	0.952255035	0	0	0	0	0	Cancer cell
CCATTCCCTGCCCACA-1_1	0	0.60633347	0.020180954	0.373485576	0	0	0	Cancer cell
CCCAGGTCTGAAGGCT-1_1	0	1	0	0	0	0	0	Cancer cell
CCCAGTTAAGGCGCCG-1_1	0.142703635	0.082029409	0.028769211	0	0.1395459	0	0.543559515	T cell
CCCATATAGGTCGATT-1_1	0.002470179	0.980177851	0	0	0	0	0	Cancer cell
CCCGCCATGCTCCCGT-1_1	0.015276987	0.984723013	0	0	0	0	0	Cancer cell
CCCGCGCAATGCACCC-1_1	0	1	0	0	0	0	0	Cancer cell
CCCGGCACGTGTCAGG-1_1	0	1	0	0	0	0	0	Cancer cell
CCCGTCAGCGTCTGAC-1_1	0	0.194600298	0	0	0.118322735	0	0.622688947	T cell
CCCGTGGGTTAATTGA-1_1	0.000983663	0.979286868	0	0	0	0	0	Cancer cell
CCCGTTTCGCAGATGT-1_1	0	1	0	0	0	0	0	Cancer cell
CCCTAGTGTCAGGTGT-1_1	0	1	0	0	0	0	0	Cancer cell
CCCTCATTCTGGAATT-1_1	0	1	0	0	0	0	0	Cancer cell
CCCTCCTCGCTCGTAT-1_1	0	1	0	0	0	0	0	Cancer cell
CCCTGAAATGAGTTGA-1_1	0.002436397	0.98463632	0	0	0	0	0	Cancer cell
CCGAAAGTGGTGAGCA-1_1	0	1	0	0	0	0	0	Cancer cell
CCGAAGTATATTGTTC-1_1	0.000697792	0.973269156	0	0.003149791	0	0	0	Cancer cell
CCGACAATAGGCCGCC-1_1	0.001721001	0.978716775	0	0	0	0	0	Cancer cell
CCGAGCTGTGCTTGTC-1_1	0	1	0	0	0	0	0	Cancer cell
CCGCACAAAGACCAAC-1_1	0	1	0	0	0	0	0	Cancer cell
CCGCACTTGCAATGAC-1_1	0	1	0	0	0	0	0	Cancer cell
CCGCCGGTCAACACAC-1_1	0	1	0	0	0	0	0	Cancer cell
CCGCTCTTCCGAACTA-1_1	0.033826573	0.074996252	0.393807252	0.437747701	0	0.009359595	0	myocyte
CCGGAAGTGCAATATG-1_1	0	1	0	0	0	0	0	Cancer cell
CCGGAATGGTTTCAGT-1_1	0.690136792	0	0	0	0	0.309863208	0	Fibroblast
CCGGAGGTCTTATGGT-1_1	0	1	0	0	0	0	0	Cancer cell
CCGGCGCATATTGGAT-1_1	0	1	0	0	0	0	0	Cancer cell
CCGGGACCCGCAGAGA-1_1	0	1	0	0	0	0	0	Cancer cell
CCGGGCTGCTCCATAC-1_1	0	0.461214833	0.068699018	0.45974572	0	0	0	Cancer cell
CCGTAAGTTGGTCCCA-1_1	0	1	0	0	0	0	0	Cancer cell
CCGTACCCAAGCGCCA-1_1	0	1	0	0	0	0	0	Cancer cell
CCGTGCCCATGACGGC-1_1	0	1	0	0	0	0	0	Cancer cell
CCTAAATTAACGGTTC-1_1	0.008605039	0.932604699	0	0	0	0	0	Cancer cell
CCTAACCCAAACAAGT-1_1	0.010285827	0.388548482	0.119256387	0.393972957	0	0	0	myocyte
CCTAAGTGTCTAACCG-1_1	0	1	0	0	0	0	0	Cancer cell
CCTACGGCTCAGTCGA-1_1	0.942567947	0.029017013	0	0	0	0.028415039	0	Fibroblast
CCTACTCAACACGATT-1_1	0	1	0	0	0	0	0	Cancer cell
CCTACTGCTTACACTT-1_1	0.105475704	0.133486599	0	0	0.555356219	0.022698187	0.061662565	Macrophage
CCTATGGGTTACCGTC-1_1	0	1	0	0	0	0	0	Cancer cell
CCTCACCAATCTTGAC-1_1	0.947315012	0.024949652	0	0	0	0.027735337	0	Fibroblast
CCTCACGTCAGCTAAT-1_1	0	1	0	0	0	0	0	Cancer cell
CCTCATGCAGCTACGA-1_1	0	1	0	0	0	0	0	Cancer cell
CCTCCGACAATTCAAG-1_1	0	1	0	0	0	0	0	Cancer cell
CCTCCTGTTGTGTCGT-1_1	0.830281122	0.095556101	0	0	0.028068437	0.045558982	0	Fibroblast
CCTCGGACCGGGATAG-1_1	0	1	0	0	0	0	0	Cancer cell
CCTCTAATCTGCCAAG-1_1	0	1	0	0	0	0	0	Cancer cell
CCTGAACGATATATTC-1_1	0	0.97576982	0	0.02423018	0	0	0	Cancer cell
CCTGAATATTTACATA-1_1	0	1	0	0	0	0	0	Cancer cell
CCTGCGATAGAACTGT-1_1	0	1	0	0	0	0	0	Cancer cell
CCTGCTACAACCATAC-1_1	0	1	0	0	0	0	0	Cancer cell
CCTGCTATTTGAGAAG-1_1	0.15970549	0.248603959	0	0	0.080047058	0	0.486547944	T cell
CCTGGCTAGACCCGCC-1_1	0.003906487	0.956292767	0	0	0	0	0	Cancer cell
CCTGTAAGACATGATA-1_1	0.002248613	0.98861628	0	0	0	0	0	Cancer cell
CCTGTCACCCGGGCTC-1_1	0	1	0	0	0	0	0	Cancer cell
CCTGTCGCCCGTAAAT-1_1	0.860840638	0.028566264	0	0	0	0.110593099	0	Fibroblast
CCTGTGCATAGGAGAC-1_1	0.695361739	0.162047476	0.022201421	0	0.063787074	0.055783848	0	Fibroblast
CCTTGACCACTTTATT-1_1	0.000981695	0.995898208	0	0	0	0	0	Cancer cell
CGAACAGTATGGGCGT-1_1	0.003197143	0.356088254	0.102009769	0.492973646	0	0	0	myocyte
CGACAATTTGATCTAA-1_1	0	1	0	0	0	0	0	Cancer cell
CGACACGCTCCGACAG-1_1	0	1	0	0	0	0	0	Cancer cell
CGAGACCCTAGAGTGT-1_1	0.000751112	0.999248888	0	0	0	0	0	Cancer cell
CGAGAGATGTGAACCT-1_1	0	1	0	0	0	0	0	Cancer cell
CGAGAGGGTAGCCGCG-1_1	0.003912598	0.952543913	0	0	0	0	0	Cancer cell
CGAGCACTTCAAGTTT-1_1	0	0.862140752	0	0.121172328	0	0	0	Cancer cell
CGAGCGTTGATCAGCC-1_1	0	1	0	0	0	0	0	Cancer cell
CGAGCTGGGCTTTAGG-1_1	0	1	0	0	0	0	0	Cancer cell
CGAGGAGCTTCCATAT-1_1	0	1	0	0	0	0	0	Cancer cell
CGAGGCCAGGCATTGG-1_1	0.014300492	0.985699508	0	0	0	0	0	Cancer cell
CGAGGCTAAATATGGC-1_1	0	1	0	0	0	0	0	Cancer cell
CGAGGGACTGCGGTCG-1_1	0	1	0	0	0	0	0	Cancer cell
CGAGTGCTATAGTTCG-1_1	0	1	0	0	0	0	0	Cancer cell
CGATATTAGCCGCAGG-1_1	0	1	0	0	0	0	0	Cancer cell
CGATCCGACCCAGTGC-1_1	0	1	0	0	0	0	0	Cancer cell
CGCAAACACGAGTTAC-1_1	0.005259252	0.942036897	0	0	0	0	0	Cancer cell
CGCAATTACTTTCGGT-1_1	0.635247331	0.098066991	0	0	0.121934221	0.121836141	0	Fibroblast
CGCAATTAGGGTAATA-1_1	0.010567284	0.259807576	0.129848949	0.519076063	0	0	0	myocyte
CGCAATTCTACAATAA-1_1	0	0.988471958	0	0.011528042	0	0	0	Cancer cell
CGCACATGTCCACTAC-1_1	0	0.383360118	0	0.616639882	0	0	0	myocyte
CGCAGGCGATCCAAAC-1_1	0	1	0	0	0	0	0	Cancer cell
CGCAGTTCTATCTTTC-1_1	0	1	0	0	0	0	0	Cancer cell
CGCATGGTGCGATGCT-1_1	0.00775113	0.059727679	0.323657649	0.548119837	0	0	0	myocyte
CGCATTAGCTAATAGG-1_1	0	0.099921589	0.035202174	0	0.193286428	0	0.575677415	T cell
CGCCACCCGCATTAAC-1_1	0.086796126	0.049248672	0.082414857	0	0.629686046	0.006216393	0.097826762	Macrophage
CGCCGCCCATGCCTGT-1_1	0	0.886770464	0	0.096298493	0	0	0	Cancer cell
CGCCTCCCTCCTCTAT-1_1	0.008145917	0.927017409	0.01072313	0	0	0	0	Cancer cell
CGCGAAGTGGCATACT-1_1	0.485217651	0.119889344	0	0	0.328969068	0.045248742	0	Fibroblast
CGCGCAAGGAACTACA-1_1	0.168664063	0.678627826	0	0	0.015678102	0	0.137030009	Cancer cell
CGCGGCAGTATTACGG-1_1	0	1	0	0	0	0	0	Cancer cell
CGCGGCTCAACTTGAA-1_1	0.005924115	0.95067203	0	0	0	0	0	Cancer cell
CGCGGTACGGTATACA-1_1	0	1	0	0	0	0	0	Cancer cell
CGCGTTCATGAAATAC-1_1	0	1	0	0	0	0	0	Cancer cell
CGCTATACCGCCCACT-1_1	0.718202898	0.087915411	0	0	0	0.162773166	0	Fibroblast
CGCTATTCAATGTATG-1_1	0	0.211088368	0	0	0.110545173	0	0.647121713	T cell
CGCTCGACATAATGAT-1_1	0.03587657	0.96412343	0	0	0	0	0	Cancer cell
CGCTGAGGACGTCCAA-1_1	0	1	0	0	0	0	0	Cancer cell
CGCTGGTGACTACCCT-1_1	0	1	0	0	0	0	0	Cancer cell
CGCTGTGACGCCGCAC-1_1	0.498519586	0.128703287	0	0	0.16341667	0.189745724	0	Fibroblast
CGCTTCCACTGAAATC-1_1	0	1	0	0	0	0	0	Cancer cell
CGCTTGGACGGATAGA-1_1	0	1	0	0	0	0	0	Cancer cell
CGCTTTCATACCGGTG-1_1	0	1	0	0	0	0	0	Cancer cell
CGGAGCATGGCGATCC-1_1	0.010252617	0.180849404	0.309943337	0.422273808	0	0	0	myocyte
CGGAGTTTGAGAGACA-1_1	0.005333955	0.911325224	0	0.027027402	0	0	0	Cancer cell
CGGCAATAAGATCGCC-1_1	0	1	0	0	0	0	0	Cancer cell
CGGCACTCAAGAAAGT-1_1	0	1	0	0	0	0	0	Cancer cell
CGGCCACGCACAAAGT-1_1	0.843177103	0.030384804	0	0	0	0.126438093	0	Fibroblast
CGGGAATTTATGTAAA-1_1	0.004144703	0.973660712	0	0	0	0	0	Cancer cell
CGGGAGCTTCAGTGTA-1_1	0.009890455	0.228539133	0.137974709	0.543409281	0	0	0	myocyte
CGGGATCAATGTAAGA-1_1	0	1	0	0	0	0	0	Cancer cell
CGGGCAGCTAAACCGC-1_1	0.730258801	0.011439111	0	0	0	0.258302088	0	Fibroblast
CGGGCCATAGCCGCAC-1_1	0	1	0	0	0	0	0	Cancer cell
CGGGTTGTAGCTTTGG-1_1	0	0.967137854	0	0.01139268	0	0	0	Cancer cell
CGGGTTTGTTAGGGCT-1_1	0	1	0	0	0	0	0	Cancer cell
CGGTACTAGAATCAAA-1_1	0.0576624	0.9423376	0	0	0	0	0	Cancer cell
CGGTCCATGAGACTCC-1_1	0	1	0	0	0	0	0	Cancer cell
CGGTGTACTTGATCCC-1_1	0.760734094	0.116764273	0	0	0.078659206	0.013217138	0	Fibroblast
CGGTTCCGGCTTCTTG-1_1	0.181020897	0.626535896	0	0	0.037365713	0	0.155077494	Cancer cell
CGTAAACGCTTGAGTG-1_1	0	1	0	0	0	0	0	Cancer cell
CGTACCTGATAGGCCT-1_1	0	1	0	0	0	0	0	Cancer cell
CGTATCTAGAACTAAG-1_1	0	1	0	0	0	0	0	Cancer cell
CGTATTAAGAGATCTA-1_1	0.704971978	0	0	0	0	0.295028022	0	Fibroblast
CGTCAGTGCGCACAAG-1_1	0	1	0	0	0	0	0	Cancer cell
CGTCCTCATCGCGTGC-1_1	0.003128296	0.973906916	0	0	0	0	0	Cancer cell
CGTCTGGAAGGGCCCG-1_1	0	1	0	0	0	0	0	Cancer cell
CGTGCAGACTGGGACA-1_1	0.121530168	0.114417829	0.38653796	0.165657097	0.064242676	0.018981113	0.118799936	B cell
CGTGCCCTCCCGAAGA-1_1	0.402856404	0.06198918	0.042491889	0	0.329027051	0.141118366	0	Fibroblast
CGTGCTGGCCTAGTCG-1_1	0	1	0	0	0	0	0	Cancer cell
CGTGTCCCATTCGCGA-1_1	0.003220389	0.979564213	0	0	0	0	0	Cancer cell
CGTTAAATACGACCAG-1_1	0	1	0	0	0	0	0	Cancer cell
CGTTGAGCGACCGTCG-1_1	0.007390027	0.077288846	0.358983431	0.498707274	0	0	0	myocyte
CGTTTAAGCGGAGCAC-1_1	0	1	0	0	0	0	0	Cancer cell
CGTTTACAAGGCAGCT-1_1	0	1	0	0	0	0	0	Cancer cell
CGTTTCGGTTATATGC-1_1	0	1	0	0	0	0	0	Cancer cell
CGTTTGGTGTTGTGGG-1_1	0	1	0	0	0	0	0	Cancer cell
CTAAAGAATGCCTACT-1_1	0.004090881	0.97379024	0	0	0	0	0	Cancer cell
CTAAAGGGAAATAGGA-1_1	0.004954953	0.966895212	0	0	0	0	0	Cancer cell
CTAAAGTCCGAAGCTA-1_1	0.667120366	0.127730113	0	0	0.154785093	0.050364428	0	Fibroblast
CTAACTGATAATCGCC-1_1	0.006926049	0.943155573	0	0	0	0	0	Cancer cell
CTAATTCGCACGCGCT-1_1	0.005133353	0.952764038	0	0	0	0	0	Cancer cell
CTAATTTCAACAACAC-1_1	0	1	0	0	0	0	0	Cancer cell
CTACACTAGCTTGTTC-1_1	0	1	0	0	0	0	0	Cancer cell
CTACACTCGCAGATGG-1_1	0.004768673	0.625480984	0.077225636	0.234448451	0	0	0	Cancer cell
CTACGCACGGAGTACC-1_1	0.94377295	0.011976495	0	0	0	0.044250555	0	Fibroblast
CTACGTGTTGCCACCA-1_1	0.170747552	0.46757593	0	0	0.051435044	0	0.296718398	Cancer cell
CTACTGCCACCTGACC-1_1	0	1	0	0	0	0	0	Cancer cell
CTAGATAAACTCCTCG-1_1	0.853867814	0.079241406	0	0	0	0.042377438	0	Fibroblast
CTAGATTTACGACGGC-1_1	0.246692831	0.062084763	0.078097052	0	0.422260863	0.111391556	0.055576363	Macrophage
CTAGCATAGTATAATG-1_1	0.017614359	0.982385641	0	0	0	0	0	Cancer cell
CTAGCCACAGGCGAGC-1_1	0	1	0	0	0	0	0	Cancer cell
CTAGGCGGCAGAGAAT-1_1	0	1	0	0	0	0	0	Cancer cell
CTAGTCACGTCTTAAG-1_1	0.082002028	0.065571148	0.085328318	0	0.61255988	0.008144551	0.098717197	Macrophage
CTAGTTGGGCCCGGTA-1_1	0.068543582	0.931456418	0	0	0	0	0	Cancer cell
CTATCGCGTAGAGAAC-1_1	0	1	0	0	0	0	0	Cancer cell
CTATCGGGTCTCAACA-1_1	0.516363689	0.144278115	0.033570085	0	0.110904439	0.052441837	0.043635591	Fibroblast
CTATGGGAAGCGGAAT-1_1	0.001904973	0.988633534	0	0	0	0	0	Cancer cell
CTATGTCACTAGCCCA-1_1	0	1	0	0	0	0	0	Cancer cell
CTATGTCTATTGAAAC-1_1	0	1	0	0	0	0	0	Cancer cell
CTATTTGGTTACGGAT-1_1	0	0.888879386	0	0.111120614	0	0	0	Cancer cell
CTCAGGACTCACCTGT-1_1	0.517490898	0.098789631	0	0	0.130671957	0.231818329	0	Fibroblast
CTCATAAATGTGTATA-1_1	0	1	0	0	0	0	0	Cancer cell
CTCATGGCTCACAATC-1_1	0	1	0	0	0	0	0	Cancer cell
CTCATTTGATGGGCGG-1_1	0.690204698	0.125614188	0	0	0.15190891	0.032272204	0	Fibroblast
CTCCGGCCTAATATGC-1_1	0	1	0	0	0	0	0	Cancer cell
CTCCGGCTTGTAGACA-1_1	0	1	0	0	0	0	0	Cancer cell
CTCCTAAGTTATGTCT-1_1	0	1	0	0	0	0	0	Cancer cell
CTCGAGGTCGAACAGT-1_1	0	1	0	0	0	0	0	Cancer cell
CTCGCACCTATATAGT-1_1	0	0.21393557	0	0	0.153903042	0	0.565063329	T cell
CTCGGTACCACTGCTC-1_1	0	0.141764542	0	0	0.254862777	0	0.445743993	T cell
CTCGGTCCGTAGCCTG-1_1	0	0.987468559	0	0.012531441	0	0	0	Cancer cell
CTCTCACAATCGATGA-1_1	0	1	0	0	0	0	0	Cancer cell
CTCTGCGAAGCAAGCA-1_1	0	1	0	0	0	0	0	Cancer cell
CTCTGGACGCCTGGTG-1_1	0.137445117	0.063042373	0.140746086	0.044911609	0.426438057	0.010025834	0.151608392	Macrophage
CTGAAAGAGATCCGAC-1_1	0	1	0	0	0	0	0	Cancer cell
CTGAGAGTAGAAATAC-1_1	0.000596711	0.999403289	0	0	0	0	0	Cancer cell
CTGAGCAAGTAACAAG-1_1	0	1	0	0	0	0	0	Cancer cell
CTGCAAGCACGTTCCG-1_1	0	1	0	0	0	0	0	Cancer cell
CTGCACCTGGAACCGC-1_1	0	1	0	0	0	0	0	Cancer cell
CTGCTTTATGTCCGCG-1_1	0	1	0	0	0	0	0	Cancer cell
CTGGAAATGGATGCTT-1_1	0.943559727	0.027579245	0	0	0	0.028861028	0	Fibroblast
CTGGCGATTTACATGT-1_1	0	1	0	0	0	0	0	Cancer cell
CTGGCTCCTGCGGGAT-1_1	0.71888084	0.10888015	0	0	0.125061185	0.047177825	0	Fibroblast
CTGGCTGATTCATCCT-1_1	0	1	0	0	0	0	0	Cancer cell
CTGGCTGCTAACGTAA-1_1	0.635743297	0.097579887	0	0	0.113304133	0.153372683	0	Fibroblast
CTGGGATAAATAATGG-1_1	0.005918515	0.988090195	0	0.00599129	0	0	0	Cancer cell
CTGGGCTACTGGAGAG-1_1	0	1	0	0	0	0	0	Cancer cell
CTGGGTAGGCAGTTAA-1_1	0.173875725	0.091105079	0.216506891	0	0.324217226	0.088784906	0.081180535	Macrophage
CTGGTAAAGACTTACA-1_1	0	1	0	0	0	0	0	Cancer cell
CTGGTAAAGTGTGGGC-1_1	0	1	0	0	0	0	0	Cancer cell
CTGGTAACACATAGAA-1_1	0	1	0	0	0	0	0	Cancer cell
CTGGTTCAACGCATCA-1_1	0	1	0	0	0	0	0	Cancer cell
CTGGTTTCGAGCAAGA-1_1	0.180324721	0.817602742	0	0	0	0	0.002072537	Cancer cell
CTGTATGGTGTAGAAA-1_1	0	1	0	0	0	0	0	Cancer cell
CTGTGCAGGGTAGGTC-1_1	0.003156148	0.983296178	0	0	0	0	0	Cancer cell
CTGTTCACTGCCTGTG-1_1	0.021869308	0.978130692	0	0	0	0	0	Cancer cell
CTGTTCATCTCACGGG-1_1	0.045182698	0.954817302	0	0	0	0	0	Cancer cell
CTTAACTTACAGTATA-1_1	0.000681881	0.988112844	0	0	0	0	0	Cancer cell
CTTAACTTCGAAGTAC-1_1	0	1	0	0	0	0	0	Cancer cell
CTTACACGGTATTCCA-1_1	0.005817833	0.945943189	0	0	0	0	0	Cancer cell
CTTACACTGGGAAATA-1_1	0	1	0	0	0	0	0	Cancer cell
CTTATAGATGGCTGTT-1_1	0	1	0	0	0	0	0	Cancer cell
CTTATGTTGACTACCA-1_1	0.018644647	0.981355353	0	0	0	0	0	Cancer cell
CTTCATAGCTCAAGAA-1_1	0.883573105	0.011457174	0	0	0	0.104969721	0	Fibroblast
CTTCATTGTCAGTGGA-1_1	0.951360748	0.021871934	0	0	0	0.026767318	0	Fibroblast
CTTCTTACGTCGTATA-1_1	0	1	0	0	0	0	0	Cancer cell
CTTGAGGTTATCCCGA-1_1	0	1	0	0	0	0	0	Cancer cell
CTTGATGACCATCCAG-1_1	0	0.488275027	0.062172375	0.449552598	0	0	0	Cancer cell
CTTGCCCACCCACGCA-1_1	0	1	0	0	0	0	0	Cancer cell
CTTGTACTTGTTGACT-1_1	0.020098469	0.979901531	0	0	0	0	0	Cancer cell
CTTGTGAGGACAGCGG-1_1	0	1	0	0	0	0	0	Cancer cell
CTTGTGAGTCTTTGAC-1_1	0	1	0	0	0	0	0	Cancer cell
CTTGTTGCTGAGTCAA-1_1	0	1	0	0	0	0	0	Cancer cell
CTTGTTTATGTAGCCA-1_1	0	1	0	0	0	0	0	Cancer cell
CTTTAACTTTCAAAGG-1_1	0.079518924	0.913718551	0	0	0	0	0.006762525	Cancer cell
CTTTAGGAACACTGTT-1_1	0	1	0	0	0	0	0	Cancer cell
CTTTGGCTTTAGTAAA-1_1	0.002128478	0.98493214	0	0	0	0	0	Cancer cell
GAAACAGCCATGCAGT-1_1	0	1	0	0	0	0	0	Cancer cell
GAAAGTGACTAACTGC-1_1	0.009279205	0.592966082	0.086747162	0.223652592	0	0	0	Cancer cell
GAAATACTAAACGTTT-1_1	0	0.983680304	0	0.000555842	0	0	0	Cancer cell
GAAATCGCGCGCAACT-1_1	0	1	0	0	0	0	0	Cancer cell
GAAATGGCGGTGTTAG-1_1	0.874669387	0.0105113	0	0	0	0.114819313	0	Fibroblast
GAAATGGGATGTAAAC-1_1	0	1	0	0	0	0	0	Cancer cell
GAAATTCACATCGCTG-1_1	0	1	0	0	0	0	0	Cancer cell
GAACACACATCAACCA-1_1	0.628514752	0.134512543	0	0	0.165008742	0.071963962	0	Fibroblast
GAACGACCGAATGATA-1_1	0	1	0	0	0	0	0	Cancer cell
GAAGAACGGTGCAGGT-1_1	0.363312735	0.14441772	0.026704528	0	0.291399979	0.045040482	0.02527103	Fibroblast
GAAGCGTGAGGAATTT-1_1	0.527506329	0.162086805	0	0	0.207229754	0.103177112	0	Fibroblast
GAAGCTTGCTGACCGC-1_1	0.003740987	0.955322153	0	0	0	0	0	Cancer cell
GAAGGACTAAATTGAA-1_1	0	1	0	0	0	0	0	Cancer cell
GAAGGGCATAACCATG-1_1	0	1	0	0	0	0	0	Cancer cell
GAAGTGATTTATCGTG-1_1	0.001293691	0.994230448	0	0	0	0	0	Cancer cell
GAAGTGCTGGATAGCT-1_1	0	1	0	0	0	0	0	Cancer cell
GAATAGACGCGACCCA-1_1	0.010280774	0.839968789	0.039358834	0.032315389	0	0	0	Cancer cell
GAATCGACATGGTCAC-1_1	0.012082682	0.399698855	0.128519525	0.370263308	0	0	0	Cancer cell
GAATCGCCGGACACGG-1_1	0	1	0	0	0	0	0	Cancer cell
GAATCTGAACATTCTC-1_1	0.006256405	0.954325771	0	0	0	0	0	Cancer cell
GAATGAAGGTCTTCAG-1_1	0	1	0	0	0	0	0	Cancer cell
GAATGTGGTCCGGATT-1_1	0	0.175213012	0	0	0.334906743	0	0.358919928	T cell
GAATGTTGGGTAATCT-1_1	0	1	0	0	0	0	0	Cancer cell
GAATTATAGTGAAAGG-1_1	0	1	0	0	0	0	0	Cancer cell
GAATTTCTCGCTGCAG-1_1	0	1	0	0	0	0	0	Cancer cell
GACAACGCAGCTTACG-1_1	0.009861125	0.990138875	0	0	0	0	0	Cancer cell
GACAAGAGATGAGATT-1_1	0	1	0	0	0	0	0	Cancer cell
GACACAAGGGAAGAAA-1_1	0	1	0	0	0	0	0	Cancer cell
GACACAGCCGGGACTG-1_1	0	1	0	0	0	0	0	Cancer cell
GACACGAGTTAGAGGA-1_1	0.00221614	0.93141984	0	0.031789275	0	0	0	Cancer cell
GACACTGGAACCCGAT-1_1	0	1	0	0	0	0	0	Cancer cell
GACAGCCAGACCTGAC-1_1	0.00298997	0.983456708	0	0	0	0	0	Cancer cell
GACAGGTAATCCGTGT-1_1	0	1	0	0	0	0	0	Cancer cell
GACCAAACGTTGACTG-1_1	0	0.993952896	0	0	0	0	0	Cancer cell
GACCAGAGCCCTGTAG-1_1	0.002487038	0.986857267	0	0	0	0	0	Cancer cell
GACCGACCGCTAATAT-1_1	0	1	0	0	0	0	0	Cancer cell
GACGACTTTCCAAGAA-1_1	0	1	0	0	0	0	0	Cancer cell
GACGAGGCTAATAAAC-1_1	0.004582174	0.803345505	0.039949708	0.096833961	0	0	0	Cancer cell
GACGCCTGTTGCAGGG-1_1	0	0.982381447	0	0.017618553	0	0	0	Cancer cell
GACGGGCATCGAATTT-1_1	0	1	0	0	0	0	0	Cancer cell
GACGTGAGACTCCATG-1_1	0.70695993	0.078925141	0	0	0.095044193	0.097722227	0	Fibroblast
GACGTTCGTAAATACA-1_1	0	1	0	0	0	0	0	Cancer cell
GACTAAGATCATGCAC-1_1	0.020683045	0.979316955	0	0	0	0	0	Cancer cell
GACTAAGTAGGCTCAC-1_1	0.004904619	0.967296122	0	0	0	0	0	Cancer cell
GACTGCACCAGCCCAG-1_1	0.002282381	0.986368916	0	0	0	0	0	Cancer cell
GAGAACGGTTCTGACT-1_1	0.009284975	0.274385125	0.125056365	0.509962033	0	0	0	myocyte
GAGACTGATGGGTAGA-1_1	0.018993155	0.981006845	0	0	0	0	0	Cancer cell
GAGAGGCCTATGTGTA-1_1	0	1	0	0	0	0	0	Cancer cell
GAGATCTGCTTGGCAT-1_1	0.00144429	0.989749311	0	0	0	0	0	Cancer cell
GAGATCTGTCACTCCG-1_1	0	1	0	0	0	0	0	Cancer cell
GAGATCTTCCATGACA-1_1	0.001354959	0.993918552	0	0	0	0	0	Cancer cell
GAGCATCATCCCTGGG-1_1	0	1	0	0	0	0	0	Cancer cell
GAGCCACGGTAGTAGG-1_1	0	1	0	0	0	0	0	Cancer cell
GAGCGAGGGAGTACCG-1_1	0.279695955	0.691141626	0	0.026493016	0	0	0.002669402	Cancer cell
GAGCGCAAATACTCCG-1_1	0	1	0	0	0	0	0	Cancer cell
GAGCGCGCACGAGTAG-1_1	0.021256614	0.511224927	0	0.4658299	0	0	0.001688559	Cancer cell
GAGCTCTCGGACCTAA-1_1	0.705641071	0	0	0	0	0.294358929	0	Fibroblast
GAGGAATGGAGAGGTT-1_1	0.005309464	0.941163044	0	0	0	0	0	Cancer cell
GAGGCATTTGCAGCAG-1_1	0	1	0	0	0	0	0	Cancer cell
GAGGGCATCGCGTATC-1_1	0	1	0	0	0	0	0	Cancer cell
GAGGGCCATAATATTA-1_1	0	1	0	0	0	0	0	Cancer cell
GAGGTCCCAAAGATCT-1_1	0	0.209867113	0	0	0.096152761	0	0.630258854	T cell
GAGTACGGGTATACAA-1_1	0	1	0	0	0	0	0	Cancer cell
GAGTGTGCGGTACCCA-1_1	0	1	0	0	0	0	0	Cancer cell
GATAAATCGGTGGATG-1_1	0.783848761	0.11138596	0	0	0.067801576	0.036522609	0	Fibroblast
GATAACTCGCACTGTG-1_1	0	0.373300125	0.078422423	0.537105506	0	0	0	myocyte
GATAAGGCAGATGCAA-1_1	0	1	0	0	0	0	0	Cancer cell
GATATCTCATGCAATA-1_1	0	1	0	0	0	0	0	Cancer cell
GATATGAGACACTAAC-1_1	0	1	0	0	0	0	0	Cancer cell
GATCATTCCAAACATT-1_1	0.621702597	0.139489045	0	0	0.184387728	0.054420631	0	Fibroblast
GATCCCTTTATACTGC-1_1	0	0.392533928	0.059269636	0.548196436	0	0	0	myocyte
GATCCGGGAATTAACA-1_1	0.08430422	0.051099387	0.087054869	0	0.608369612	0.007709711	0.114132221	Macrophage
GATCGACACTATCTGA-1_1	0.141005213	0.091477048	0.234658009	0	0.358426961	0.070226225	0.09336146	Macrophage
GATCGCGGGCTCTCCA-1_1	0.009556571	0.895343971	0.025634714	0.004424829	0	0	0	Cancer cell
GATCGCTACCCGATTT-1_1	0.002721502	0.984916426	0	0	0	0	0	Cancer cell
GATCGGTGGCCATAAC-1_1	0	1	0	0	0	0	0	Cancer cell
GATCGTGACTGATATC-1_1	0.042482822	0.101450471	0	0	0.680336627	0	0.126847969	Macrophage
GATCTTGGAGGGCATA-1_1	0.006635024	0.950238148	0	0	0	0	0	Cancer cell
GATCTTTGCAGGGTAT-1_1	0.008714105	0.853422776	0.037237535	0.026957177	0	0	0	Cancer cell
GATGACGATGATCGCG-1_1	0	1	0	0	0	0	0	Cancer cell
GATGCGTCCTGCATTC-1_1	0.008170976	0.078202308	0.320974931	0.529195153	0	0	0	myocyte
GATGCTACAAGCGCCT-1_1	0	1	0	0	0	0	0	Cancer cell
GATGCTGTATTTCATC-1_1	0.741194092	0.099540364	0	0	0.027168309	0.115026921	0	Fibroblast
GATGGCGCACACATTA-1_1	0	1	0	0	0	0	0	Cancer cell
GATGTCCGGATCACAT-1_1	0	1	0	0	0	0	0	Cancer cell
GATGTTTGTGCGAGAT-1_1	0.02587488	0.97412512	0	0	0	0	0	Cancer cell
GATTAATCCTGGCTCA-1_1	0	1	0	0	0	0	0	Cancer cell
GATTCCCTTGTCGCAG-1_1	0.943340496	0.046645563	0	0	0	0	0.010013941	Fibroblast
GATTCGACGGTTCACG-1_1	0.004413764	0.971458626	0	0	0	0	0	Cancer cell
GCAAATATTACGCTTT-1_1	0.004330069	0.953924604	0	0	0	0	0	Cancer cell
GCAAGTGCACAGAGAA-1_1	0.67542548	0.018317451	0	0	0	0.267957837	0	Fibroblast
GCACCTAGGCGAGTCC-1_1	0	1	0	0	0	0	0	Cancer cell
GCACCTTCCCGAAGGT-1_1	0	1	0	0	0	0	0	Cancer cell
GCACTAGTCGCGCTAT-1_1	0	1	0	0	0	0	0	Cancer cell
GCACTGTGCAAATGTA-1_1	0	1	0	0	0	0	0	Cancer cell
GCAGATTAGGGATATC-1_1	0.900072366	0.009690773	0	0	0	0.090236862	0	Fibroblast
GCAGCGGTGGGCATTA-1_1	0	0.204787482	0	0	0.220060222	0	0.476688598	T cell
GCATAGAGCACTCAGG-1_1	0.662951568	0	0	0	0	0.337048432	0	Fibroblast
GCATCCCTAACTTTGA-1_1	0	0.21022935	0	0	0.1674978	0	0.589505991	T cell
GCATCCTCTCCTATTA-1_1	0	1	0	0	0	0	0	Cancer cell
GCCCACCAAGGCTGTC-1_1	0	0.976949553	0	0.023050447	0	0	0	Cancer cell
GCCCAGTTGGTATGCC-1_1	0	1	0	0	0	0	0	Cancer cell
GCCCGCGCGTTTGACA-1_1	0	1	0	0	0	0	0	Cancer cell
GCCGAAATTCCTACGT-1_1	0.003893877	0.962001761	0	0	0	0	0	Cancer cell
GCCTAGCGATCTGACC-1_1	0	1	0	0	0	0	0	Cancer cell
GCCTATGCTGGGCCTT-1_1	0	1	0	0	0	0	0	Cancer cell
GCCTATTCCGATATAG-1_1	0.008397362	0.734688396	0.061348647	0.117610289	0	0	0	Cancer cell
GCCTATTTGCTACACA-1_1	0	1	0	0	0	0	0	Cancer cell
GCCTCCGACAATTCAC-1_1	0.007261464	0.842964546	0	0.080881803	0	0	0	Cancer cell
GCCTTCAGCCCTACCG-1_1	0	1	0	0	0	0	0	Cancer cell
GCGAAACGATCGGGAG-1_1	0.003325565	0.973194429	0	0	0	0	0	Cancer cell
GCGAAACTTAACTGGA-1_1	0.736438384	0.152072845	0	0	0.054586167	0.056050697	0	Fibroblast
GCGAAGCCATACCCGT-1_1	0	0.054306267	0.314256254	0.631437479	0	0	0	myocyte
GCGAGAGGCCATGTAA-1_1	0	1	0	0	0	0	0	Cancer cell
GCGAGGCCCGAGCAGA-1_1	0.000758049	0.999241951	0	0	0	0	0	Cancer cell
GCGAGGGACTGCTAGA-1_1	0	1	0	0	0	0	0	Cancer cell
GCGAGTTCTGCAAAGA-1_1	0.544234689	0.157142018	0	0	0.197685578	0.100937716	0	Fibroblast
GCGATTGTTAACGTTA-1_1	0	0.970633141	0	0.029366859	0	0	0	Cancer cell
GCGCCGTTCCACGATA-1_1	0.00186526	0.990855129	0	0	0	0	0	Cancer cell
GCGCGTTTAAATCGTA-1_1	0	1	0	0	0	0	0	Cancer cell
GCGCTAATTGAATAGA-1_1	0	1	0	0	0	0	0	Cancer cell
GCGGAGAGGGAGAACG-1_1	0.001184521	0.994138711	0	0	0	0	0	Cancer cell
GCGGATTACTTGTTCT-1_1	0.004671197	0.950403705	0	0	0	0	0	Cancer cell
GCGGGAACCAGGCCCT-1_1	0.319892446	0.66298598	0	0	0	0	0.017121574	Cancer cell
GCGGTAACCCAAATGA-1_1	0	1	0	0	0	0	0	Cancer cell
GCGGTCCCGGTGAAGG-1_1	0	1	0	0	0	0	0	Cancer cell
GCGGTCCCTAGACGCA-1_1	0	1	0	0	0	0	0	Cancer cell
GCGTCCAGCTCGTGGC-1_1	0	1	0	0	0	0	0	Cancer cell
GCGTCGAAATGTCGGT-1_1	0	1	0	0	0	0	0	Cancer cell
GCTAAGCCCAGTATGC-1_1	0	1	0	0	0	0	0	Cancer cell
GCTAAGTAGTTTCTCT-1_1	0	1	0	0	0	0	0	Cancer cell
GCTAATACCGAATGCC-1_1	0	0.207354693	0	0	0.157394781	0	0.567634295	T cell
GCTACACTGTCCGAAC-1_1	0	1	0	0	0	0	0	Cancer cell
GCTACGACTTATTGGG-1_1	0.004173987	0.972672368	0	0	0	0	0	Cancer cell
GCTACTATAGTAGAGT-1_1	0.215753387	0.081262047	0.059606787	0	0.51007875	0.106103641	0	Macrophage
GCTAGTAGAGCTTGTA-1_1	0.008264049	0.078280119	0.319695516	0.529677629	0	0	0	myocyte
GCTAGTTTCATTGAGG-1_1	0.948547834	0.02206987	0	0	0	0.029382296	0	Fibroblast
GCTATAAGGGCCAGGA-1_1	0	1	0	0	0	0	0	Cancer cell
GCTATCGCGGCGCAAC-1_1	0	1	0	0	0	0	0	Cancer cell
GCTCTAAACCCTGACG-1_1	0	1	0	0	0	0	0	Cancer cell
GCTCTATGTTACGTGC-1_1	0.005198134	0.954061759	0	0	0	0	0	Cancer cell
GCTCTCGGGTACCGAA-1_1	0.012543995	0.987456005	0	0	0	0	0	Cancer cell
GCTGCACGGTTTCTTA-1_1	0.01240331	0.552543534	0.108133985	0.236306838	0	0	0	Cancer cell
GCTGCTCTCCGGACAC-1_1	0.049180726	0.093537595	0.138101855	0.718057032	0	0	0.001122792	myocyte
GCTGGCATATTCACCT-1_1	0	1	0	0	0	0	0	Cancer cell
GCTGGGTCCGCTGTTA-1_1	0.00101747	0.985094808	0	0	0	0	0	Cancer cell
GCTTAATGTAACTAAC-1_1	0	1	0	0	0	0	0	Cancer cell
GCTTCCAGCTTAGATT-1_1	0.337648662	0.647499675	0	0.012482727	0	0	0.002368936	Cancer cell
GCTTGAGTGACCTCTG-1_1	0	1	0	0	0	0	0	Cancer cell
GCTTGATGATAATCAG-1_1	0	0.145808208	0.032380847	0	0.20605148	0	0.560520654	T cell
GCTTGCAGCACAATTG-1_1	0	1	0	0	0	0	0	Cancer cell
GCTTTACACAACTGGG-1_1	0	1	0	0	0	0	0	Cancer cell
GGAACTTTGGCGATTA-1_1	0	1	0	0	0	0	0	Cancer cell
GGACGGGCGACCAACC-1_1	0.002000673	0.98532528	0	0	0	0	0	Cancer cell
GGACTCGAAGCTTTCA-1_1	0	1	0	0	0	0	0	Cancer cell
GGAGAAGTCATTGGCA-1_1	0.16386494	0.087635965	0.035660239	0	0.137202153	0	0.505490476	T cell
GGAGACCAATGTGCTT-1_1	0	1	0	0	0	0	0	Cancer cell
GGAGACGACACCTTTG-1_1	0.004194377	0.972777049	0	0	0	0	0	Cancer cell
GGAGGGTCAAGTAAGA-1_1	0	1	0	0	0	0	0	Cancer cell
GGAGTGCCGCCCTGGA-1_1	0	1	0	0	0	0	0	Cancer cell
GGAGTTGATTCTGTGT-1_1	0	1	0	0	0	0	0	Cancer cell
GGATACTCATGAATTG-1_1	0	1	0	0	0	0	0	Cancer cell
GGATCCCTACCAGCTA-1_1	0	1	0	0	0	0	0	Cancer cell
GGATCCGGAATATACT-1_1	0	1	0	0	0	0	0	Cancer cell
GGATGAAGATCGCTGA-1_1	0.007079902	0.387823798	0.110330702	0.423717527	0	0	0	myocyte
GGATGACGCGAGTTTA-1_1	0.003662015	0.965775579	0	0	0	0	0	Cancer cell
GGATTCAGTACGGTGG-1_1	0.953846373	0.013213065	0	0	0	0.032940562	0	Fibroblast
GGCAAGCCAGGGATAG-1_1	0	1	0	0	0	0	0	Cancer cell
GGCAAGGCGAAATAGC-1_1	0.001995209	0.989589235	0	0	0	0	0	Cancer cell
GGCAATAGTCAATGAG-1_1	0	1	0	0	0	0	0	Cancer cell
GGCACGCTGCTACAGT-1_1	0	1	0	0	0	0	0	Cancer cell
GGCACTCCACTGGGCA-1_1	0.002651596	0.984113468	0	0	0	0	0	Cancer cell
GGCACTGCGGTGGTTT-1_1	0	1	0	0	0	0	0	Cancer cell
GGCAGCAAACCTATGC-1_1	0	1	0	0	0	0	0	Cancer cell
GGCATTCCCTCCCTCG-1_1	0	1	0	0	0	0	0	Cancer cell
GGCCGCAGGAACCGCA-1_1	0	0.99241675	0	0.004302632	0	0	0	Cancer cell
GGCCTGCTTCTCCCGA-1_1	0.001093414	0.991178714	0	0	0	0	0	Cancer cell
GGCGAAATCTAACTTG-1_1	0	1	0	0	0	0	0	Cancer cell
GGCGCTCCTCATCAAT-1_1	0	0.97937509	0	0.001859853	0	0	0	Cancer cell
GGCGGAGTAATATTAG-1_1	0.001419622	0.993446544	0	0	0	0	0	Cancer cell
GGCGGTAGGATCATTG-1_1	0	1	0	0	0	0	0	Cancer cell
GGCGTCCTATCCGCTG-1_1	0	0.4905824	0.069457552	0.427761335	0	0	0	Cancer cell
GGCTATTAAGTTGTAT-1_1	0.003134192	0.976636991	0	0	0	0	0	Cancer cell
GGCTCGTGCCACCAGC-1_1	0.954644137	0.013419069	0	0	0	0.031936794	0	Fibroblast
GGCTCTGCTCCAACGC-1_1	0	1	0	0	0	0	0	Cancer cell
GGCTGGCTAGCTTAAA-1_1	0	1	0	0	0	0	0	Cancer cell
GGGAAAGAATGCCAAC-1_1	0	1	0	0	0	0	0	Cancer cell
GGGACTGCATAGATAG-1_1	0.128404672	0.11558349	0	0	0.2194564	0	0.50393207	T cell
GGGAGAACTCACAGTA-1_1	0.168174831	0.766332151	0	0	0	0	0.065493019	Cancer cell
GGGAGGATGCCCGAAA-1_1	0.002541293	0.985522819	0	0	0	0	0	Cancer cell
GGGAGTAATGGCTGGC-1_1	0	1	0	0	0	0	0	Cancer cell
GGGAGTTAATGAGGCG-1_1	0	1	0	0	0	0	0	Cancer cell
GGGATCCCAATACAAA-1_1	0	1	0	0	0	0	0	Cancer cell
GGGATTTACCGCACCT-1_1	0	1	0	0	0	0	0	Cancer cell
GGGCCCGTCTTAAACA-1_1	0	1	0	0	0	0	0	Cancer cell
GGGCCGGCCGAAGTAC-1_1	0	0.453802286	0.082880269	0.43403293	0	0	0	Cancer cell
GGGCGATATGTGTGAA-1_1	0.010546916	0.989453084	0	0	0	0	0	Cancer cell
GGGCGGTCCTATTGTC-1_1	0.18926124	0.163521307	0	0	0.071005344	0	0.551763436	T cell
GGGCGTACATTTATAT-1_1	0.951127615	0.0236565	0	0	0	0.025215886	0	Fibroblast
GGGCTGCCTAGGGCGA-1_1	0	1	0	0	0	0	0	Cancer cell
GGGCTGGTTAGTCGCG-1_1	0.151230357	0.106382156	0.254838504	0	0.298306301	0.095715878	0.084617986	Macrophage
GGGTAATGCTGTGTTT-1_1	0.228915975	0.465787871	0	0	0.053716205	0	0.25157995	Cancer cell
GGGTACCCACGGTCCT-1_1	0	1	0	0	0	0	0	Cancer cell
GGGTACTTCATGAACT-1_1	0.003090314	0.983510555	0	0	0	0	0	Cancer cell
GGGTATGTATGCACTT-1_1	0	1	0	0	0	0	0	Cancer cell
GGGTCACCGTGACGGT-1_1	0.008576273	0.689828982	0.072113922	0.147429584	0	0	0	Cancer cell
GGGTCTATCGCTTTCC-1_1	0	0.991680584	0	0.003508348	0	0	0	Cancer cell
GGGTGTTTCAGCTATG-1_1	0	1	0	0	0	0	0	Cancer cell
GGGTTTCCGGCTTCCA-1_1	0	1	0	0	0	0	0	Cancer cell
GGTAAACTCTGCGCTG-1_1	0	0.62234319	0.054270656	0.310956374	0	0	0	Cancer cell
GGTAACTATGTATCTG-1_1	0	1	0	0	0	0	0	Cancer cell
GGTACGTTGCGGCCGG-1_1	0.003555457	0.799690536	0.043483366	0.106107014	0	0	0	Cancer cell
GGTAGTGCTCGCACCA-1_1	0	1	0	0	0	0	0	Cancer cell
GGTATCAAGCATAGAA-1_1	0	1	0	0	0	0	0	Cancer cell
GGTATTGCCGAGTTTA-1_1	0.361057803	0.061636283	0.049011658	0	0.370133951	0.134054499	0	Macrophage
GGTCAAGACTACTTCG-1_1	0	1	0	0	0	0	0	Cancer cell
GGTCACGTTAGATTCA-1_1	0	1	0	0	0	0	0	Cancer cell
GGTCGGTAATTAGACA-1_1	0	1	0	0	0	0	0	Cancer cell
GGTGAAACCGGGAATG-1_1	0	1	0	0	0	0	0	Cancer cell
GGTGAACGGGCTAGCC-1_1	0.276994757	0.106852653	0	0	0.104889105	0	0.487066546	T cell
GGTGAGATGCAGATAA-1_1	0.945093247	0.02219612	0	0	0	0.032710633	0	Fibroblast
GGTGATAAGGAGCAGT-1_1	0	1	0	0	0	0	0	Cancer cell
GGTGATTTCATCTTGT-1_1	0	1	0	0	0	0	0	Cancer cell
GGTGCGGATAAGTGGC-1_1	0.055553336	0.944446664	0	0	0	0	0	Cancer cell
GGTTAGCTATATGTCT-1_1	0.076449235	0.052153967	0.138154451	0.033095755	0.5053698	0.011169308	0.143523462	Macrophage
GGTTAGGCTTGGAGAA-1_1	0.005627672	0.942061061	0	0	0	0	0	Cancer cell
GGTTCGCATTTGCCGT-1_1	0	0.996621551	0	0	0	0	0	Cancer cell
GGTTTACAATCTCAAT-1_1	0	1	0	0	0	0	0	Cancer cell
GGTTTGAGTGCTGGAA-1_1	0	1	0	0	0	0	0	Cancer cell
GTAACATCTAAGATAA-1_1	0.001939711	0.988874297	0	0	0	0	0	Cancer cell
GTAACTTGCGGCAGTC-1_1	0	1	0	0	0	0	0	Cancer cell
GTAAGCGGGCAGTCAG-1_1	0.782723761	0.081944809	0	0	0.085403169	0.049928261	0	Fibroblast
GTAAGTAACAGTCTGG-1_1	0.100274188	0.898859259	0	0	0	0	0.000866553	Cancer cell
GTAAGTAGGGTATACC-1_1	0.005641839	0.950421374	0	0	0	0	0	Cancer cell
GTACACTTACCTGAAG-1_1	0.87570229	0.010277739	0	0	0	0.114019971	0	Fibroblast
GTACAGAGGCAAGGGT-1_1	0	1	0	0	0	0	0	Cancer cell
GTACGACGGCGCTGCG-1_1	0	1	0	0	0	0	0	Cancer cell
GTACGAGATTGCGACA-1_1	0.015570058	0.984429942	0	0	0	0	0	Cancer cell
GTACGCTTCATTGCAC-1_1	0.011951586	0.381520084	0.263603973	0.256830711	0	0	0	Cancer cell
GTACTAAGATTTGGAG-1_1	0.94838971	0.013754896	0	0	0	0.037855394	0	Fibroblast
GTACTGAGGTCGTAAC-1_1	0	1	0	0	0	0	0	Cancer cell
GTACTGCATGAAGCGT-1_1	0	1	0	0	0	0	0	Cancer cell
GTACTTGGGCACTTCT-1_1	0.614269127	0	0	0	0	0.385730873	0	Fibroblast
GTAGACGTCGTTACAT-1_1	0	1	0	0	0	0	0	Cancer cell
GTAGCGGCTATACACT-1_1	0.009354512	0.913063606	0.013409621	0	0	0	0	Cancer cell
GTAGTGAGCAACCTCA-1_1	0	1	0	0	0	0	0	Cancer cell
GTATAGGACTCAGTAG-1_1	0	1	0	0	0	0	0	Cancer cell
GTATATGTTACGGCGG-1_1	0.04079166	0.100384746	0	0	0.665311615	0	0.140228444	Macrophage
GTATCAGCTTGGGTTC-1_1	0.020050428	0.979949572	0	0	0	0	0	Cancer cell
GTATCGGGACGAGCTG-1_1	0.122228866	0.116866349	0	0	0.223784047	0	0.503666651	T cell
GTATGACGTGGGAAAC-1_1	0.046665026	0.094611541	0.044312693	0	0.188933855	0.002524945	0.50766056	T cell
GTATTAAGGCGTCTAA-1_1	0	0.991966776	0	0.008033224	0	0	0	Cancer cell
GTATTCTTACCGTGCT-1_1	0.011917345	0.101092206	0.053489243	0	0.202329302	0.002939488	0.479810335	T cell
GTCAAAGTTTACATAG-1_1	0	1	0	0	0	0	0	Cancer cell
GTCAAGCGGACTCGGG-1_1	0.84275644	0.087026979	0	0	0	0.046857718	0	Fibroblast
GTCAATGCTATAATTT-1_1	0	1	0	0	0	0	0	Cancer cell
GTCAATTGTACTGAAG-1_1	0	1	0	0	0	0	0	Cancer cell
GTCACTCTCCAAATCT-1_1	0.579202626	0.016244721	0	0	0	0.378981181	0	Fibroblast
GTCAGAATAGTCTATG-1_1	0.001307302	0.670440949	0.056303507	0.236311185	0	0	0	Cancer cell
GTCATGCACCTCCGTT-1_1	0.013526275	0.986473725	0	0	0	0	0	Cancer cell
GTCATGCGCGAGGGCT-1_1	0.736541396	0.006763524	0	0	0	0.25669508	0	Fibroblast
GTCATGGACATGACTA-1_1	0	1	0	0	0	0	0	Cancer cell
GTCATTAGAGCGAACG-1_1	0.800811976	0.113363053	0	0	0.031438734	0.037117817	0	Fibroblast
GTCCACGTCGCATTCG-1_1	0	1	0	0	0	0	0	Cancer cell
GTCCCAACGTAAAGTA-1_1	0	1	0	0	0	0	0	Cancer cell
GTCCGGCTGAATTGCG-1_1	0.155609874	0.241058232	0	0	0.081772599	0	0.495534963	T cell
GTCGCGTAACCCGTTG-1_1	0.707108501	0.08015132	0	0	0.096424675	0.095532164	0	Fibroblast
GTCGGATATCTCAGAC-1_1	0.002877116	0.748908286	0.049169361	0.153325438	0	0	0	Cancer cell
GTCGGGTGAAGTACCG-1_1	0	1	0	0	0	0	0	Cancer cell
GTCGTCAATTATAAGG-1_1	0	1	0	0	0	0	0	Cancer cell
GTCGTTATTCGCTTAT-1_1	0.001678102	0.992161523	0	0	0	0	0	Cancer cell
GTCTCCCGAGTCCCGT-1_1	0.001657206	0.989427603	0	0	0	0	0	Cancer cell
GTCTTACCACGCCAAG-1_1	0	1	0	0	0	0	0	Cancer cell
GTGAAACGTGCTCCAC-1_1	0.002387056	0.969980636	0	0	0	0	0	Cancer cell
GTGAGGACACTTAAGG-1_1	0.570674085	0	0	0	0	0.402443795	0	Fibroblast
GTGAGTCGACTAATAG-1_1	0	1	0	0	0	0	0	Cancer cell
GTGATCACTAACGCCT-1_1	0	1	0	0	0	0	0	Cancer cell
GTGCAACAAATGTGGC-1_1	0	1	0	0	0	0	0	Cancer cell
GTGCCCGTTCGGATTC-1_1	0	0.443191922	0.076830233	0.465777324	0	0	0	myocyte
GTGCGCAGCTTGCTCC-1_1	0	1	0	0	0	0	0	Cancer cell
GTGCGGGACCATCGGC-1_1	0	1	0	0	0	0	0	Cancer cell
GTGCGGGTCTCCAAAT-1_1	0	1	0	0	0	0	0	Cancer cell
GTGCGTGTATATGAGC-1_1	0.261959804	0.556202697	0	0	0.032402133	0	0.149435366	Cancer cell
GTGCTCAAGTACTGTC-1_1	0.275591235	0.063000133	0.056259695	0	0.455297333	0.123741493	0	Macrophage
GTGGACGTGCTGAGAC-1_1	0.943105592	0.015820762	0	0	0	0.041073646	0	Fibroblast
GTGGGCTTAGACACAC-1_1	0.001984228	0.988390551	0	0	0	0	0	Cancer cell
GTGGGTCTTCTTTGCG-1_1	0	1	0	0	0	0	0	Cancer cell
GTGGTGGCCAAGTGAA-1_1	0.002130673	0.98901307	0	0	0	0	0	Cancer cell
GTGTATGACTTTAAAG-1_1	0	1	0	0	0	0	0	Cancer cell
GTGTTACTATGCGTCC-1_1	0.131137298	0.113580531	0.335262293	0	0.229247985	0.09383769	0.088652994	B cell
GTTACGAAATCCACGC-1_1	0	1	0	0	0	0	0	Cancer cell
GTTATAATACGGTGAA-1_1	0	1	0	0	0	0	0	Cancer cell
GTTATATCAGGAGCCA-1_1	0	1	0	0	0	0	0	Cancer cell
GTTCACAGGAGTCTAG-1_1	0	0.978343922	0	0.021656078	0	0	0	Cancer cell
GTTCCAAGACAGCGAC-1_1	0.014072643	0.985927357	0	0	0	0	0	Cancer cell
GTTCCAGTCTGACCAT-1_1	0	1	0	0	0	0	0	Cancer cell
GTTCCCGTAAACATAT-1_1	0	1	0	0	0	0	0	Cancer cell
GTTCGCCATAAGTGCC-1_1	0.068725429	0.087703642	0.426407135	0.310140411	0	0.012270322	0.075216215	B cell
GTTCGCTGAGACGTCT-1_1	0	1	0	0	0	0	0	Cancer cell
GTTCGGAGCACTCAAC-1_1	0.001782345	0.657733568	0.060396373	0.241007722	0	0	0	Cancer cell
GTTCGTCTGGGTCCCT-1_1	0	1	0	0	0	0	0	Cancer cell
GTTCTTCCCTCGATGT-1_1	0	1	0	0	0	0	0	Cancer cell
GTTGCACGGAGTTTCG-1_1	0.936536993	0.025474937	0	0	0	0.03798807	0	Fibroblast
GTTGGACCGCATCAGG-1_1	0	1	0	0	0	0	0	Cancer cell
GTTGTCGTGTTAGTTG-1_1	0	0.998738049	0	0	0	0	0	Cancer cell
GTTGTTGCAAGATGGC-1_1	0	1	0	0	0	0	0	Cancer cell
GTTTCAAACGAGTTGT-1_1	0	1	0	0	0	0	0	Cancer cell
GTTTCCTGGAGGGTGA-1_1	0	0.083595987	0.027784929	0	0.149765376	0	0.66280186	T cell
GTTTCTGCAGTCTCCC-1_1	0.008148905	0.079618708	0.325410244	0.523722781	0	0	0	myocyte
GTTTGACCAAATCCTA-1_1	0.813570462	0.111122309	0	0	0.026646268	0.030712942	0	Fibroblast
GTTTGGCCCAAGTTAT-1_1	0.523850599	0.109439383	0	0	0.137531376	0.206264526	0	Fibroblast
GTTTGGCCGCTCAGCG-1_1	0	0.997551936	0	0.002448064	0	0	0	Cancer cell
TAAAGAGCCCGAAACC-1_1	0	1	0	0	0	0	0	Cancer cell
TAAATGAATCCGTTTC-1_1	0	0.040712441	0.311599142	0.647688418	0	0	0	myocyte
TAACAAAGGGAGAAGC-1_1	0	1	0	0	0	0	0	Cancer cell
TAACATACAATGTGGG-1_1	0.068763262	0.117776589	0.402009968	0.267481822	0	0.05058562	0.09338274	B cell
TAACCGCCCGCAGTGC-1_1	0	1	0	0	0	0	0	Cancer cell
TAACCGTCCAGTTCAT-1_1	0	1	0	0	0	0	0	Cancer cell
TAACGCTTTGAGAGCG-1_1	0	1	0	0	0	0	0	Cancer cell
TAACTATCGAAGGTCC-1_1	0.827716638	0.08891882	0	0	0	0.056106204	0	Fibroblast
TAACTCCATGGAGGCT-1_1	0	0.098548906	0.03552311	0	0.191291339	0	0.579210379	T cell
TAAGATTTAGCGGGAG-1_1	0	1	0	0	0	0	0	Cancer cell
TAAGGAACTTGTGGGA-1_1	0.630348768	0	0	0	0	0.369651232	0	Fibroblast
TAAGGCAACATAAGAT-1_1	0	0.980030539	0	0.019969461	0	0	0	Cancer cell
TAAGGCTGAATCCCTC-1_1	0	1	0	0	0	0	0	Cancer cell
TAAGGGCCTGTCCGAT-1_1	0.006916252	0.131814221	0.184129227	0.609676079	0	0	0	myocyte
TAATACACAGTAGTAT-1_1	0	0.804901491	0	0.184343501	0	0	0	Cancer cell
TAATATTGAAATTCGC-1_1	0.018137571	0.981862429	0	0	0	0	0	Cancer cell
TAATTAGATGGATATG-1_1	0	1	0	0	0	0	0	Cancer cell
TAATTCCAATGCTTCA-1_1	0	1	0	0	0	0	0	Cancer cell
TACAACAGCGCATACA-1_1	0.002595417	0.975676372	0	0	0	0	0	Cancer cell
TACAACGCACAACTCA-1_1	0.002917723	0.980168727	0	0	0	0	0	Cancer cell
TACCTCACGCTTGTAC-1_1	0	1	0	0	0	0	0	Cancer cell
TACCTCTTTACCATCC-1_1	0.001021553	0.995106633	0	0	0	0	0	Cancer cell
TACGAACACGACTTCA-1_1	0.650389951	0.020948309	0	0	0	0.29638882	0	Fibroblast
TACGACTGCCTCTTAG-1_1	0.005291433	0.963061685	0	0	0	0	0	Cancer cell
TACGATGTTGATCATC-1_1	0	0.963776562	0	0.013285995	0	0	0	Cancer cell
TACGCTCGGTATTGGA-1_1	0	1	0	0	0	0	0	Cancer cell
TACGGCATGGACGCTA-1_1	0.001045414	0.991973305	0	0	0	0	0	Cancer cell
TACGTGCACTATGCTG-1_1	0	1	0	0	0	0	0	Cancer cell
TACTCTTACTTTACTG-1_1	0	1	0	0	0	0	0	Cancer cell
TACTTAAACATGTACA-1_1	0	1	0	0	0	0	0	Cancer cell
TACTTGTTAGTAGTCC-1_1	0.003556407	0.227109065	0.118824029	0.602685128	0	0	0	myocyte
TAGAAGAAGGGTTACA-1_1	0	1	0	0	0	0	0	Cancer cell
TAGAGCTACGAAGAAC-1_1	0	1	0	0	0	0	0	Cancer cell
TAGAGTCTAAGCGAAC-1_1	0	0.101515745	0.037207836	0	0.176588728	0	0.54255906	T cell
TAGAGTGTTCCGGGTA-1_1	0	0.997066903	0	0	0	0	0	Cancer cell
TAGATGGTTCCTTACT-1_1	0.010142822	0.536450539	0.100073377	0.262834007	0	0	0	Cancer cell
TAGATTCTCTAGCAAA-1_1	0.002314849	0.984665685	0	0	0	0	0	Cancer cell
TAGCAACCTGTCACAA-1_1	0.00917675	0.331745276	0.120204495	0.457220196	0	0	0	myocyte
TAGCAGTATGACTAAA-1_1	0.784295972	0.116657165	0	0	0.027323446	0.049386181	0	Fibroblast
TAGCCATTTCAAAGTC-1_1	0	1	0	0	0	0	0	Cancer cell
TAGCCGGCGGTCAGCG-1_1	0	1	0	0	0	0	0	Cancer cell
TAGCGTTGGGTCTTAC-1_1	0.006157941	0.072219816	0.384000955	0.479693178	0	0.00850845	0	myocyte
TAGCTAAGTCCGGGAG-1_1	0	1	0	0	0	0	0	Cancer cell
TAGGAGGCTCGAGAAC-1_1	0	1	0	0	0	0	0	Cancer cell
TAGGCCTATATAGTCT-1_1	0.038952119	0.961047881	0	0	0	0	0	Cancer cell
TAGGCTAAAGTGGCAC-1_1	0.571389167	0	0	0	0	0.408603412	0	Fibroblast
TAGGGTGTTTCAAGAG-1_1	0.020024283	0.664389429	0	0.314482761	0	0	0.001103527	Cancer cell
TAGGTGAGCCCTACTC-1_1	0.003105196	0.967979254	0	0	0	0	0	Cancer cell
TAGGTGCTCGCCTAGC-1_1	0	1	0	0	0	0	0	Cancer cell
TAGGTTCGAGTTCGTC-1_1	0	0.210951468	0	0	0.094940118	0	0.631696224	T cell
TAGTACCTTAGTGGTC-1_1	0.004803194	0.952865628	0	0	0	0	0	Cancer cell
TAGTCCGCAGAGAATG-1_1	0.00738426	0.934743323	0	0	0	0	0	Cancer cell
TAGTCGATCACGGGTT-1_1	0	1	0	0	0	0	0	Cancer cell
TAGTGCCCTCCAGAGT-1_1	0.007440948	0.083901946	0.370380449	0.480459248	0	0	0	myocyte
TAGTTTATTCTTGCTT-1_1	0	1	0	0	0	0	0	Cancer cell
TATAAATCCACAAGCT-1_1	0	0.182413552	0.036902035	0	0.182168394	0	0.445407079	T cell
TATAAGTGAGGATAGC-1_1	0.025347704	0.974652296	0	0	0	0	0	Cancer cell
TATACACGCAAAGTAT-1_1	0.947534425	0.021836778	0	0	0	0.030628797	0	Fibroblast
TATCCATATCATGCGA-1_1	0	0.999823756	0	0	0	0	0	Cancer cell
TATCCTGCATGGGAAT-1_1	0	1	0	0	0	0	0	Cancer cell
TATCGATGATTAAACG-1_1	0.934870675	0.017494204	0	0	0	0.04763512	0	Fibroblast
TATCTAGCCTAAAGGA-1_1	0.004601949	0.586992435	0.080574413	0.269729125	0	0	0	Cancer cell
TATGAAGAATTAAGGT-1_1	0.814162699	0.109698637	0	0	0.063369774	0.012768889	0	Fibroblast
TATGATTCTGCTTGGT-1_1	0	1	0	0	0	0	0	Cancer cell
TATGCTCCCTACTTAC-1_1	0.092123418	0.907876582	0	0	0	0	0	Cancer cell
TATGGAGTTTCTCGTT-1_1	0	1	0	0	0	0	0	Cancer cell
TATGGATGTGCTACGC-1_1	0.496280136	0.117891707	0	0	0.14991361	0.215684595	0	Fibroblast
TATGGCAGACTTTCGA-1_1	0	1	0	0	0	0	0	Cancer cell
TATGGCCCGGCCTCGC-1_1	0	0.972413717	0	0.027586283	0	0	0	Cancer cell
TATGGGACCGAGCAGG-1_1	0.728534009	0.076199315	0	0	0	0.172679689	0	Fibroblast
TATGGGTACGTATCGT-1_1	0.525608734	0.123430375	0	0	0.163438088	0.187522803	0	Fibroblast
TATGGTCTGAGTAACA-1_1	0.940304616	0.014764945	0	0	0	0.044930439	0	Fibroblast
TATTCAATTCTAATCC-1_1	0	1	0	0	0	0	0	Cancer cell
TATTCGTGCCAGAATA-1_1	0.146937485	0.179887315	0	0	0.108135134	0	0.536506064	T cell
TATTGCCGGGCTTGTA-1_1	0	0.131496465	0.077343156	0.791160379	0	0	0	myocyte
TATTTAGTCTAGATCG-1_1	0	1	0	0	0	0	0	Cancer cell
TATTTGTTACCCTTTA-1_1	0.694058315	0	0	0	0	0.305941685	0	Fibroblast
TCAAACAACCGCGTCG-1_1	0.12754748	0.822009221	0	0	0	0	0.050443299	Cancer cell
TCAAACTTAGATTGTT-1_1	0.390196178	0.323029454	0	0	0.053362179	0	0.233412188	Fibroblast
TCAACACATTGGGTAA-1_1	0	0.975014126	0	0.019915289	0	0	0	Cancer cell
TCAACCATGTTCGGGC-1_1	0	1	0	0	0	0	0	Cancer cell
TCAACGAGGAGACAAA-1_1	0.003777384	0.976428952	0	0	0	0	0	Cancer cell
TCAACTGCAGAGTCAG-1_1	0.003124315	0.981671823	0	0	0	0	0	Cancer cell
TCAATATACAGGAGGC-1_1	0.000109944	0.999890056	0	0	0	0	0	Cancer cell
TCACAAACCGAGGTAC-1_1	0.355770916	0.093932771	0	0	0.455263546	0.073905677	0	Macrophage
TCACAGATCCTCAAAC-1_1	0	1	0	0	0	0	0	Cancer cell
TCACAGGTTATTGGGC-1_1	0.004457006	0.966915	0	0	0	0	0	Cancer cell
TCACGCATTGTAGATC-1_1	0.003415288	0.979763039	0	0	0	0	0	Cancer cell
TCACGGTCATCGCACA-1_1	0.768400782	0.114439286	0	0	0.074478066	0.01270478	0	Fibroblast
TCACGTGCCCGATTCA-1_1	0.005170288	0.055710128	0.33200972	0.561087685	0	0	0	myocyte
TCACTATCCCTTCGGT-1_1	0	1	0	0	0	0	0	Cancer cell
TCACTATCGTGCAATC-1_1	0	1	0	0	0	0	0	Cancer cell
TCAGCAAATGCATCTC-1_1	0	1	0	0	0	0	0	Cancer cell
TCAGGGTGTAACGTAA-1_1	0	1	0	0	0	0	0	Cancer cell
TCAGGTTCTTTGAGAA-1_1	0.00652069	0.945732386	0	0	0	0	0	Cancer cell
TCAGTACTGACCCGCG-1_1	0.008417389	0.445803776	0.10926741	0.355603046	0	0	0	Cancer cell
TCATAAGTCCAAGAAG-1_1	0	1	0	0	0	0	0	Cancer cell
TCATACTTACAGATCC-1_1	0	1	0	0	0	0	0	Cancer cell
TCATCACTCGAGCTCG-1_1	0	1	0	0	0	0	0	Cancer cell
TCATTTAGAAGTGTGA-1_1	0	1	0	0	0	0	0	Cancer cell
TCCACAATGGTTTACG-1_1	0.003897161	0.968850625	0	0	0	0	0	Cancer cell
TCCACCAAGACATAGG-1_1	0.00415416	0.958147286	0	0	0	0	0	Cancer cell
TCCAGAGCACCGGTTC-1_1	0.004321848	0.971490183	0	0	0	0	0	Cancer cell
TCCAGATGTACGCCAA-1_1	0	1	0	0	0	0	0	Cancer cell
TCCAGGCGAGTACGGT-1_1	0.879798162	0.014196742	0	0	0	0.106005096	0	Fibroblast
TCCATTAGTTGGATAG-1_1	0.814596375	0.115426756	0	0	0.059166579	0.010810289	0	Fibroblast
TCCCAAACAGACAACG-1_1	0	1	0	0	0	0	0	Cancer cell
TCCCAAAGACGAAGGA-1_1	0	1	0	0	0	0	0	Cancer cell
TCCCAGCTTTAGTCTG-1_1	0.190086214	0.112151461	0	0	0.612072491	0.044083376	0	Macrophage
TCCCAGGCTTAGCTAA-1_1	0.409657424	0.093544877	0	0	0.373365074	0.098010049	0	Fibroblast
TCCCGCGTACTCCTGG-1_1	0	1	0	0	0	0	0	Cancer cell
TCCCGGGTGTGCTGCT-1_1	0	1	0	0	0	0	0	Cancer cell
TCCCGGTCAGGAATTT-1_1	0.013662516	0.986337484	0	0	0	0	0	Cancer cell
TCCCGTCAGTCCCGCA-1_1	0	1	0	0	0	0	0	Cancer cell
TCCCGTGTGCAATTTG-1_1	0.069377555	0.081791474	0.414719232	0.312776401	0	0.011049634	0.064538804	B cell
TCCCTCCGAAATCGTT-1_1	0	1	0	0	0	0	0	Cancer cell
TCCCTCTTCTCAAGGG-1_1	0.003049692	0.956066961	0	0.001462044	0	0	0	Cancer cell
TCCCTTGTCTGAAACT-1_1	0	0.96560618	0	0.03439382	0	0	0	Cancer cell
TCCGAGAAGGCTAAGC-1_1	0	1	0	0	0	0	0	Cancer cell
TCCGATAATTGCCATA-1_1	0	1	0	0	0	0	0	Cancer cell
TCCGATGGTGCGACAT-1_1	0.604679242	0.058033815	0	0	0	0.337286942	0	Fibroblast
TCCGATTACATTGCCG-1_1	0	1	0	0	0	0	0	Cancer cell
TCCGCGGCAGCATCTG-1_1	0	1	0	0	0	0	0	Cancer cell
TCCGCGGCCCAATGAA-1_1	0.002107475	0.98616865	0	0	0	0	0	Cancer cell
TCCGTTAAGCTAATAT-1_1	0.004072683	0.965977725	0	0	0	0	0	Cancer cell
TCCTACATCCACGGCC-1_1	0.179300593	0.058156817	0.12964496	0	0.450826191	0.084584312	0.071562634	Macrophage
TCCTCGGGCTGGGCTT-1_1	0.722079379	0.082465553	0	0	0	0.170846974	0	Fibroblast
TCCTCTACGAGATGGC-1_1	0.010874019	0.697527234	0.073552296	0.132437666	0	0	0	Cancer cell
TCCTTACGACGGTCCG-1_1	0.002772911	0.346413159	0.102129446	0.505719726	0	0	0	myocyte
TCCTTCAGTGGTCGAA-1_1	0	1	0	0	0	0	0	Cancer cell
TCCTTTCTTACGCTTA-1_1	0.206558941	0.042053939	0.059991703	0	0.381677624	0	0.282945389	Macrophage
TCGAAATTTAGGACCA-1_1	0.004095107	0.081087126	0.403991207	0.399751972	0	0.009921393	0.065690233	B cell
TCGAGACCAACACCGT-1_1	0.004683299	0.968921666	0	0	0	0	0	Cancer cell
TCGATAGGCTAGTCGC-1_1	0	1	0	0	0	0	0	Cancer cell
TCGCAAAGATGCATTT-1_1	0.008741789	0.775572077	0.052471788	0.086419431	0	0	0	Cancer cell
TCGCATAAAGGGCGCA-1_1	0	0.896057132	0	0.086543837	0	0	0	Cancer cell
TCGCATCCCTAAGTGT-1_1	0.944014534	0.012174004	0	0	0	0.043811462	0	Fibroblast
TCGCATTCAATGACTT-1_1	0.284983475	0.71277531	0	0	0	0	0.002241214	Cancer cell
TCGCCGGTCGATCCGT-1_1	0	1	0	0	0	0	0	Cancer cell
TCGCCTCGACCTGTTG-1_1	0.016365689	0.983634311	0	0	0	0	0	Cancer cell
TCGCGTCCAGAAGGTC-1_1	0.006411757	0.680027789	0.071829899	0.172852675	0	0	0	Cancer cell
TCGCTCGATATATTCC-1_1	0	1	0	0	0	0	0	Cancer cell
TCGCTGGGCGGATTGT-1_1	0	1	0	0	0	0	0	Cancer cell
TCGCTGTGCGTAAATC-1_1	0.788848802	0.133209615	0	0	0.03628265	0.025804199	0	Fibroblast
TCGGCGAACCCAAACC-1_1	0	1	0	0	0	0	0	Cancer cell
TCGGCTTGTATCGACG-1_1	0.795463236	0.117573907	0	0	0.032445282	0.037170994	0	Fibroblast
TCGGGCCGTCGTGGTA-1_1	0.001555821	0.992686752	0	0	0	0	0	Cancer cell
TCGGGTGAAACTGCTA-1_1	0	1	0	0	0	0	0	Cancer cell
TCGTAACTCCCAAGAC-1_1	0	1	0	0	0	0	0	Cancer cell
TCGTATAGTGCAATTA-1_1	0	1	0	0	0	0	0	Cancer cell
TCGTCCGCTGGCGTCT-1_1	0.012593369	0.987406631	0	0	0	0	0	Cancer cell
TCGTTGGCTCGTCAAT-1_1	0	1	0	0	0	0	0	Cancer cell
TCTAACCTAGCCTGCG-1_1	0.01138898	0.496851401	0.11119669	0.292866612	0	0	0	Cancer cell
TCTACCCAATAGAGAG-1_1	0.00422936	0.965953364	0	0	0	0	0	Cancer cell
TCTACCCGCATCATTT-1_1	0.002131266	0.988379563	0	0	0	0	0	Cancer cell
TCTACCGTCCACAAGC-1_1	0	1	0	0	0	0	0	Cancer cell
TCTAGCATCTTCGATG-1_1	0.511163303	0.165215064	0	0	0.212450576	0.111171056	0	Fibroblast
TCTAGTGATATCGTGG-1_1	0	1	0	0	0	0	0	Cancer cell
TCTAGTTATCAGAAGA-1_1	0.076860657	0.121016221	0.406151901	0.234986543	0	0.056612406	0.098008039	B cell
TCTATAGGTGGGTAAT-1_1	0.022946447	0.802380156	0	0.173704962	0	0	0.000968435	Cancer cell
TCTATCATGCAGTTAC-1_1	0.564619	0.014402203	0	0	0	0.394295723	0	Fibroblast
TCTATCGGTCGCAACA-1_1	0	0.092289937	0	0	0.152431374	0	0.684873019	T cell
TCTATTACGCTGGCGA-1_1	0.534104944	0.013717365	0	0	0	0.422389695	0	Fibroblast
TCTCAGGCTACTCGCT-1_1	0	1	0	0	0	0	0	Cancer cell
TCTCGGCTCCAGGACT-1_1	0	1	0	0	0	0	0	Cancer cell
TCTCTAATAGCTGGTA-1_1	0	0.024101791	0.192492435	0.769219838	0	0	0	myocyte
TCTCTCGCCGCACATA-1_1	0	1	0	0	0	0	0	Cancer cell
TCTGAACCGGTCGGCT-1_1	0	1	0	0	0	0	0	Cancer cell
TCTGAACTCGTACCCG-1_1	0	1	0	0	0	0	0	Cancer cell
TCTGACTGTAATGGTT-1_1	0	1	0	0	0	0	0	Cancer cell
TCTGAGCAATTGACTG-1_1	0	1	0	0	0	0	0	Cancer cell
TCTGCCAGAAACTGCA-1_1	0.93581874	0.027250817	0	0	0	0.036930442	0	Fibroblast
TCTGCGTCCGGTTTCT-1_1	0	1	0	0	0	0	0	Cancer cell
TCTGTCATACAAGAGC-1_1	0	1	0	0	0	0	0	Cancer cell
TCTGTGACTGACCGTT-1_1	0	0.967953831	0	0.032046169	0	0	0	Cancer cell
TCTTACAGAGGTACCG-1_1	0	1	0	0	0	0	0	Cancer cell
TCTTACGGCATCCGAC-1_1	0.002086748	0.632087068	0.066748214	0.257733322	0	0	0	Cancer cell
TCTTACTTATGCCTCT-1_1	0	1	0	0	0	0	0	Cancer cell
TCTTCGAATAGACGTT-1_1	0.003800874	0.081208015	0.399441558	0.418294325	0	0.010380688	0.067975472	myocyte
TCTTCGATACCAATAA-1_1	0	1	0	0	0	0	0	Cancer cell
TCTTCGCGGTGAGAGG-1_1	0	1	0	0	0	0	0	Cancer cell
TCTTGATGCGTAGCGA-1_1	0	1	0	0	0	0	0	Cancer cell
TCTTGGTAACACCAAA-1_1	0	1	0	0	0	0	0	Cancer cell
TGAAAGGACCTGACTC-1_1	0	1	0	0	0	0	0	Cancer cell
TGAACACCCGAAGCAG-1_1	0	1	0	0	0	0	0	Cancer cell
TGAATATGCTATAAAC-1_1	0	1	0	0	0	0	0	Cancer cell
TGACCCACGTTAGACA-1_1	0.004307968	0.972410409	0	0	0	0	0	Cancer cell
TGAGAATGCTTTACCG-1_1	0	0.210505964	0	0	0.090149451	0	0.652724181	T cell
TGAGAGATTTACCACG-1_1	0.005197598	0.963581477	0	0	0	0	0	Cancer cell
TGAGCAGTCGTGAAGT-1_1	0	1	0	0	0	0	0	Cancer cell
TGATCGGTTTGACCCT-1_1	0	1	0	0	0	0	0	Cancer cell
TGATCTCCGGCGCCAG-1_1	0.808627005	0.131442595	0	0	0.049361367	0.010569032	0	Fibroblast
TGATTCGTCTATCACT-1_1	0.002005428	0.987816434	0	0	0	0	0	Cancer cell
TGATTTCCTCCTGACG-1_1	0.704349223	0	0	0	0	0.295650777	0	Fibroblast
TGCAAGAATGACGTAA-1_1	0.232240932	0.097454877	0	0	0.136101924	0	0.5053826	T cell
TGCAGAGTACCGAGCA-1_1	0.003120031	0.983204253	0	0	0	0	0	Cancer cell
TGCAGGATCGGCAAAG-1_1	0	1	0	0	0	0	0	Cancer cell
TGCAGTTTCCTCCCAT-1_1	0.002408744	0.986783125	0	0	0	0	0	Cancer cell
TGCATATGTCTGTCAC-1_1	0.002058393	0.986543206	0	0	0	0	0	Cancer cell
TGCATGAGTAGATTCG-1_1	0	1	0	0	0	0	0	Cancer cell
TGCATGGATCGGATCT-1_1	0	1	0	0	0	0	0	Cancer cell
TGCCCGTACCGTTAAA-1_1	0.003113609	0.983251548	0	0	0	0	0	Cancer cell
TGCCGATGTCATCAAT-1_1	0	1	0	0	0	0	0	Cancer cell
TGCCTAATTGAAGATT-1_1	0	1	0	0	0	0	0	Cancer cell
TGCCTGACATCGGTCA-1_1	0	1	0	0	0	0	0	Cancer cell
TGCCTGATCAAACGAT-1_1	0	1	0	0	0	0	0	Cancer cell
TGCCTTGCCCTTACGG-1_1	0	1	0	0	0	0	0	Cancer cell
TGCGAGAAACGTTACG-1_1	0	1	0	0	0	0	0	Cancer cell
TGCGCAAAGCATTTGG-1_1	0	1	0	0	0	0	0	Cancer cell
TGCGCGATTAACGGAG-1_1	0.007981696	0.9249158	0	0.003094982	0	0	0	Cancer cell
TGCGGAGTAAAGGTGC-1_1	0	1	0	0	0	0	0	Cancer cell
TGCGGCATAGTTCAAC-1_1	0	1	0	0	0	0	0	Cancer cell
TGCGTGATTGGGTGTC-1_1	0	1	0	0	0	0	0	Cancer cell
TGCGTTTGTTGACACT-1_1	0.365001991	0.061977735	0.04976584	0	0.362535388	0.137286673	0	Fibroblast
TGCTCCACAGTTCTTA-1_1	0	1	0	0	0	0	0	Cancer cell
TGCTGGTTGGACAATT-1_1	0.123833557	0.87484543	0	0	0	0	0.001321012	Cancer cell
TGCTGTTGAAGAACTC-1_1	0.071085637	0.093641068	0.403247317	0.339790515	0	0.010352984	0.02868674	B cell
TGCTTGAAACCATGCA-1_1	0	1	0	0	0	0	0	Cancer cell
TGGAAACGGAGTGAAC-1_1	0.610932031	0.159145286	0.010592371	0	0.076896168	0.065037465	0.015000939	Fibroblast
TGGAAGACGAACACCA-1_1	0	1	0	0	0	0	0	Cancer cell
TGGAAGGATAAAGATG-1_1	0	1	0	0	0	0	0	Cancer cell
TGGACCACGGCGTTGA-1_1	0.100330115	0.115696215	0	0	0.621221974	0.018410438	0.044887094	Macrophage
TGGACTGTTCGCTCAA-1_1	0.147624958	0.067611708	0.181894656	0.0530136	0.366085118	0.011099816	0.147029612	Macrophage
TGGAGTGATGCGATGA-1_1	0.004580374	0.9578605	0	0	0	0	0	Cancer cell
TGGATAGAGTAACAGA-1_1	0	1	0	0	0	0	0	Cancer cell
TGGCAATGGGACGGCG-1_1	0	1	0	0	0	0	0	Cancer cell
TGGCCGTATATTGACC-1_1	0.003318907	0.976260501	0	0	0	0	0	Cancer cell
TGGCGGTGTGCGATTG-1_1	0	1	0	0	0	0	0	Cancer cell
TGGCTACACTCTACCT-1_1	0.458288282	0.093784901	0	0	0.344943181	0.082695351	0	Fibroblast
TGGCTTGTACAAGCTT-1_1	0	1	0	0	0	0	0	Cancer cell
TGGCTTTGGGTAGACA-1_1	0	0.996887683	0	0	0	0	0	Cancer cell
TGGGAAATGCCTTTCC-1_1	0	0.985067063	0	0	0	0	0	Cancer cell
TGGGCACAAACAGAAC-1_1	0	1	0	0	0	0	0	Cancer cell
TGGGCCCATACTAATT-1_1	0.19265206	0.126915028	0	0	0.118856642	0	0.525633033	T cell
TGGGTGTAATAGATTT-1_1	0.097098805	0.122159974	0.393757693	0.156434998	0.052138484	0.07141795	0.099427738	B cell
TGGTACCGGCACAGCC-1_1	0.001035168	0.994066928	0	0	0	0	0	Cancer cell
TGGTAGAATATATGGG-1_1	0	1	0	0	0	0	0	Cancer cell
TGGTTCGTAGCAAAGG-1_1	0.713464451	0.124033549	0	0	0.12872806	0.03377394	0	Fibroblast
TGGTTTAAACGTGGGT-1_1	0	1	0	0	0	0	0	Cancer cell
TGTAACTTGTCAACCT-1_1	0.271607276	0.103549694	0	0	0.108422524	0	0.490858782	T cell
TGTACGAACAAATCCG-1_1	0.005486243	0.05806361	0.337720561	0.551661282	0	0	0	myocyte
TGTACTACTCTCACGG-1_1	0	1	0	0	0	0	0	Cancer cell
TGTACTGTGCCAAAGT-1_1	0	1	0	0	0	0	0	Cancer cell
TGTACTTCCGGGCATG-1_1	0	1	0	0	0	0	0	Cancer cell
TGTAGCCATCCCATTC-1_1	0	1	0	0	0	0	0	Cancer cell
TGTAGGAGAAATTTCC-1_1	0	1	0	0	0	0	0	Cancer cell
TGTATCCTTATTCCAT-1_1	0	1	0	0	0	0	0	Cancer cell
TGTATGGCGCAGACAG-1_1	0	1	0	0	0	0	0	Cancer cell
TGTCCACGGCTCAACT-1_1	0.202652069	0.08018553	0.060466424	0	0.54030213	0.089860796	0	Macrophage
TGTCCCGACATAGCAC-1_1	0	1	0	0	0	0	0	Cancer cell
TGTCGGCATGGTGGAA-1_1	0.127439077	0.769354249	0	0	0	0	0.103206674	Cancer cell
TGTCTACAGTTTCTGT-1_1	0	1	0	0	0	0	0	Cancer cell
TGTGACTACGCCAGTC-1_1	0	1	0	0	0	0	0	Cancer cell
TGTGACTAGAGTTTGC-1_1	0	1	0	0	0	0	0	Cancer cell
TGTGCCGGTGCCGGAA-1_1	0.002027127	0.986888812	0	0	0	0	0	Cancer cell
TGTGTCGCGAGTTGCA-1_1	0.007162199	0.557363645	0.09100171	0.27056061	0	0	0	Cancer cell
TGTTATTGTATGTGGC-1_1	0.038393549	0.961606451	0	0	0	0	0	Cancer cell
TGTTCTTCCATTGACT-1_1	0.005303377	0.95563533	0	0	0	0	0	Cancer cell
TGTTTCGGTACTTCTC-1_1	0	1	0	0	0	0	0	Cancer cell
TTAAACAGAGTCCCGC-1_1	0.014035983	0.089572068	0.032659916	0	0.170436005	0	0.609463663	T cell
TTAAACCGGTAGCGAC-1_1	0	1	0	0	0	0	0	Cancer cell
TTAAAGTAAGTCGCCA-1_1	0	1	0	0	0	0	0	Cancer cell
TTAACCAACCCTCCCT-1_1	0	1	0	0	0	0	0	Cancer cell
TTAACGAACAAGCAGT-1_1	0	1	0	0	0	0	0	Cancer cell
TTAACGTCGCAAGACC-1_1	0	1	0	0	0	0	0	Cancer cell
TTAAGCGCCTGACCCA-1_1	0.092915525	0.116874857	0.443709842	0.199243143	0	0.063804186	0.083452447	B cell
TTAAGGATACGGAGGT-1_1	0	1	0	0	0	0	0	Cancer cell
TTAATGTAGACCAGGT-1_1	0	1	0	0	0	0	0	Cancer cell
TTAATTTCAGACGCGG-1_1	0	1	0	0	0	0	0	Cancer cell
TTACAACTACGCATCC-1_1	0.131737337	0.196301839	0	0	0.08426235	0	0.560420982	T cell
TTACACGATCTGCGAC-1_1	0.002334346	0.97216762	0	0	0	0	0	Cancer cell
TTACATCGTGGCCTGG-1_1	0.12538863	0.113865117	0.052988244	0	0.196103495	0.003675256	0.370503101	T cell
TTACCCTAACAGTCCT-1_1	0	0.912313905	0	0.062689756	0	0	0	Cancer cell
TTACCGCCTTAGGGAA-1_1	0	1	0	0	0	0	0	Cancer cell
TTACGGTGTCACCGAG-1_1	0	1	0	0	0	0	0	Cancer cell
TTACGTATCTATGACA-1_1	0.000988364	0.985760034	0	0	0	0	0	Cancer cell
TTACTCCGGCCGGGAA-1_1	0	1	0	0	0	0	0	Cancer cell
TTACTGTCTAGAGCTC-1_1	0	1	0	0	0	0	0	Cancer cell
TTAGAGTTTAGAAGGA-1_1	0.939287268	0.015312762	0	0	0	0.04539997	0	Fibroblast
TTAGATAGGTCGATAC-1_1	0.05875419	0.94124581	0	0	0	0	0	Cancer cell
TTAGCAACATGGATGT-1_1	0	1	0	0	0	0	0	Cancer cell
TTAGTAAACCTGCTCT-1_1	0.104165037	0.12144448	0.385676973	0.130114998	0.07636128	0.076304434	0.098108936	B cell
TTAGTTATTCGTGGCA-1_1	0	0.998901649	0	0.001098351	0	0	0	Cancer cell
TTAGTTCAAGTGTTCG-1_1	0	1	0	0	0	0	0	Cancer cell
TTATATACGCTGTCAC-1_1	0	0.157433871	0	0	0.236593663	0	0.560595478	T cell
TTATATTTGGCAATCC-1_1	0	1	0	0	0	0	0	Cancer cell
TTATCATACTCGCAAA-1_1	0	1	0	0	0	0	0	Cancer cell
TTATCCAATCGAACTC-1_1	0	1	0	0	0	0	0	Cancer cell
TTATCTGTATCATAAC-1_1	0	1	0	0	0	0	0	Cancer cell
TTATGACAAACTGGAT-1_1	0.009583285	0.734115906	0.06552321	0.112724689	0	0	0	Cancer cell
TTATGATCTTAACGAA-1_1	0.007213463	0.992786537	0	0	0	0	0	Cancer cell
TTATGCGTCCCGGTCC-1_1	0	1	0	0	0	0	0	Cancer cell
TTATTAGGGAAGCATC-1_1	0	1	0	0	0	0	0	Cancer cell
TTATTTCATCCCAAAC-1_1	0	1	0	0	0	0	0	Cancer cell
TTCAAAGTCTCTAGCC-1_1	0	1	0	0	0	0	0	Cancer cell
TTCAACGACCCGACCG-1_1	0	1	0	0	0	0	0	Cancer cell
TTCAATACTCTGAATC-1_1	0.006246004	0.993753996	0	0	0	0	0	Cancer cell
TTCACGAAAGGATCAC-1_1	0.011846917	0.368324283	0.197767615	0.335577535	0	0	0	Cancer cell
TTCAGAGTAACCTGAC-1_1	0	0.207873564	0	0	0.152671775	0	0.572265419	T cell
TTCAGCCCTGGTCCAC-1_1	0.005702353	0.059276556	0.341351751	0.545695191	0	0	0	myocyte
TTCATAGCCTTGTAAC-1_1	0	1	0	0	0	0	0	Cancer cell
TTCCGGTTACCCACTT-1_1	0.03455531	0.96544469	0	0	0	0	0	Cancer cell
TTCCTCGAGGGTGTCT-1_1	0	1	0	0	0	0	0	Cancer cell
TTCCTTTCTGTGTTGC-1_1	0.03897602	0.96102398	0	0	0	0	0	Cancer cell
TTCGACGGGAAGGGCG-1_1	0.069220158	0.117734859	0.401766765	0.267564896	0	0.050844798	0.092868525	B cell
TTCGCACTCGCGTGCT-1_1	0.004746628	0.062520675	0.363306244	0.527457854	0	0	0	myocyte
TTCGCATCCGGAAGCA-1_1	0	1	0	0	0	0	0	Cancer cell
TTCGGCTAGAGATGGT-1_1	0.020545272	0.979454728	0	0	0	0	0	Cancer cell
TTCGGGACTAATCGCG-1_1	0.174038943	0.824006882	0	0	0	0	0.001954175	Cancer cell
TTCGGGTTGCCACGGG-1_1	0	1	0	0	0	0	0	Cancer cell
TTCGTACTCCAGAACG-1_1	0	1	0	0	0	0	0	Cancer cell
TTCTACTTGCGAGGGC-1_1	0.055991634	0.944008366	0	0	0	0	0	Cancer cell
TTCTAGGCCAATTGTG-1_1	0.164419139	0.208149128	0	0	0.086660428	0	0.522639027	T cell
TTCTGCGGGTTAGCGG-1_1	0.009627431	0.108405297	0	0	0.419678052	0	0.398407986	Macrophage
TTCTTAGTGAACGGTG-1_1	0.945761316	0.01072667	0	0	0	0.043512014	0	Fibroblast
TTCTTAGTGGCTCAGA-1_1	0	1	0	0	0	0	0	Cancer cell
TTCTTATCCGCTGGGT-1_1	0	1	0	0	0	0	0	Cancer cell
TTCTTGTAACCTAATG-1_1	0.081404441	0.037046217	0.073832849	0	0.549995552	0	0.214715336	Macrophage
TTGAAACCCTCATTCC-1_1	0	1	0	0	0	0	0	Cancer cell
TTGAAGAATTCCCAGG-1_1	0.008960633	0.121431318	0.336270089	0.465696412	0	0	0	myocyte
TTGAATATGGACTTTC-1_1	0	1	0	0	0	0	0	Cancer cell
TTGACAGGAGCTCCCG-1_1	0	1	0	0	0	0	0	Cancer cell
TTGACGATTCAGCACG-1_1	0	1	0	0	0	0	0	Cancer cell
TTGATCTAACTTTGTC-1_1	0.009102322	0.096595054	0.278129711	0.546495795	0	0	0	myocyte
TTGATTATGCAGATGA-1_1	0.007231111	0.93794454	0	0	0	0	0	Cancer cell
TTGCACGGAGCAGCAC-1_1	0	1	0	0	0	0	0	Cancer cell
TTGCCTTCTCGCCGGG-1_1	0.010208708	0.8243335	0.043225264	0.043813758	0	0	0	Cancer cell
TTGCGCACAACCACGT-1_1	0	1	0	0	0	0	0	Cancer cell
TTGCGCTTGATCAATA-1_1	0.005985334	0.939318514	0	0	0	0	0	Cancer cell
TTGCTAGCTACCAATC-1_1	0	0.992518009	0	0.007481991	0	0	0	Cancer cell
TTGCTCATAGTACGTG-1_1	0	1	0	0	0	0	0	Cancer cell
TTGCTCCCATACCGGA-1_1	0	1	0	0	0	0	0	Cancer cell
TTGCTGAAGGAACCAC-1_1	0	1	0	0	0	0	0	Cancer cell
TTGCTGATCATGTTCG-1_1	0.941732238	0.017639049	0	0	0	0.040628714	0	Fibroblast
TTGGACCATCTGGCAA-1_1	0	1	0	0	0	0	0	Cancer cell
TTGGAGTCTCCCTTCT-1_1	0	1	0	0	0	0	0	Cancer cell
TTGGATTGGGTACCAC-1_1	0	1	0	0	0	0	0	Cancer cell
TTGGCCATCTTGCGCT-1_1	0	0.970721718	0	0.029278282	0	0	0	Cancer cell
TTGGCTCAATATGTGT-1_1	0.003524529	0.965853195	0	0	0	0	0	Cancer cell
TTGGCTCGCATGAGAC-1_1	0.778912049	0.088877277	0	0	0.095547408	0.036663266	0	Fibroblast
TTGGGACACTGCCCGC-1_1	0	1	0	0	0	0	0	Cancer cell
TTGGGACGTAAGAGTT-1_1	0	1	0	0	0	0	0	Cancer cell
TTGTAATCCGTACTCG-1_1	0.109115929	0.122802395	0.391107333	0.198947226	0	0.078261495	0.09301892	B cell
TTGTCGTTCAGTTACC-1_1	0.048835157	0.951164843	0	0	0	0	0	Cancer cell
TTGTGATCTGTTCAGT-1_1	0	1	0	0	0	0	0	Cancer cell
TTGTGGCCCTGACAGT-1_1	0	1	0	0	0	0	0	Cancer cell
TTGTGGTGGTACTAAG-1_1	0.779816039	0.138019459	0	0	0.02735559	0.053959976	0	Fibroblast
TTGTTAGCAAATTCGA-1_1	0	1	0	0	0	0	0	Cancer cell
TTGTTCAGTGTGCTAC-1_1	0.94468456	0.031500195	0	0	0	0.023815245	0	Fibroblast
AAACAACGAATAGTTC-1_2	0	1	0	0	0	0	0	Cancer cell
AAACAAGTATCTCCCA-1_2	0	1	0	0	0	0	0	Cancer cell
AAACAATCTACTAGCA-1_2	0.002454291	0.097179968	0.117700084	0.747466732	0	0	0	myocyte
AAACACCAATAACTGC-1_2	0	0.040948457	0.258003646	0.701047897	0	0	0	myocyte
AAACAGCTTTCAGAAG-1_2	0	1	0	0	0	0	0	Cancer cell
AAACAGGGTCTATATT-1_2	0	0.00733246	0.160206631	0.832460908	0	0	0	myocyte
AAACAGTGTTCCTGGG-1_2	0	1	0	0	0	0	0	Cancer cell
AAACATGGTGAGAGGA-1_2	0.004837638	0.954996411	0	0	0	0	0	Cancer cell
AAACATTTCCCGGATT-1_2	0	1	0	0	0	0	0	Cancer cell
AAACCCGAACGAAATC-1_2	0.023583113	0.976416887	0	0	0	0	0	Cancer cell
AAACCGGAAATGTTAA-1_2	0	0.226671702	0	0	0.097371698	0	0.611060306	T cell
AAACCGGGTAGGTACC-1_2	0.60399782	0.016095076	0	0	0	0.342818177	0	Fibroblast
AAACCGTTCGTCCAGG-1_2	0.456577172	0.093998422	0	0	0.346648181	0.08239	0	Fibroblast
AAACCTAAGCAGCCGG-1_2	0	1	0	0	0	0	0	Cancer cell
AAACCTCATGAAGTTG-1_2	0	1	0	0	0	0	0	Cancer cell
AAACGAAGATGGAGTA-1_2	0.790363896	0.117801066	0	0	0.028658537	0.043691918	0	Fibroblast
AAACGAGACGGTTGAT-1_2	0.001766268	0.988871508	0	0	0	0	0	Cancer cell
AAACGCTGGGCACGAC-1_2	0	1	0	0	0	0	0	Cancer cell
AAACGGGCGTACGGGT-1_2	0	1	0	0	0	0	0	Cancer cell
AAACGGGTTGGTATCC-1_2	0	0.30292943	0.077905987	0.619164583	0	0	0	myocyte
AAACGGTTGCGAACTG-1_2	0	1	0	0	0	0	0	Cancer cell
AAACTCGGTTCGCAAT-1_2	0	0.069687289	0.363699811	0.5666129	0	0	0	myocyte
AAACTCGTGATATAAG-1_2	0.138002625	0.078342042	0.208922769	0	0.384409847	0.086787802	0.079020168	Macrophage
AAACTGCTGGCTCCAA-1_2	0	1	0	0	0	0	0	Cancer cell
AAACTTAATTGCACGC-1_2	0.129486963	0.114219965	0.384177247	0.070104408	0.125298689	0.043492205	0.122223525	B cell
AAACTTGCAAACGTAT-1_2	0	0.040055844	0.075235614	0.883763985	0	0	0.000944558	myocyte
AAAGAATGACCTTAGA-1_2	0.006535227	0.442022757	0.106339988	0.376469382	0	0	0	Cancer cell
AAAGAATGTGGACTAA-1_2	0	1	0	0	0	0	0	Cancer cell
AAAGACCCAAGTCGCG-1_2	0.008493491	0.131356687	0.189808618	0.599222049	0	0	0	myocyte
AAAGACTGGGCGCTTT-1_2	0.499479374	0.127632315	0	0	0.169267163	0.203621148	0	Fibroblast
AAAGGCCCTATAATAC-1_2	0.158881167	0.076975947	0.063391096	0	0.608136696	0.050517231	0	Macrophage
AAAGGCTACGGACCAT-1_2	0	1	0	0	0	0	0	Cancer cell
AAAGGCTCTCGCGCCG-1_2	0.001416474	0.991874112	0	0	0	0	0	Cancer cell
AAAGGGATGTAGCAAG-1_2	0.369442238	0.143716576	0.069209994	0.182118779	0.029333929	0	0.201123635	Fibroblast
AAAGGGCAGCTTGAAT-1_2	0.223761671	0.069908036	0	0	0.268371533	0	0.409586426	T cell
AAAGTAGCATTGCTCA-1_2	0.107629457	0.286040593	0	0.604112565	0	0	0.002217384	myocyte
AAAGTCACTGATGTAA-1_2	0.005330927	0.108636171	0.173780845	0.652270949	0	0	0	myocyte
AAAGTCGACCCTCAGT-1_2	0.782013792	0.127168678	0	0	0.032958418	0.040589473	0	Fibroblast
AAAGTGCCATCAATTA-1_2	0	1	0	0	0	0	0	Cancer cell
AAAGTGTGATTTATCT-1_2	0.826264926	0.102233475	0	0	0.036745742	0.034284122	0	Fibroblast
AAAGTTGACTCCCGTA-1_2	0.165454962	0.111610832	0	0	0.629947709	0.050601256	0	Macrophage
AAATAAGGTAGTGCCC-1_2	0.004345867	0.971150837	0	0	0	0	0	Cancer cell
AAATACCTATAAGCAT-1_2	0.351779041	0.096835291	0	0	0.462175212	0.067114196	0	Macrophage
AAATAGCTTAGACTTT-1_2	0.007285177	0.940999221	0	0	0	0	0	Cancer cell
AAATAGGGTGCTATTG-1_2	0	0.2525516	0.10362833	0.614016245	0	0	0	myocyte
AAATCCGATACACGCC-1_2	0	1	0	0	0	0	0	Cancer cell
AAATCGCGGAAGGAGT-1_2	0.00635779	0.875459432	0	0.054056236	0	0	0	Cancer cell
AAATCGTGTACCACAA-1_2	0	1	0	0	0	0	0	Cancer cell
AAATCTAGCCCTGCTA-1_2	0	1	0	0	0	0	0	Cancer cell
AAATCTGCCCGCGTCC-1_2	0.001030001	0.992672188	0	0	0	0	0	Cancer cell
AAATGATTCGATCAGC-1_2	0.821185996	0.101486944	0	0	0.031485652	0.04530132	0	Fibroblast
AAATGCTCGTTACGTT-1_2	0.217935646	0.09548014	0.046224306	0	0.155756469	0.003247101	0.406208065	T cell
AAATGGCATGTCTTGT-1_2	0.004793384	0.959564027	0	0	0	0	0	Cancer cell
AAATGGCCCGTGCCCT-1_2	0	0.049424336	0.156574118	0.780563159	0	0	0	myocyte
AAATGGTCAATGTGCC-1_2	0	0.018227894	0.146382377	0.835389729	0	0	0	myocyte
AAATGTGGGTGCTCCT-1_2	0.007005093	0.041313101	0.321215424	0.573661606	0	0	0	myocyte
AAATTAACGGGTAGCT-1_2	0.002356878	0.187158552	0.114593438	0.658877807	0	0	0	myocyte
AAATTAATAAGCGCGA-1_2	0.008481218	0.893677923	0.005528366	0.021162568	0	0	0	Cancer cell
AAATTACCTATCGATG-1_2	0.782700766	0.110667869	0	0	0.051969263	0.053857188	0	Fibroblast
AAATTCCAGGTCCAAA-1_2	0.002990015	0.984145369	0	0	0	0	0	Cancer cell
AAATTGATAGTCCTTT-1_2	0.565338029	0.129339631	0	0	0.156859939	0.060544232	0.016701973	Fibroblast
AAATTGCGGCGGTTCT-1_2	0.787343683	0.104483049	0	0	0.064532577	0.043071072	0	Fibroblast
AAATTTGCGGGTGTGG-1_2	0.767623864	0.126191988	0	0	0.052577237	0.037690178	0	Fibroblast
AACAACTGGTAGTTGC-1_2	0.004794611	0.646031232	0.075530799	0.216259416	0	0	0	Cancer cell
AACAATACATTGTCGA-1_2	0.000711886	0.992341289	0	0	0	0	0	Cancer cell
AACAATTACTCTACGC-1_2	0.279697833	0.155881384	0.026039235	0	0.327924504	0.036901976	0.059007408	Macrophage
AACACACGCTCGCCGC-1_2	0	0.075236648	0.225415927	0.648135492	0	0	0.051211933	myocyte
AACACGAGACGCGGCC-1_2	0.004141522	0.423201214	0.100203825	0.420035411	0	0	0	Cancer cell
AACACGCGGCCGCGAA-1_2	0	1	0	0	0	0	0	Cancer cell
AACAGCTGTGTGGCAA-1_2	0.010154236	0.369292733	0.120119883	0.414069313	0	0	0	myocyte
AACAGGAAATCGAATA-1_2	0.003354471	0.591829705	0.077197638	0.278779602	0	0	0	Cancer cell
AACAGGATGGGCCGCG-1_2	0	1	0	0	0	0	0	Cancer cell
AACAGGTAGTATGGAT-1_2	0	1	0	0	0	0	0	Cancer cell
AACATAGCGTGTATCG-1_2	0.001664616	0.888473543	0	0.075439224	0	0	0	Cancer cell
AACATATCAACTGGTG-1_2	0.797052322	0.116749886	0	0	0.032773994	0.036511419	0	Fibroblast
AACATTGAAGTTGATC-1_2	0.134839181	0.107853632	0.277715055	0.039621182	0.257517068	0.061154289	0.110174393	B cell
AACATTGGTCAGCCGT-1_2	0	0.161707025	0.081857129	0.756435846	0	0	0	myocyte
AACATTGTGACTCGAG-1_2	0	1	0	0	0	0	0	Cancer cell
AACCAAGACTTCTCTG-1_2	0.032127858	0.094141517	0.343579891	0.427902263	0	0.008572439	0.093676033	myocyte
AACCATAGGGTTGAAC-1_2	0.107751627	0.1195122	0.402815862	0.195109605	0	0.054054959	0.112474666	B cell
AACCATGGGATCGCTA-1_2	0.784480872	0.123278829	0	0	0.030734582	0.042867101	0	Fibroblast
AACCCAGAGACGGAGA-1_2	0	1	0	0	0	0	0	Cancer cell
AACCCATCCCATGATC-1_2	0.002129177	0.401792775	0.093730621	0.463680189	0	0	0	myocyte
AACCCGACAACCCGTG-1_2	0.002224992	0.976790832	0	0	0	0	0	Cancer cell
AACCCGAGCAGAATCG-1_2	0.014164721	0.985835279	0	0	0	0	0	Cancer cell
AACCCGCTGTATTCCA-1_2	0	1	0	0	0	0	0	Cancer cell
AACCCTACTGTCAATA-1_2	0.085501987	0.071456208	0.168764061	0.019732105	0.51340816	0.012936437	0.088189663	Macrophage
AACCGAGCTTGGTCAT-1_2	0	1	0	0	0	0	0	Cancer cell
AACCGCTAAGGGATGC-1_2	0.360325148	0.103267198	0	0	0.477477173	0.036652876	0	Macrophage
AACCGTTGTGTTTGCT-1_2	0	0.064785941	0.355412168	0.579801891	0	0	0	myocyte
AACCTCGCTTTAGCCC-1_2	0	1	0	0	0	0	0	Cancer cell
AACCTGTCACGGAATT-1_2	0	1	0	0	0	0	0	Cancer cell
AACCTTTAAATACGGT-1_2	0.003338736	0.548285324	0.084118452	0.31580627	0	0	0	Cancer cell
AACGAAAGTCGTCCCA-1_2	0	1	0	0	0	0	0	Cancer cell
AACGACCTCCTAGCCG-1_2	0	1	0	0	0	0	0	Cancer cell
AACGATAATGCCGTAG-1_2	0.005648979	0.535160758	0.093451231	0.301116905	0	0	0	Cancer cell
AACGATAGAAGGGCCG-1_2	0	1	0	0	0	0	0	Cancer cell
AACGATATGTCAACTG-1_2	0.005464544	0.036131411	0.291753318	0.615629836	0	0	0	myocyte
AACGCATGATCTGGGT-1_2	0.158052669	0.106166325	0.245086866	0	0.304620782	0.085715012	0.090630953	Macrophage
AACGCGAACGGCAACA-1_2	0.134791269	0.077432013	0.233069596	0	0.385412418	0.063519401	0.094537087	Macrophage
AACGCGACCTTGGGCG-1_2	0	1	0	0	0	0	0	Cancer cell
AACGCGGTCTCCAGCC-1_2	0.767406633	0.082082883	0	0	0	0.121642796	0	Fibroblast
AACGCTGTTGCTGAAA-1_2	0	0.410299644	0.064715518	0.524984838	0	0	0	myocyte
AACGGACGTACGTATA-1_2	0.148460189	0.107000955	0	0	0.643001718	0.016336478	0.021524721	Macrophage
AACGGCCATCTCCGGT-1_2	0.611894033	0.134608438	0.020903136	0	0.080101527	0.065753263	0.016811666	Fibroblast
AACGTACTGTGGGTAC-1_2	0.162726677	0.076451525	0.05013867	0	0.62095264	0.048356282	0	Macrophage
AACGTAGTCTACCCAT-1_2	0.002575816	0.095370689	0.118739466	0.747208178	0	0	0	myocyte
AACGTCAGACTAGTGG-1_2	0.00750569	0.093423354	0.224475033	0.609921811	0	0	0	myocyte
AACGTCGCTGCACTTC-1_2	0	1	0	0	0	0	0	Cancer cell
AACGTGCGAAAGTCTC-1_2	0	1	0	0	0	0	0	Cancer cell
AACTACCCGTTTGTCA-1_2	0.221049032	0.615496658	0	0	0.028735019	0	0.134719292	Cancer cell
AACTAGCGTATCGCAC-1_2	0.003922892	0.219381203	0.121574842	0.603900016	0	0	0	myocyte
AACTAGGCTTGGGTGT-1_2	0.861107023	0.081721594	0	0	0	0.035403864	0	Fibroblast
AACTCAAGTTAATTGC-1_2	0.829426318	0.116321172	0	0	0.036719327	0.017533183	0	Fibroblast
AACTCCAGAGCGTGTT-1_2	0.008038607	0.991961393	0	0	0	0	0	Cancer cell
AACTCGATAAACACGT-1_2	0.855286157	0.005553462	0	0	0	0.112707496	0	Fibroblast
AACTCGATGGCGCAGT-1_2	0.725640314	0.122523348	0	0	0.104551948	0.016578523	0	Fibroblast
AACTCTCAATAGAGCG-1_2	0	0.074863895	0.328056019	0.538151048	0	0	0.058929038	myocyte
AACTCTCAGTGTGCTC-1_2	0.003746151	0.023341956	0.242038287	0.690063708	0	0	0	myocyte
AACTGAGTTATACTGA-1_2	0.01220517	0.98779483	0	0	0	0	0	Cancer cell
AACTGATATTAGGCCT-1_2	0	0.386880059	0.087792679	0.498395378	0	0	0	myocyte
AACTGGGTCCCGACGT-1_2	0	0.863731231	0.008077652	0.106256004	0	0	0	Cancer cell
AACTGGTGTGGGCCTT-1_2	0.002991091	0.02687469	0.183963665	0.75000575	0	0	0	myocyte
AACTTCTGCGTCTATC-1_2	0.14454716	0.853240315	0	0	0	0	0.002212525	Cancer cell
AACTTGCCCGTATGCA-1_2	0.107611185	0.068838708	0	0	0.384812139	0	0.402793059	T cell
AACTTGCGTTCTCGCG-1_2	0.582858183	0.160613018	0	0	0.20365579	0.05287301	0	Fibroblast
AACTTTACGGGAGCTT-1_2	0.007263057	0.939313644	0	0	0	0	0	Cancer cell
AACTTTAGCTGCTGAG-1_2	0.004294445	0.088784849	0.176517494	0.678707348	0	0	0	myocyte
AAGAAAGTTTGATGGG-1_2	0.006343796	0.882498149	0	0.047420964	0	0	0	Cancer cell
AAGAAGGATCAGTTAG-1_2	0.830528293	0.103665351	0	0	0.054352634	0.011453722	0	Fibroblast
AAGACATACGTGGTTT-1_2	0	1	0	0	0	0	0	Cancer cell
AAGACCAAATAACTCA-1_2	0.003756324	0.072346836	0.175883866	0.701273347	0	0	0	myocyte
AAGACCCAACTGAACA-1_2	0	1	0	0	0	0	0	Cancer cell
AAGACTAACCCGTTGT-1_2	0	1	0	0	0	0	0	Cancer cell
AAGACTGCAAGCTACT-1_2	0	0.990387504	0	0	0	0	0	Cancer cell
AAGAGATGAATCGGTA-1_2	0.282842258	0.690462337	0	0.024120485	0	0	0.00257492	Cancer cell
AAGAGCTCTTTATCGG-1_2	0	1	0	0	0	0	0	Cancer cell
AAGAGGATGTACGCGA-1_2	0	0.070564007	0.200145377	0.729290616	0	0	0	myocyte
AAGAGGCATGGATCGC-1_2	0	0.971754991	0	0.01542965	0	0	0	Cancer cell
AAGAGGCCCTTTGGAA-1_2	0.032956666	0.967043334	0	0	0	0	0	Cancer cell
AAGATGGCACCGGACC-1_2	0.017652312	0.959880592	0	0.022467096	0	0	0	Cancer cell
AAGATTGGCGGAACGT-1_2	0.004404681	0.246476535	0.118392024	0.576205381	0	0	0	myocyte
AAGCACCCTGCGTATC-1_2	0.005623048	0.947061558	0	0	0	0	0	Cancer cell
AAGCATACTCTCCTGA-1_2	0.001621371	0.973014716	0	0	0	0	0	Cancer cell
AAGCCACTTGCAGGTA-1_2	0.0015657	0.987922487	0	0	0	0	0	Cancer cell
AAGCCGAAGCGGTTTA-1_2	0.21520698	0.783958134	0	0	0	0	0.000834886	Cancer cell
AAGCCGCCGTGAAATC-1_2	0.136893578	0.090891223	0.052887133	0	0.636264291	0.03973779	0	Macrophage
AAGCCGGAGAGCAGGA-1_2	0	1	0	0	0	0	0	Cancer cell
AAGCGCAGGGCTTTGA-1_2	0.003377379	0.007302786	0.196344134	0.755327688	0	0	0	myocyte
AAGCGTCCCTCATCGA-1_2	0.242480192	0.156639577	0.034096456	0	0.273527291	0.034901897	0.127645852	Macrophage
AAGCTAGATCGAGTAA-1_2	0	0.249258934	0.093714741	0.644361424	0	0	0	myocyte
AAGCTCGTGCCAAGTC-1_2	0	1	0	0	0	0	0	Cancer cell
AAGCTCTTTCATGGTG-1_2	0.003324112	0.026204625	0.266030297	0.668480684	0	0	0	myocyte
AAGGAGAACTTATAAG-1_2	0	1	0	0	0	0	0	Cancer cell
AAGGAGCGGTTGGTGC-1_2	0.008491387	0.769978185	0.049882892	0.094791818	0	0	0	Cancer cell
AAGGATCGATCGCTTG-1_2	0.005568953	0.954395827	0	0	0	0	0	Cancer cell
AAGGATGAGGGACCTC-1_2	0.003065437	0.289473276	0.107826178	0.555001589	0	0	0	myocyte
AAGGCAGGCTGTCTCC-1_2	0.008088658	0.935263351	0.002518794	0	0	0	0	Cancer cell
AAGGCGCGTAAAGCTT-1_2	0	1	0	0	0	0	0	Cancer cell
AAGGCTGTGCTCATCG-1_2	0.008173944	0.356504127	0.11487612	0.442634723	0	0	0	myocyte
AAGGGAACGACTGGCT-1_2	0.192253964	0.078728491	0.051497467	0	0.562064921	0.086912429	0	Macrophage
AAGGGACAGATTCTGT-1_2	0.005964299	0.041755075	0.32212429	0.579128717	0	0	0	myocyte
AAGGGACTATGCATTC-1_2	0.008507621	0.467916933	0.107163145	0.334462503	0	0	0	Cancer cell
AAGGGTTTGATTTCAG-1_2	0.003875512	0.543234889	0.086432039	0.314301545	0	0	0	Cancer cell
AAGGTATCCTAATATA-1_2	0.005585213	0.705178528	0.066582961	0.159332953	0	0	0	Cancer cell
AAGGTGATAAACCAGC-1_2	0.170471895	0.07774414	0.054990073	0	0.600419872	0.056150466	0	Macrophage
AAGTAAGCTTCCAAAC-1_2	0.003646512	0.057398052	0.178297101	0.715923713	0	0	0	myocyte
AAGTAGAAGACCGGGT-1_2	0	1	0	0	0	0	0	Cancer cell
AAGTAGTGACGCGAGG-1_2	0.007644424	0.173486893	0.162195775	0.583497496	0	0	0	myocyte
AAGTCAATTGTCGTCA-1_2	0.750922963	0.134539153	0	0	0.098032663	0.016505221	0	Fibroblast
AAGTCTTCTGTGGCCT-1_2	0.010266342	0.628794048	0.090595049	0.182924999	0	0	0	Cancer cell
AAGTGACGACCGAATT-1_2	0.081366845	0.047683135	0.08678951	0	0.607246805	0.006252949	0.124162028	Macrophage
AAGTGAGTCGGGTTTA-1_2	0.014106675	0.985893325	0	0	0	0	0	Cancer cell
AAGTGCAAAGGTAGAC-1_2	0.646609628	0.020356742	0	0	0	0.300516666	0	Fibroblast
AAGTGCCTTGACTGTA-1_2	0.058770831	0.941229169	0	0	0	0	0	Cancer cell
AAGTGCGTTAGAATCT-1_2	0.008951117	0.54058486	0.096985188	0.267258322	0	0	0	Cancer cell
AAGTGCTTCTCTATTG-1_2	0.007913309	0.933843649	0	0	0	0	0	Cancer cell
AAGTGTTTGGAGACGG-1_2	0.002269695	0.225489384	0.112114619	0.623071472	0	0	0	myocyte
AAGTTCACTCCAAGCT-1_2	0	0.823872992	0	0.165420685	0	0	0	Cancer cell
AAGTTCAGTCTGCGTA-1_2	0.709355663	0	0	0	0	0.290644337	0	Fibroblast
AAGTTCGGCCAACAGG-1_2	0.802078786	0.117062838	0	0	0.068188795	0.012669581	0	Fibroblast
AAGTTGTGATGTTATA-1_2	0	1	0	0	0	0	0	Cancer cell
AAGTTTACTAATGGCA-1_2	0	0.078218873	0.386242163	0.464165469	0	0.00831554	0.063057956	myocyte
AAGTTTATGGGCCCAA-1_2	0.065655935	0.113352842	0.389338906	0.330330368	0	0.014017412	0.087304538	B cell
AATAACAACGCTCGGC-1_2	0.831324275	0.101689542	0	0	0.055863256	0.011122928	0	Fibroblast
AATAACACTAGAACAA-1_2	0.81051746	0.111646783	0	0	0.065006685	0.012829071	0	Fibroblast
AATAATCTTCGTATCG-1_2	0.013829496	0.986170504	0	0	0	0	0	Cancer cell
AATACCGGAGGGCTGT-1_2	0.003382173	0.971183969	0	0	0	0	0	Cancer cell
AATACCTGATGTGAAC-1_2	0	1	0	0	0	0	0	Cancer cell
AATAGAACAGAGTGGC-1_2	0.008232824	0.298840935	0.121343013	0.493906137	0	0	0	myocyte
AATAGAATCTGTTTCA-1_2	0.376283117	0.150572173	0.043139962	0	0.128946451	0.009055676	0.220273691	Fibroblast
AATAGCTACCGCGTGC-1_2	0.617743291	0	0	0	0	0.382256709	0	Fibroblast
AATAGTCCGTCCCGAC-1_2	0.003697551	0.973450424	0	0	0	0	0	Cancer cell
AATATCAAGGTCGGAT-1_2	0.082726331	0.139215228	0	0	0.580872442	0	0.070531348	Macrophage
AATATCCTAGCAAACT-1_2	0.004590024	0.133243617	0.143608594	0.662991486	0	0	0	myocyte
AATATCGAATCAATGC-1_2	0	0.155724704	0	0	0.20726155	0	0.502058294	T cell
AATATCGAGGGTTCTC-1_2	0.005214882	0.048131693	0.257182402	0.637445879	0	0	0	myocyte
AATATTGGAGTATTGA-1_2	0.080012635	0.095698299	0.048506892	0	0.667085924	0	0.060806859	Macrophage
AATCAGACTGCAGGAC-1_2	0	1	0	0	0	0	0	Cancer cell
AATCAGGTTTCATTTA-1_2	0.003229639	0.961780111	0	0	0	0	0	Cancer cell
AATCATGTAAAGACTC-1_2	0	1	0	0	0	0	0	Cancer cell
AATCCAAGGGCCTGAG-1_2	0.001975306	0.986904325	0	0	0	0	0	Cancer cell
AATCCATGCAAGGGTG-1_2	0	1	0	0	0	0	0	Cancer cell
AATCGCCTCAGCGCCA-1_2	0	0	0.151578271	0.837948465	0	0	0	myocyte
AATCGCGCAGAGGACT-1_2	0.00289769	0.984243357	0	0	0	0	0	Cancer cell
AATCGGGACACTACGA-1_2	0.00660118	0.263215037	0.121097811	0.540068971	0	0	0	myocyte
AATCGGTATAGCCCTC-1_2	0	1	0	0	0	0	0	Cancer cell
AATCGTGAGCCGAGCA-1_2	0.077747252	0.922252748	0	0	0	0	0	Cancer cell
AATCTAGGTTTACTTG-1_2	0.042811266	0.064049525	0.058749559	0.833171179	0	0	0.001218471	myocyte
AATCTATGCCGGAGCC-1_2	0.006598917	0.06077316	0.360112306	0.519602868	0	0	0	myocyte
AATCTCTACTGTGGTT-1_2	0	1	0	0	0	0	0	Cancer cell
AATCTGCGTTGGGACG-1_2	0.0029184	0.007537102	0.197316865	0.75887269	0	0	0	myocyte
AATCTGGCTTTCTAGT-1_2	0.002885999	0.151555981	0.120675429	0.684269054	0	0	0	myocyte
AATGACAGCAATGTCT-1_2	0.004591134	0.708690244	0.065963617	0.164863888	0	0	0	Cancer cell
AATGACGTAGGATGTC-1_2	0	0.048037827	0.155044994	0.784216877	0	0	0	myocyte
AATGACTGTCAGCCGG-1_2	0.003554461	0.958670058	0	0	0	0	0	Cancer cell
AATGAGTTCGCATATG-1_2	0.626755482	0.139365207	0	0	0.17103106	0.062848251	0	Fibroblast
AATGATGATACGCTAT-1_2	0.561094887	0.013318077	0	0	0	0.405809404	0	Fibroblast
AATGATGCGACTCCTG-1_2	0.169103218	0.077526589	0.049993372	0	0.599066966	0.075512053	0	Macrophage
AATGCAACCGGGTACC-1_2	0	0.077789539	0.127943648	0.767917691	0	0	0	myocyte
AATGGTCCACCGTTCA-1_2	0.075282448	0.164459214	0.028513076	0	0.413218365	0.002342758	0.151619099	Macrophage
AATGGTTCTCACAAGC-1_2	0.003149246	0.007467031	0.1971285	0.756830687	0	0	0	myocyte
AATGTATGGCACTGTA-1_2	0	0.075042242	0.364033723	0.501156165	0	0	0.05976787	myocyte
AATGTGCCCGAGGTGT-1_2	0.152836745	0.151812203	0.092736742	0.550555698	0	0	0.052058612	myocyte
AATGTGCTAATCTGAG-1_2	0.001043584	0.998956416	0	0	0	0	0	Cancer cell
AATGTTAAGACCCTGA-1_2	0	0.981002563	0	0.018997437	0	0	0	Cancer cell
AATGTTGTCGTGAGAC-1_2	0	1	0	0	0	0	0	Cancer cell
AATTAAAGGTCGGCGT-1_2	0.418808836	0.092162884	0	0	0.36268967	0.101684546	0	Fibroblast
AATTAACGGATTTCCA-1_2	0.003349455	0.9686212	0	0	0	0	0	Cancer cell
AATTACGAGACCCATC-1_2	0.828261761	0.084998935	0	0	0.024403589	0.041879988	0	Fibroblast
AATTACTCGTACGCTC-1_2	0.772677389	0.087911267	0	0	0.094514266	0.044897077	0	Fibroblast
AATTAGCGCTGCAGCG-1_2	0	1	0	0	0	0	0	Cancer cell
AATTATACCCAGCAAG-1_2	0	1	0	0	0	0	0	Cancer cell
AATTCATAAGGGATCT-1_2	0.771533649	0.008020584	0	0	0	0.220445767	0	Fibroblast
AATTCATTGTCATGCA-1_2	0	0.054330297	0.320233653	0.62543605	0	0	0	myocyte
AATTCCAACTTGGTGA-1_2	0.038144752	0.167981221	0	0	0.474677563	0	0.165732923	Macrophage
AATTCCAAGCATGTAC-1_2	0	1	0	0	0	0	0	Cancer cell
AATTCGATTCGAGGAT-1_2	0.003586345	0.040657748	0.319848012	0.59898693	0	0	0	myocyte
AATTCTAGAGTTAGGC-1_2	0.267380275	0.114673423	0	0	0.555471071	0.028696537	0	Macrophage
AATTGAACGCTCTGGT-1_2	0.244835359	0.101446737	0.054542741	0	0.167061584	0.004755617	0.290380812	T cell
AATTGCAGCAATCGAC-1_2	0	1	0	0	0	0	0	Cancer cell
AATTGCGTGGATTACA-1_2	0	0.081507588	0.384948052	0.451699978	0	0.00995761	0.071886771	myocyte
AATTGTGGTTGCCAAA-1_2	0	1	0	0	0	0	0	Cancer cell
AATTTGGTTCCAAAGA-1_2	0.008719419	0.130758154	0.190732852	0.598201448	0	0	0	myocyte
ACAAACCATGCGTCCT-1_2	0.157945268	0.066563733	0.096533964	0	0.517793477	0.069556331	0.064853418	Macrophage
ACAAACTCCATCAGAG-1_2	0.010998665	0.33887205	0.125303161	0.438979458	0	0	0	myocyte
ACAAAGAAGGTAGGCC-1_2	0	0.054347744	0.057786604	0.886939149	0	0	0.000926503	myocyte
ACAAAGCATGACCTAG-1_2	0	1	0	0	0	0	0	Cancer cell
ACAAATCGCACCGAAT-1_2	0	0.00708908	0.171898548	0.821012372	0	0	0	myocyte
ACAAATGGTAGTGTTT-1_2	0.661570522	0.112008481	0.030930876	0	0.096528422	0.011785851	0.052183006	Fibroblast
ACAAATTCAGATCTGA-1_2	0.683951624	0.037417892	0	0	0.175327872	0.102608024	0	Fibroblast
ACAACAGCATGAGCTA-1_2	0.364174267	0.144838962	0.027492374	0	0.287449382	0.045226494	0.025732786	Fibroblast
ACAACGGTCCCTGCGA-1_2	0	0.262473866	0	0.736510791	0	0	0.001015342	myocyte
ACAAGCAGTGCCTAGC-1_2	0.126000327	0.10257975	0.354857308	0.273332584	0	0.011833632	0.122277809	B cell
ACAAGCTATATGGAAG-1_2	0	1	0	0	0	0	0	Cancer cell
ACAAGGAAATCCGCCC-1_2	0.002078406	0.155896619	0.115285475	0.692958368	0	0	0	myocyte
ACAAGGACAAGAGGTT-1_2	0.004398753	0.117441772	0.152713716	0.671179107	0	0	0	myocyte
ACAAGGATGCTTTAGG-1_2	0.120490654	0.879509346	0	0	0	0	0	Cancer cell
ACAAGGGCAGGCTCTG-1_2	0.00210232	0.114252834	0.114943123	0.736155574	0	0	0	myocyte
ACAATAGTCGTACGTT-1_2	0	0.122440989	0.082086761	0.79547225	0	0	0	myocyte
ACAATCCATTTAAACC-1_2	0.090209334	0.047740537	0.11381405	0.017961632	0.52578755	0.008149631	0.154506811	Macrophage
ACAATCGATCTTTATA-1_2	0.801251964	0.12062558	0	0	0.058629249	0.019493207	0	Fibroblast
ACAATGAATACGGAGA-1_2	0.550589659	0.112386314	0	0	0.262553303	0.055483605	0	Fibroblast
ACAATTGTGTCTCTTT-1_2	0.027032351	0.711164269	0	0.260242935	0	0	0.001560445	Cancer cell
ACAATTTAGGAGGCTC-1_2	0.009891997	0.854007216	0.038421476	0.027929692	0	0	0	Cancer cell
ACAATTTGAGCAGTGG-1_2	0.60731405	0.168216816	0.029826835	0	0.064309385	0.057199592	0.017159915	Fibroblast
ACAATTTGGCCATATT-1_2	0	1	0	0	0	0	0	Cancer cell
ACACAAAGACGGGTGG-1_2	0.123399221	0.112922407	0.36377533	0.253421146	0	0.012540975	0.124584439	B cell
ACACACCAGGACCAGT-1_2	0.552370228	0.120199287	0	0	0.192367079	0.057903124	0.013595119	Fibroblast
ACACACTTTCTACACG-1_2	0.005402911	0.22794493	0.123735587	0.581108336	0	0	0	myocyte
ACACATGATCAAATCT-1_2	0	0.08640871	0.367722123	0.452371972	0	0.011387005	0.082110191	myocyte
ACACATTGACGCAACA-1_2	0.484537623	0.146558459	0	0	0.187123618	0.1817803	0	Fibroblast
ACACATTTCCGTAGAC-1_2	0.01175486	0.458025377	0.119773378	0.321306387	0	0	0	Cancer cell
ACACCACATAATTAGC-1_2	0.001232247	0.994628772	0	0	0	0	0	Cancer cell
ACACCCAGCATGCAGC-1_2	0.741604134	0.116277716	0	0	0.026499865	0.091136256	0	Fibroblast
ACACCCGAGAAATCCG-1_2	0	0.017950407	0.164752816	0.817296777	0	0	0	myocyte
ACACCGAGCGCTCTTT-1_2	0	0.130354658	0	0	0.158110291	0	0.662055652	T cell
ACACCGGTCTGACCGC-1_2	0.241720088	0.112429438	0	0	0.582478233	0.02402982	0	Macrophage
ACACCTTAAGTAGGGC-1_2	0	0.093273156	0.328942862	0.487435281	0	0.007128978	0.083219723	myocyte
ACACCTTACTACTTGC-1_2	0.005032742	0.958333576	0	0	0	0	0	Cancer cell
ACACGAGACTCCTTCT-1_2	0.130985689	0.086285219	0.184620895	0	0.432636457	0.05766045	0.096184459	Macrophage
ACACGGGAACTTAGGG-1_2	0	0.084205765	0.250467266	0.605871274	0	0	0.059455695	myocyte
ACACGTAGGCCACAAG-1_2	0	1	0	0	0	0	0	Cancer cell
ACACTCCAATGTCACT-1_2	0.161606103	0.446819518	0	0.388656879	0	0	0.0029175	Cancer cell
ACACTGATCAAGGTGT-1_2	0	1	0	0	0	0	0	Cancer cell
ACACTGGGACAGTCGT-1_2	0.038845106	0.961154894	0	0	0	0	0	Cancer cell
ACAGAACTGAGAACAA-1_2	0.00272578	0.965883356	0	0	0	0	0	Cancer cell
ACAGATTAGGTTAGTG-1_2	0.008979645	0.200947032	0.146813173	0.567606705	0	0	0	myocyte
ACAGCATAGAGCCAGT-1_2	0.010351006	0.380751499	0.118635926	0.404825438	0	0	0	myocyte
ACAGCGACATTCTCAT-1_2	0.042807975	0.957192025	0	0	0	0	0	Cancer cell
ACAGGAGGCGCAGCCG-1_2	0.123041596	0.121583661	0.395616257	0.162100295	0.019169792	0.067505693	0.102996469	B cell
ACAGGCACGGATCCTT-1_2	0	0.681269338	0	0.318730662	0	0	0	Cancer cell
ACAGGCTTGCCCGACT-1_2	0	0.140465133	0.100075045	0.746744463	0	0	0	myocyte
ACAGGTGGAGGTGAGG-1_2	0.249214291	0.074484461	0	0	0.580842713	0.06709855	0	Macrophage
ACAGGTGTGTTGTTGC-1_2	0	0.040339995	0.261350888	0.698309118	0	0	0	myocyte
ACAGTAATACAACTTG-1_2	0.479793086	0.139681925	0	0	0.178707041	0.201817948	0	Fibroblast
ACATAAGTCGTGGTGA-1_2	0	1	0	0	0	0	0	Cancer cell
ACATAATAAGGCGGTG-1_2	0.006537079	0.313694948	0.117153766	0.493943026	0	0	0	myocyte
ACATCAGCTGGGACGC-1_2	0.081141294	0.066568506	0.087696318	0	0.611939978	0.008727874	0.096521318	Macrophage
ACATCCCGGCCATACG-1_2	0	0.921407251	0	0.075328723	0	0	0	Cancer cell
ACATCCTGGTAACTGT-1_2	0.057442256	0.13787487	0.055929728	0.747139329	0	0	0.001613817	myocyte
ACATCGATCGTTTACC-1_2	0.005282516	0.24934705	0.12032936	0.563981972	0	0	0	myocyte
ACATCGGTCAGCCGCG-1_2	0.738033824	0.151116939	0	0	0.053370735	0.056613705	0	Fibroblast
ACATCGTATGCAATGG-1_2	0.811147438	0.116346022	0	0	0.061677049	0.010829491	0	Fibroblast
ACATGCTTACGGCAGC-1_2	0.005701641	0.959886415	0	0	0	0	0	Cancer cell
ACATGGCGCCAAAGTA-1_2	0	0.36086124	0.062725827	0.576412934	0	0	0	myocyte
ACATGGCTCAATTTAG-1_2	0.542988122	0.160546971	0	0	0.201756495	0.094708412	0	Fibroblast
ACATTAGTTTATATCC-1_2	0.005532111	0.455830817	0.102106451	0.373989458	0	0	0	Cancer cell
ACATTCGCGCGGAATA-1_2	0.79809505	0.100799905	0	0	0.05754284	0.042982572	0	Fibroblast
ACATTTGAAACCTAAC-1_2	0	1	0	0	0	0	0	Cancer cell
ACCAACACCACACACT-1_2	0.830667585	0.092911172	0	0	0	0.052592465	0	Fibroblast
ACCAACCGCACTCCAC-1_2	0	1	0	0	0	0	0	Cancer cell
ACCAACGCTTATTTAT-1_2	0	1	0	0	0	0	0	Cancer cell
ACCAAGAACGCGTGTC-1_2	0	1	0	0	0	0	0	Cancer cell
ACCAAGTCATCGGCAG-1_2	0	1	0	0	0	0	0	Cancer cell
ACCAATATGCAAGTTA-1_2	0.005484814	0.754168394	0.056420321	0.122428017	0	0	0	Cancer cell
ACCACAAGTTTCTATC-1_2	0.000423201	0.999576799	0	0	0	0	0	Cancer cell
ACCACACGGTTGATGG-1_2	0	0.38026477	0.067329069	0.552406161	0	0	0	myocyte
ACCACCAATGTAACAA-1_2	0.797858481	0.126621349	0	0	0.053706767	0.021813403	0	Fibroblast
ACCACGTGCAGCTATA-1_2	0.002807298	0.057384504	0.151549765	0.751541378	0	0	0	myocyte
ACCACTGTTCAAGAAG-1_2	0.289474171	0.114108606	0	0	0.533470081	0.031086453	0	Macrophage
ACCAGACCATAACAAC-1_2	0	1	0	0	0	0	0	Cancer cell
ACCAGGAGTGTGATCT-1_2	0.008684795	0.123105949	0.36091936	0.441312133	0	0	0	myocyte
ACCAGTGCCCGGTCAA-1_2	0.001849678	0.969033286	0	0	0	0	0	Cancer cell
ACCAGTGCGGGAGACG-1_2	0.798900622	0.11655733	0	0	0.02930733	0.038208657	0	Fibroblast
ACCATATCCGCAATAA-1_2	0.003539334	0.066336539	0.372796344	0.542114527	0	0	0	myocyte
ACCATCCGCCAACTAG-1_2	0	0.172209944	0	0	0.335065892	0	0.346713165	T cell
ACCATCGTATATGGTA-1_2	0.803556294	0.123062391	0	0	0.054964807	0.018416508	0	Fibroblast
ACCCAACGCCCGTGGC-1_2	0.003411784	0.044455889	0.192356153	0.719110319	0	0	0	myocyte
ACCCACCTACATGCTC-1_2	0	0.170886273	0.112044576	0.685118245	0	0	0	myocyte
ACCCATCTTGAGGGTA-1_2	0.005776421	0.238414203	0.123191662	0.568127437	0	0	0	myocyte
ACCCATTTGTCCCTCT-1_2	0.002384583	0.262355196	0.108618006	0.588143803	0	0	0	myocyte
ACCCGAGCGAAATTAC-1_2	0.009934442	0.618165999	0.091056107	0.192331952	0	0	0	Cancer cell
ACCCGATTGGTTCCGA-1_2	0	0.137845393	0.099447628	0.750320616	0	0	0	myocyte
ACCCGGAAACTCCCAG-1_2	0	1	0	0	0	0	0	Cancer cell
ACCCGGAGCACCACAA-1_2	0.025206215	0.974793785	0	0	0	0	0	Cancer cell
ACCCGGATGACGCATC-1_2	0	0.131518785	0.097558533	0.759370593	0	0	0	myocyte
ACCCGGTTACACTTCC-1_2	0.631249146	0.107187153	0.038150576	0	0.087887822	0.038455203	0.063657433	Fibroblast
ACCCGTAGCAGAGAAT-1_2	0.005395398	0.323315903	0.113180158	0.496492639	0	0	0	myocyte
ACCCGTAGTCTAGTTG-1_2	0	1	0	0	0	0	0	Cancer cell
ACCCGTGTCATCAGTA-1_2	0	1	0	0	0	0	0	Cancer cell
ACCCTATAGGACTGAG-1_2	0.515156006	0.110903167	0	0	0.146901714	0.227039113	0	Fibroblast
ACCCTATGCCATATCG-1_2	0	0.996908304	0	0	0	0	0	Cancer cell
ACCCTCCCGTCAGGGC-1_2	0	1	0	0	0	0	0	Cancer cell
ACCCTCCCTTGCTATT-1_2	0	0.123733815	0.047744093	0	0.19652884	0	0.470140001	T cell
ACCCTGGTAACGCCCT-1_2	0.53348656	0.014084028	0	0	0	0.422219004	0	Fibroblast
ACCCTTCATCTGCGAA-1_2	0.007171491	0.491840652	0.100451828	0.32738609	0	0	0	Cancer cell
ACCGAAAGGGCCCTGC-1_2	0.00470568	0.040088171	0.317239469	0.593356183	0	0	0	myocyte
ACCGAAGAGTCTGGTT-1_2	0.002208394	0.503048856	0.085721959	0.368133652	0	0	0	Cancer cell
ACCGACACATCTCCCA-1_2	0	1	0	0	0	0	0	Cancer cell
ACCGACTGAGTCCCAC-1_2	0	1	0	0	0	0	0	Cancer cell
ACCGAGTCTCCTTATT-1_2	0	0.072045725	0.284098807	0.58739473	0	0	0.056460738	myocyte
ACCGATAGGCATAACC-1_2	0	1	0	0	0	0	0	Cancer cell
ACCGATATTTAATCAT-1_2	0.252190398	0.122479163	0	0	0.108182837	0	0.4918623	T cell
ACCGATGGTAGCATCG-1_2	0.003189509	0.982243888	0	0	0	0	0	Cancer cell
ACCGCAATAACTGCCT-1_2	0.003204027	0.214604632	0.117859672	0.619766889	0	0	0	myocyte
ACCGCGGTGGAAGTCG-1_2	0.705480882	0.094418492	0	0	0.14268015	0.020825043	0	Fibroblast
ACCGCTAGTCATTGGT-1_2	0.002130275	0.947388352	0	0.017384715	0	0	0	Cancer cell
ACCGGGCCTTTGTTGA-1_2	0.206619199	0.376147678	0.002177255	0.411653423	0	0	0.003402446	myocyte
ACCGGTCAGGTACACC-1_2	0.008577433	0.831146762	0.039684509	0.046699845	0	0	0	Cancer cell
ACCGGTCTGAGTACGG-1_2	0.827310481	0.101291924	0	0	0.028930851	0.042024266	0	Fibroblast
ACCGTCCACTGGGCCC-1_2	0	0.025505688	0.209612832	0.750273597	0	0	0	myocyte
ACCGTGACCACGTGGG-1_2	0	1	0	0	0	0	0	Cancer cell
ACCTAAGTACCTTTCA-1_2	0.003435695	0.680889944	0.061401515	0.203959837	0	0	0	Cancer cell
ACCTAATCGACTTCCT-1_2	0.010493754	0.553692014	0.101112411	0.246630083	0	0	0	Cancer cell
ACCTACAGTATGTGGT-1_2	0.002148742	0.988696905	0	0	0	0	0	Cancer cell
ACCTACTATAAATCTA-1_2	0	1	0	0	0	0	0	Cancer cell
ACCTCCGCCCTCGCTG-1_2	0	1	0	0	0	0	0	Cancer cell
ACCTCCGTTATTCACC-1_2	0.001727429	0.991654765	0	0	0	0	0	Cancer cell
ACCTCGAACTTATGCT-1_2	0.054034411	0.113355583	0.39388539	0.31293887	0	0.014872987	0.10419964	B cell
ACCTGCGTGTCATGTT-1_2	0	1	0	0	0	0	0	Cancer cell
ACGAAATGGGCGGCAC-1_2	0.203211082	0.152243486	0.034186891	0	0.291938773	0.028383757	0.150604221	Macrophage
ACGACCCATGAGTTGC-1_2	0.018862179	0.981137821	0	0	0	0	0	Cancer cell
ACGACTCTAGGGCCGA-1_2	0	1	0	0	0	0	0	Cancer cell
ACGACTGGTCATACTC-1_2	0	1	0	0	0	0	0	Cancer cell
ACGAGAACCCATCACG-1_2	0.007586523	0.127446306	0.188512024	0.6073954	0	0	0	myocyte
ACGAGGATACCACTCT-1_2	0.004408904	0.273549848	0.114179822	0.553595422	0	0	0	myocyte
ACGAGGTTTACAACGT-1_2	0	0.405465591	0.088466639	0.473101311	0	0	0	myocyte
ACGAGTACGGATGCCC-1_2	0.312229785	0.095390793	0	0	0.496329175	0.067672575	0	Macrophage
ACGAGTCGCCGGCGTT-1_2	0	0.1537849	0	0	0.254128453	0	0.45911333	T cell
ACGATACATAGAACTA-1_2	0.006039254	0.299176154	0.118423902	0.510309214	0	0	0	myocyte
ACGATACCTATCCTGA-1_2	0	1	0	0	0	0	0	Cancer cell
ACGATCATACATAGAG-1_2	0	1	0	0	0	0	0	Cancer cell
ACGATCATCTTGTAAA-1_2	0.007406001	0.276910565	0.121668762	0.519557403	0	0	0	myocyte
ACGATGCATATGTTAT-1_2	0.506632113	0.140789587	0.036292082	0	0.116128771	0.051124284	0.064116771	Fibroblast
ACGCAAACTAATAGAT-1_2	0	1	0	0	0	0	0	Cancer cell
ACGCAATCACTACAGC-1_2	0.360809175	0.09439328	0	0	0.451151377	0.072368027	0	Macrophage
ACGCATACGTTTACTA-1_2	0	1	0	0	0	0	0	Cancer cell
ACGCATTCGTGAGTAC-1_2	0.182114559	0.078300977	0.056466751	0	0.568082486	0.087395249	0	Macrophage
ACGCCACTCGAAACAG-1_2	0.010470527	0.825342282	0.053051597	0.034103407	0	0	0	Cancer cell
ACGCCAGATGATTTCT-1_2	0.005883913	0.464307112	0.101308365	0.363432275	0	0	0	Cancer cell
ACGCCAGTGCGTTTGC-1_2	0	1	0	0	0	0	0	Cancer cell
ACGCCGCTAGACGACC-1_2	0	1	0	0	0	0	0	Cancer cell
ACGCCTGACACGCGCT-1_2	0.854089553	0.100483849	0	0	0.036085505	0.009341092	0	Fibroblast
ACGCGAAGTCAGACGA-1_2	0.005907976	0.302777163	0.117599848	0.508493551	0	0	0	myocyte
ACGCGCTACACAGGGT-1_2	0.793680377	0.11627524	0	0	0.028305997	0.042599304	0	Fibroblast
ACGCGGGCCAAGGACA-1_2	0.005739197	0.083897677	0.187412862	0.663067762	0	0	0	myocyte
ACGCGTTTCTTAAGAG-1_2	0.008329436	0.756312295	0.054664479	0.104434677	0	0	0	Cancer cell
ACGCTAGTGATACACT-1_2	0	0.081403623	0.381551721	0.456154491	0	0.009296612	0.071593553	myocyte
ACGCTGTGAGGCGTAG-1_2	0.000747117	0.999252883	0	0	0	0	0	Cancer cell
ACGGAACACGAGTGCC-1_2	0	1	0	0	0	0	0	Cancer cell
ACGGAATTTAGCAAAT-1_2	0.827188215	0.01681843	0	0	0	0.155993355	0	Fibroblast
ACGGACGCAGCGACAA-1_2	0	1	0	0	0	0	0	Cancer cell
ACGGACTCTCAAAGCG-1_2	0.004981393	0.24217112	0.120822921	0.572827249	0	0	0	myocyte
ACGGAGCGCAAATTAC-1_2	0.705579268	0.098322188	0	0	0.141831773	0.053416662	0	Fibroblast
ACGGATGGTGCGGATA-1_2	0	0.061123953	0.337286472	0.601589575	0	0	0	myocyte
ACGGCACTTGCTTGGG-1_2	0.002813109	0.9750002	0	0	0	0	0	Cancer cell
ACGGCCAACATGGACT-1_2	0.00528907	0.949143593	0	0	0	0	0	Cancer cell
ACGGCGACGATGGGAA-1_2	0.004311149	0.176975309	0.123915362	0.641399376	0	0	0	myocyte
ACGGCGGGTTGCCCTG-1_2	0.004681938	0.575810279	0.083121172	0.277890582	0	0	0	Cancer cell
ACGGCTGGATGTAGAA-1_2	0	0.058494493	0.333837557	0.592384615	0	0	0	myocyte
ACGGGAGTGTCGGCCC-1_2	0.000346446	0.999653554	0	0	0	0	0	Cancer cell
ACGGGCGTATGCGACA-1_2	0.009963926	0.84267886	0.044043003	0.032928085	0	0	0	Cancer cell
ACGGGTCATGTGACTT-1_2	0.635376801	0.135895904	0	0	0.166397665	0.06232963	0	Fibroblast
ACGGGTTGTGACCTGT-1_2	0.00461988	0.651490803	0.073740146	0.213512487	0	0	0	Cancer cell
ACGGTACAGTTCAATG-1_2	0	1	0	0	0	0	0	Cancer cell
ACGGTCACCGAGAACA-1_2	0.010918592	0.370042331	0.121762528	0.411037571	0	0	0	myocyte
ACGTACAGATTTCTCT-1_2	0.00452006	0.391769307	0.104269922	0.443823322	0	0	0	myocyte
ACGTACTTTGGCACGG-1_2	0.172870955	0.078210122	0.056977361	0	0.593139675	0.058989382	0	Macrophage
ACGTAGATTGCTGATG-1_2	0.004145008	0.048987176	0.190058075	0.708690144	0	0	0	myocyte
ACGTAGGAGAGTCGCT-1_2	0.008312817	0.065744161	0.293744061	0.566868389	0	0	0	myocyte
ACGTATTACTCCGATC-1_2	0.15385798	0.107467995	0	0	0.639382729	0.017110555	0.020313477	Macrophage
ACGTCCTAAACGAGAT-1_2	0.01033805	0.394666188	0.118350626	0.389032659	0	0	0	Cancer cell
ACGTCGGGCAACTCGG-1_2	0.004146002	0.967737428	0	0	0	0	0	Cancer cell
ACGTCTCGTTCCGGGA-1_2	0.00685666	0.923628921	0	0.0062934	0	0	0	Cancer cell
ACGTGACAAAGTAAGT-1_2	0.001590254	0.586764311	0.070302402	0.304499473	0	0	0	Cancer cell
ACGTGCGCCTCGTGCA-1_2	0	0.928798778	0	0.05022653	0	0	0	Cancer cell
ACGTTAATGTCGAAGA-1_2	0.715257513	0.088409088	0	0	0	0.168976748	0	Fibroblast
ACGTTAGATTTGCCCG-1_2	0.300913034	0.112564932	0	0	0.504914074	0.059553867	0	Macrophage
ACGTTATTGGTCACTC-1_2	0.113889582	0.092976013	0.06524652	0	0.636787381	0.007408758	0.037780044	Macrophage
ACGTTCACTATGCCGC-1_2	0.006813434	0.948399893	0	0	0	0	0	Cancer cell
ACGTTCCGCGCTCCGT-1_2	0.009242157	0.207204088	0.145585971	0.560439548	0	0	0	myocyte
ACGTTCGCAATCAATT-1_2	0.005384134	0.962169466	0	0	0	0	0	Cancer cell
ACGTTCGTTCAGGAAA-1_2	0	0.007799049	0.176786615	0.815414336	0	0	0	myocyte
ACGTTCTGTACAAGTC-1_2	0	0.980061298	0	0.019938702	0	0	0	Cancer cell
ACGTTGTCGTTGAAAG-1_2	0.006238175	0.438870515	0.106376125	0.381738331	0	0	0	Cancer cell
ACGTTTAGTTGTGATC-1_2	0.002564128	0.25747986	0.109947788	0.590335835	0	0	0	myocyte
ACTAATACGTCAGGCG-1_2	0.414172292	0.092360981	0	0	0.367045942	0.101522008	0	Fibroblast
ACTACAAAGAGAGGTG-1_2	0	1	0	0	0	0	0	Cancer cell
ACTACATCCCGACAAG-1_2	0	0.095938874	0.368538573	0.435607396	0	0.010758704	0.089156452	myocyte
ACTACCAGCTCTCTGG-1_2	0.004206591	0.174958402	0.123849546	0.64453128	0	0	0	myocyte
ACTACCATCCGAGGGC-1_2	0.117396523	0.124170258	0.393706441	0.184577427	0	0.083710857	0.089995371	B cell
ACTACGCGTTAGAATT-1_2	0	1	0	0	0	0	0	Cancer cell
ACTAGTTGCGATCGTC-1_2	0	1	0	0	0	0	0	Cancer cell
ACTATATGCTGTGTTC-1_2	0.762311372	0.01417536	0	0	0	0.223513268	0	Fibroblast
ACTATCCAGGGCATGG-1_2	0.0053558	0.958667775	0	0	0	0	0	Cancer cell
ACTATCTGCCCGCGTA-1_2	0.226652869	0.74492781	0	0.025329884	0	0	0.003089437	Cancer cell
ACTATGTCCAGCTGCC-1_2	0.051066775	0.109468304	0.383964272	0.328877936	0	0.014172343	0.105781404	B cell
ACTATTTCCGGGCCCA-1_2	0.023249355	0.956566679	0	0.019719088	0	0	0.000464878	Cancer cell
ACTCAACGAATGTATT-1_2	0.364810158	0.487869072	0	0.014496544	0.024405106	0	0.10841912	Cancer cell
ACTCAAGTGCAAGGCT-1_2	0	1	0	0	0	0	0	Cancer cell
ACTCAATAAAGGCACG-1_2	0.119159613	0.088660825	0.323530224	0.347916522	0	0.008289894	0.105839739	myocyte
ACTCAGACCTGCTTCT-1_2	0	1	0	0	0	0	0	Cancer cell
ACTCATGGCAGCCTTC-1_2	0.169082854	0.109046817	0	0	0.642029858	0.036342393	0	Macrophage
ACTCCAATATCATCAT-1_2	0.001102836	0.954806532	0	0.017130581	0	0	0	Cancer cell
ACTCCCATTCCTAAAG-1_2	0	1	0	0	0	0	0	Cancer cell
ACTCCCGAATTCGTTT-1_2	0.009797529	0.143325759	0.189941157	0.582325514	0	0	0	myocyte
ACTCCCTAATGCTAAA-1_2	0.00487907	0.756041297	0.05376705	0.127862607	0	0	0	Cancer cell
ACTCCCTAGAATAGTA-1_2	0.00217542	0.97794797	0	0	0	0	0	Cancer cell
ACTCCGGCCGACCACT-1_2	0	1	0	0	0	0	0	Cancer cell
ACTCGATGTATTTCAT-1_2	0.763260925	0.078945241	0	0	0	0.126266567	0	Fibroblast
ACTCGCCGTTCGATAA-1_2	0	1	0	0	0	0	0	Cancer cell
ACTCGCGATCTGACGC-1_2	0	1	0	0	0	0	0	Cancer cell
ACTCGTAACCCGTCCT-1_2	0.005253936	0.948019595	0	0	0	0	0	Cancer cell
ACTCGTCAGTAATCCC-1_2	0	0.503466176	0.068895054	0.414180256	0	0	0	Cancer cell
ACTCTAAACCTGGGAT-1_2	0.683854909	0.16705677	0.025393503	0	0.064676725	0.058157007	0	Fibroblast
ACTCTCTGACTTAGGT-1_2	0.002460413	0.028074961	0.176712357	0.761002399	0	0	0	myocyte
ACTCTGACCTAATAGA-1_2	0	1	0	0	0	0	0	Cancer cell
ACTCTTCAGCTCCCGC-1_2	0.044555091	0.450118286	0	0.503639038	0	0	0.001687585	myocyte
ACTCTTGTATAGTAAC-1_2	0	1	0	0	0	0	0	Cancer cell
ACTGAAACGCCGTTAG-1_2	0	1	0	0	0	0	0	Cancer cell
ACTGAATGGCGAAAGT-1_2	0.545488588	0.11992429	0.035518324	0	0.123048754	0.010701241	0.122922322	Fibroblast
ACTGCCCGCCATTCTC-1_2	0.128802555	0.062328445	0.117812072	0	0.536095162	0.050163361	0.077379682	Macrophage
ACTGCCGTCGTAACTC-1_2	0	1	0	0	0	0	0	Cancer cell
ACTGCGGACACACCGT-1_2	0.001357328	0.993811563	0	0	0	0	0	Cancer cell
ACTGCTCGGAAGGATG-1_2	0	1	0	0	0	0	0	Cancer cell
ACTGGGATGCCAGTGC-1_2	0	1	0	0	0	0	0	Cancer cell
ACTGTACGATACACAT-1_2	0	0.007596368	0.193953205	0.767574654	0	0	0	myocyte
ACTGTAGCACTTTGGA-1_2	0.792254964	0.117441207	0	0	0.028800044	0.042523102	0	Fibroblast
ACTGTATACGCGAGCA-1_2	0.004527542	0.175662789	0.124593046	0.640129708	0	0	0	myocyte
ACTGTCCAGGATTATA-1_2	0.007555609	0.832961369	0.007849134	0.081231169	0	0	0	Cancer cell
ACTGTCTTCTTTAGAA-1_2	0.74105521	0.130572076	0	0	0.108764747	0.019607967	0	Fibroblast
ACTGTGCTAGTAGATC-1_2	0.822569234	0.100460876	0	0	0.036162812	0.040274879	0	Fibroblast
ACTGTTTAGTGTAGGC-1_2	0.140061933	0.082265786	0.075006025	0	0.549988524	0.072323126	0.053194356	Macrophage
ACTTACCGGGCGCGCA-1_2	0.76442982	0.015019673	0	0	0	0.220550507	0	Fibroblast
ACTTACGCATCCACGC-1_2	0	0.080132268	0.376470623	0.477160716	0	0	0.066236393	myocyte
ACTTAGTACGACAAGA-1_2	0	0.054177615	0.3199322	0.625890184	0	0	0	myocyte
ACTTATACTTACCCGG-1_2	0.00591701	0.622310797	0.082213596	0.224137881	0	0	0	Cancer cell
ACTTATCTGATCTATA-1_2	0.049487996	0.10377771	0.056358501	0.788948751	0	0	0.001427043	myocyte
ACTTATTAGGATCGGT-1_2	0.812657919	0.11830451	0	0	0.058298874	0.010738697	0	Fibroblast
ACTTATTTATGTGCCA-1_2	0.774977278	0.117252933	0	0	0.071834306	0.013005371	0	Fibroblast
ACTTCAGGCTGATCCC-1_2	0.003088651	0.197401535	0.118712499	0.637201586	0	0	0	myocyte
ACTTCCAGTGGAAGCT-1_2	0.003830975	0.270445621	0.112793884	0.563177223	0	0	0	myocyte
ACTTCCATGCGGGACA-1_2	0	1	0	0	0	0	0	Cancer cell
ACTTCGCCATACGCAC-1_2	0	0.079170257	0.377513972	0.478808603	0	0	0.064507168	myocyte
ACTTCGCTAGCGAGTG-1_2	0.001039197	0.995174343	0	0	0	0	0	Cancer cell
ACTTGACTCCCTCTTT-1_2	0.003471749	0.402981344	0.098093517	0.447248153	0	0	0	myocyte
ACTTGCCATATTGTAC-1_2	0	1	0	0	0	0	0	Cancer cell
ACTTGCTCTATCTACC-1_2	0.005710991	0.950436033	0	0	0	0	0	Cancer cell
ACTTGGGACCCGGTGG-1_2	0.006683209	0.228175417	0.125895455	0.570098731	0	0	0	myocyte
ACTTGTAGTCCCTTCA-1_2	0	1	0	0	0	0	0	Cancer cell
ACTTGTGGATGGAACG-1_2	0	0.101012759	0.040123984	0	0.191941724	0	0.523573658	T cell
ACTTGTTACCGGATCA-1_2	0	1	0	0	0	0	0	Cancer cell
ACTTTACCCTCATGAA-1_2	0.007658446	0.935985885	0	0	0	0	0	Cancer cell
ACTTTATACACCACTT-1_2	0.011751438	0.503389169	0.111339258	0.284998365	0	0	0	Cancer cell
ACTTTCCTATAGCTTC-1_2	0.477411272	0.126124594	0.042724397	0	0.129308866	0.052168108	0.09446734	Fibroblast
ACTTTGACTGCATCCT-1_2	0	1	0	0	0	0	0	Cancer cell
ACTTTGGTCGTGCTCC-1_2	0.006731704	0.243950375	0.124227421	0.555021278	0	0	0	myocyte
ACTTTGTCGACGCACT-1_2	0.012773084	0.987226916	0	0	0	0	0	Cancer cell
AGAAATTATGACTCGC-1_2	0	1	0	0	0	0	0	Cancer cell
AGAACACGGCGATGGT-1_2	0.007045496	0.939050583	0	0	0	0	0	Cancer cell
AGAACCCAGCGTGACA-1_2	0	1	0	0	0	0	0	Cancer cell
AGAACCCTCAATTGGG-1_2	0.005431646	0.218917802	0.125187594	0.588454058	0	0	0	myocyte
AGAACGTGGTACATTC-1_2	0.216855486	0.123100747	0	0	0.504541014	0.027630501	0.031692644	Macrophage
AGAACTGTACTTTGTA-1_2	0	1	0	0	0	0	0	Cancer cell
AGAAGAGCGCCGTTCC-1_2	0.005409929	0.233477108	0.122969731	0.576225106	0	0	0	myocyte
AGAAGGTACACTTCAC-1_2	0.246522782	0.113270381	0	0	0.576189276	0.024562546	0	Macrophage
AGAAGGTTGCCGAATT-1_2	0.789964941	0.131150004	0	0	0.055695223	0.023189832	0	Fibroblast
AGAAGGTTGTAGGTCG-1_2	0	0.739361299	0.038146862	0.198440656	0	0	0	Cancer cell
AGAAGTGATTCGTGAT-1_2	0	1	0	0	0	0	0	Cancer cell
AGAATAAATCTTCAGG-1_2	0	0.058107443	0.312509243	0.629383313	0	0	0	myocyte
AGAATACAGGCTATCC-1_2	0	1	0	0	0	0	0	Cancer cell
AGAATTATGGATTCGA-1_2	0.133745996	0.082371082	0.070919915	0	0.557215079	0.06780786	0.049793939	Macrophage
AGACAGGCATCTCAGC-1_2	0.01538636	0.98461364	0	0	0	0	0	Cancer cell
AGACATAGATCCTTCC-1_2	0.011249386	0.315670352	0.128103263	0.45884826	0	0	0	myocyte
AGACCAAACCACACCT-1_2	0.503536565	0.146111324	0.031479578	0	0.140491276	0.052304997	0.025771618	Fibroblast
AGACCATGGGATACAA-1_2	0.011694227	0.184014756	0.032758096	0	0.237383543	0	0.370039834	T cell
AGACCCACCGCTGATC-1_2	0.214181051	0.116085449	0	0	0.594887823	0.024855346	0	Macrophage
AGACCCGCCCTCCTCG-1_2	0.001768456	0.751613715	0.043488921	0.1653928	0	0	0	Cancer cell
AGACCGCTCCGCGGTT-1_2	0.400742486	0.433313016	0.002417001	0.10789731	0.00828596	0	0.047344226	Cancer cell
AGACCGGGAAACCCTG-1_2	0.089631049	0.118386051	0	0	0.609956499	0.015396202	0.056197413	Macrophage
AGACGAAGTGCCGGTC-1_2	0.183766552	0.146586752	0.178147117	0.416534185	0	0	0.074965394	myocyte
AGACGACGATGCCGCT-1_2	0.826718168	0.097775725	0	0	0.048057113	0.01338624	0	Fibroblast
AGACGCCCACTTCGCC-1_2	0	1	0	0	0	0	0	Cancer cell
AGACGGGCCGATTTAA-1_2	0.56632762	0.012250239	0	0	0	0.39514763	0	Fibroblast
AGACTAGCCTTCCAGA-1_2	0.133002843	0.254223452	0.049212497	0.560895109	0	0	0.002666099	myocyte
AGACTGTTACCGGGTC-1_2	0	0.990126458	0	0.002571136	0	0	0	Cancer cell
AGAGAAACACCAGAAA-1_2	0.008105874	0.856430895	0.037064242	0.027429474	0	0	0	Cancer cell
AGAGAACCGTCTAGGA-1_2	0.006048568	0.452371654	0.10372128	0.371830293	0	0	0	Cancer cell
AGAGAAGGAGTACAAT-1_2	0	1	0	0	0	0	0	Cancer cell
AGAGATCTCTAAAGCG-1_2	0.136244543	0.076542337	0.16917062	0	0.430814087	0.085601219	0.076801868	Macrophage
AGAGCAGTTATGAGAC-1_2	0.592394122	0.118484984	0	0	0.146161024	0.122549072	0	Fibroblast
AGAGCCGCCGAGATTT-1_2	0	1	0	0	0	0	0	Cancer cell
AGAGCGGGCTAATCAT-1_2	0.004431373	0.464175449	0.098422681	0.377654141	0	0	0	Cancer cell
AGAGCTACGAAAGCAT-1_2	0.795020513	0.062011266	0	0	0.074113932	0.04578417	0	Fibroblast
AGAGGCTTCGGAAACC-1_2	0	1	0	0	0	0	0	Cancer cell
AGAGGTATCTCGGTCC-1_2	0	1	0	0	0	0	0	Cancer cell
AGAGTAAACTTCACTA-1_2	0	1	0	0	0	0	0	Cancer cell
AGAGTTAGAGACCGAT-1_2	0.410180286	0.056205005	0	0	0.388202129	0.122430925	0	Fibroblast
AGATAACTTCAGGGCC-1_2	0	1	0	0	0	0	0	Cancer cell
AGATACCAATAGAACC-1_2	0	1	0	0	0	0	0	Cancer cell
AGATACCGGTGTTCAC-1_2	0.831103034	0.087973687	0	0	0.032790232	0.047442073	0	Fibroblast
AGATACGACTTCATAT-1_2	0	1	0	0	0	0	0	Cancer cell
AGATACTCAAGATCGA-1_2	0.18326607	0.135678863	0	0	0.480803767	0.026186993	0.057344906	Macrophage
AGATATAATACGACTA-1_2	0.007088994	0.234532396	0.126006513	0.560548255	0	0	0	myocyte
AGATCGTGCATAAGAT-1_2	0.483067386	0.119240218	0	0	0.333365105	0.043394947	0	Fibroblast
AGATCTCAGGTGTGAT-1_2	0	0.117447666	0.109772317	0.74407242	0	0	0	myocyte
AGATCTGGAGAGGATA-1_2	0.004630342	0.969186564	0	0	0	0	0	Cancer cell
AGATGACTCGCCCACG-1_2	0.564269592	0.01198592	0	0	0	0.404430834	0	Fibroblast
AGATGAGGGTTGCGAT-1_2	0.005773897	0.319381364	0.114548633	0.496387576	0	0	0	myocyte
AGATGATGGAGTCTGG-1_2	0.00799724	0.931802365	0	0	0	0	0	Cancer cell
AGATGCAAGACGTGCA-1_2	0.009645727	0.491249851	0.104962508	0.304500849	0	0	0	Cancer cell
AGATGCATCCTGTGTC-1_2	0	0.047984285	0.250473171	0.701542544	0	0	0	myocyte
AGATGCTATAACGAGC-1_2	0	0.085460516	0.037869455	0.875671056	0	0	0.000998972	myocyte
AGATTATAGGACGTTT-1_2	0.544268081	0.117219632	0	0	0.262301979	0.056498316	0	Fibroblast
AGATTCACAACCGATA-1_2	0.111793342	0.129779877	0.205413031	0.486320151	0	0	0.0666936	myocyte
AGCAAAGGCCGCTAGT-1_2	0.006855028	0.717184836	0.064620906	0.139567545	0	0	0	Cancer cell
AGCAACATATCTTATT-1_2	0.14066887	0.071333013	0.066560453	0	0.64264519	0.033214917	0	Macrophage
AGCAACCGAAAGTAAT-1_2	0.004786892	0.624889533	0.077409075	0.234760366	0	0	0	Cancer cell
AGCACACGTTTAGACT-1_2	0.190457768	0.110668708	0	0	0.623355885	0.033106582	0	Macrophage
AGCACCAGTACTCACG-1_2	0	1	0	0	0	0	0	Cancer cell
AGCACTACCGGCCTGT-1_2	0.005875198	0.433777651	0.106639687	0.389236172	0	0	0	Cancer cell
AGCACTACCTCACCAG-1_2	0.002924137	0.43749915	0.0934817	0.420995239	0	0	0	Cancer cell
AGCACTTAAGGACGCC-1_2	0.131123091	0.120709864	0.38581002	0.065632317	0.110051508	0.071901838	0.105820165	B cell
AGCAGAAGGAGAAAGA-1_2	0.006207383	0.170639263	0.160224069	0.597627636	0	0	0	myocyte
AGCAGCCAGATGAATA-1_2	0.001320147	0.990310016	0	0	0	0	0	Cancer cell
AGCAGTCGAAGCATGC-1_2	0	1	0	0	0	0	0	Cancer cell
AGCATATCAATATGCT-1_2	0	0.007395606	0.155637933	0.836966461	0	0	0	myocyte
AGCATCATTTCGAAAG-1_2	0	0.978781614	0	0.021218386	0	0	0	Cancer cell
AGCATCGTCGATAATT-1_2	0.01146783	0.542504945	0.104133437	0.252826673	0	0	0	Cancer cell
AGCATTACGAGGCAAG-1_2	0	1	0	0	0	0	0	Cancer cell
AGCCAAGCTTTGTGTC-1_2	0	1	0	0	0	0	0	Cancer cell
AGCCACAGGTTACCCG-1_2	0	1	0	0	0	0	0	Cancer cell
AGCCACTCCCGTGCTT-1_2	0.007588431	0.78992382	0.037303701	0.092832897	0	0	0	Cancer cell
AGCCATATAGTATGTG-1_2	0.010708841	0.268798197	0.129354785	0.509412232	0	0	0	myocyte
AGCCCATACATGTAAG-1_2	0.151099835	0.106550662	0.311488889	0.183747381	0.105060643	0.011675404	0.119604929	B cell
AGCCCGCAACAAGCAG-1_2	0	1	0	0	0	0	0	Cancer cell
AGCCCGCACTACAATG-1_2	0	1	0	0	0	0	0	Cancer cell
AGCCCGGCATTAGAGG-1_2	0.002194986	0.076265478	0.127654813	0.762458654	0	0	0	myocyte
AGCCCGGTAGCCTGTA-1_2	0.010194133	0.989805867	0	0	0	0	0	Cancer cell
AGCCCTAAGCGAAGTT-1_2	0.006032427	0.439973613	0.105842099	0.382533574	0	0	0	Cancer cell
AGCCCTCCCTGGTGGC-1_2	0.174446435	0.077066194	0.047939483	0	0.610130435	0.061231651	0	Macrophage
AGCCCTGTCGCACCGT-1_2	0	1	0	0	0	0	0	Cancer cell
AGCCCTTCTAATCCGA-1_2	0.731944084	0.078400999	0	0	0	0.166937128	0	Fibroblast
AGCCCTTGGACATCCC-1_2	0.020562271	0.979437729	0	0	0	0	0	Cancer cell
AGCCGCAAATTCAAAT-1_2	0.007222736	0.276083809	0.121262764	0.522145823	0	0	0	myocyte
AGCCGTGGCTAAATGT-1_2	0.00537914	0.587093055	0.084641135	0.26114499	0	0	0	Cancer cell
AGCCTAATACCCACGT-1_2	0	0.057191443	0.059240241	0.882538639	0	0	0.001029677	myocyte
AGCCTTGTCACTGATA-1_2	0.004245751	0.967803928	0	0	0	0	0	Cancer cell
AGCGACAGGAACGGTC-1_2	0.00781287	0.934664238	0	0	0	0	0	Cancer cell
AGCGACATCCCATTCA-1_2	0.09285931	0.106562433	0	0	0.676237027	0.014381335	0.023046643	Macrophage
AGCGACCAACGATATT-1_2	0.0019714	0.989539276	0	0	0	0	0	Cancer cell
AGCGACTTTGAAGACA-1_2	0	1	0	0	0	0	0	Cancer cell
AGCGAGACGTGAAGGC-1_2	0.232238883	0.111689341	0	0	0.528713679	0.028591701	0.014817696	Macrophage
AGCGATGCGCCTAATA-1_2	0	1	0	0	0	0	0	Cancer cell
AGCGCATAATGAATCG-1_2	0.81320646	0.128769899	0	0	0.036183604	0.021840037	0	Fibroblast
AGCGCGGGTGCCAATG-1_2	0.948401321	0.021255752	0	0	0	0.030342927	0	Fibroblast
AGCGCTAGAGCGATGT-1_2	0	1	0	0	0	0	0	Cancer cell
AGCGCTTATGGGCAAG-1_2	0.82945108	0.099849271	0	0	0.028078434	0.042179074	0	Fibroblast
AGCGGACACTTCGTAG-1_2	0	1	0	0	0	0	0	Cancer cell
AGCGGCGGTTAGCGGT-1_2	0	0	0.153106218	0.836990759	0	0	0	myocyte
AGCGGGAAGGGTCCAT-1_2	0	1	0	0	0	0	0	Cancer cell
AGCGGGTCTGACACTC-1_2	0.949499535	0.026178714	0	0	0	0.02432175	0	Fibroblast
AGCGTACGAGAGCTAG-1_2	0	0.070967324	0.36502278	0.564009896	0	0	0	myocyte
AGCGTAGCGCTAGACC-1_2	0	1	0	0	0	0	0	Cancer cell
AGCGTCTGAACCCGCA-1_2	0	1	0	0	0	0	0	Cancer cell
AGCGTGGTATTCTACT-1_2	0.120183523	0.119322333	0.391803294	0.161603338	0.02190681	0.062098505	0.113730021	B cell
AGCTAACAAGCAATGT-1_2	0.001865627	0.082257711	0.123815397	0.762377027	0	0	0	myocyte
AGCTAAGTACGCAGGC-1_2	0.012615403	0.987384597	0	0	0	0	0	Cancer cell
AGCTAGAAGCAGAAGT-1_2	0.481000033	0.090206558	0	0	0.32273425	0.087160379	0	Fibroblast
AGCTATTTAATCCAAC-1_2	0.00339139	0.29184905	0.108530603	0.549386152	0	0	0	myocyte
AGCTCCATATATGTTC-1_2	0.019128946	0.980871054	0	0	0	0	0	Cancer cell
AGCTCCTTCGCACATC-1_2	0	0.074738629	0.133926462	0.777916767	0	0	0	myocyte
AGCTCTAGACGTTCCA-1_2	0	0.014558021	0.144539025	0.840902954	0	0	0	myocyte
AGCTCTTCGTAACCTT-1_2	0.004269039	0.558571281	0.085996971	0.295334059	0	0	0	Cancer cell
AGCTCTTTACTCAGTT-1_2	0.228020111	0.114669126	0	0	0.525383914	0.028096411	0.015853774	Macrophage
AGCTGAAGTAAACCAA-1_2	0.008650856	0.919620115	0	0.004506945	0	0	0	Cancer cell
AGCTGTAACCTCAATC-1_2	0.145599415	0.080432486	0.07244927	0	0.582751903	0.054845341	0.023354725	Macrophage
AGCTTATAGAGACCTG-1_2	0.006013097	0.25583941	0.120699289	0.552187403	0	0	0	myocyte
AGCTTCTTCTCGAGCA-1_2	0	1	0	0	0	0	0	Cancer cell
AGCTTGATCAGGGTAG-1_2	0	0.061517004	0.340764748	0.582910358	0	0	0	myocyte
AGCTTGATCTTAACTT-1_2	0.479771844	0.126739413	0	0	0.245149498	0.047899255	0.018704675	Fibroblast
AGGAAAGCCTCTGATG-1_2	0.159890562	0.09190308	0.043341181	0	0.138422161	0.002522241	0.486769674	T cell
AGGAACGAACGACTTC-1_2	0	0.968440148	0	0.031559852	0	0	0	Cancer cell
AGGAAGCTGTCCGCCG-1_2	0	1	0	0	0	0	0	Cancer cell
AGGACAGTCGAATCCC-1_2	0.510719514	0.141643738	0.035034868	0	0.114113004	0.051375714	0.062712961	Fibroblast
AGGACATCGCACGTCG-1_2	0.003541994	0.069666028	0.177163859	0.705456068	0	0	0	myocyte
AGGACATCGGCACACT-1_2	0	1	0	0	0	0	0	Cancer cell
AGGACGACCCATTAGA-1_2	0.782974061	0.106137794	0	0	0.067156775	0.043165275	0	Fibroblast
AGGACTTATAGGAGAA-1_2	0.008472511	0.099796639	0	0	0.48612328	0	0.346240796	Macrophage
AGGAGGCCTTCGCGCG-1_2	0.793731931	0.111801491	0	0	0.083530251	0.010936327	0	Fibroblast
AGGATAAAGTCGGGAT-1_2	0.00239544	0.567871032	0.077660941	0.309645921	0	0	0	Cancer cell
AGGATATAGGGATTTA-1_2	0.126019688	0.115735483	0	0	0.221897746	0	0.50330955	T cell
AGGATATCCGACTGCA-1_2	0	1	0	0	0	0	0	Cancer cell
AGGATCACGCGATCTG-1_2	0.00450706	0.046692582	0.194368727	0.704785579	0	0	0	myocyte
AGGATTGCTTACGACA-1_2	0.000744628	0.999255372	0	0	0	0	0	Cancer cell
AGGCAAAGAGGAATCA-1_2	0.003129922	0.121227382	0.122476757	0.711184789	0	0	0	myocyte
AGGCAATACGGAGGAC-1_2	0.19084528	0.111348925	0	0	0.593456507	0.075466995	0	Macrophage
AGGCACGTGACTGTCC-1_2	0	1	0	0	0	0	0	Cancer cell
AGGCAGATGCGTAAAC-1_2	0	0.308029276	0.099960144	0.557597619	0	0	0	myocyte
AGGCAGGGAGCGTACT-1_2	0.00027473	0.983413048	0	0	0	0	0	Cancer cell
AGGCATTGTCGTAGGG-1_2	0.005472066	0.994527934	0	0	0	0	0	Cancer cell
AGGCCACATTGGTTAC-1_2	0	0.183075729	0.095066946	0.709732729	0	0	0	myocyte
AGGCCACCCGTTATGA-1_2	0.095925884	0.044213151	0.101446893	0.016966153	0.529680112	0	0.170362246	Macrophage
AGGCCCAGTGACTGGT-1_2	0.814801226	0.105026897	0	0	0.023721665	0.038024081	0	Fibroblast
AGGCCCATTGTACAGG-1_2	0	1	0	0	0	0	0	Cancer cell
AGGCCCTAGAACGCCA-1_2	0.792467313	0.130668264	0	0	0.057665367	0.019199056	0	Fibroblast
AGGCCTATCATACCAA-1_2	0	1	0	0	0	0	0	Cancer cell
AGGCCTGAGAATCTCG-1_2	0	1	0	0	0	0	0	Cancer cell
AGGCGATAACTGGCGT-1_2	0	1	0	0	0	0	0	Cancer cell
AGGCGGTTTGTCCCGC-1_2	0.007196486	0.212788984	0.135579729	0.573159365	0	0	0	myocyte
AGGCTATGGTTAGCTT-1_2	0.002166421	0.586232894	0.073404636	0.297199829	0	0	0	Cancer cell
AGGCTTCCCGAAGAAG-1_2	0.007237486	0.092054683	0.223558861	0.613058221	0	0	0	myocyte
AGGGACAGCACGGCGG-1_2	0.009277175	0.319974358	0.121814594	0.467439956	0	0	0	myocyte
AGGGACCGGCTGCGTT-1_2	0.004643554	0.969155308	0	0	0	0	0	Cancer cell
AGGGACTCTACGCGAC-1_2	0	1	0	0	0	0	0	Cancer cell
AGGGAGACATACTTCG-1_2	0.010373334	0.729801683	0.069049911	0.114990608	0	0	0	Cancer cell
AGGGCCCTAATGTTCT-1_2	0	1	0	0	0	0	0	Cancer cell
AGGGCGAGCAGCTGAT-1_2	0	0.027086932	0.166458922	0.779336782	0	0	0	myocyte
AGGGCGTGATCGGCTA-1_2	0	1	0	0	0	0	0	Cancer cell
AGGGCTGCAGTTACAG-1_2	0.108394019	0.12000931	0.403312871	0.195457896	0	0.055401155	0.109426306	B cell
AGGGTCAGAGCACTCG-1_2	0.001257223	0.990563657	0	0	0	0	0	Cancer cell
AGGGTCGATGCGAACT-1_2	0	0.007941111	0.174056718	0.818002171	0	0	0	myocyte
[truncated: 18,196 more rows]
