# Supplementary material for: Spatial transcriptomics reveals that metabolic characteristics define the tumor immunosuppression microenvironment via iCAF transformation in oral squamous cell carcinoma
Source: Int J Oral Sci. 2024 Jan 30;16:9. doi: 10.1038/s41368-023-00267-8 (PMC10824761; doi:10.1038/s41368-023-00267-8)
Supplement: Supplementary file 11 — Figure 3 SC data deconvolution results [file 41368_2023_267_MOESM11_ESM.txt]

	scdata_B.cell	scdata_CD4.T.cell	scdata_CD8.T.cell	scdata_Conventional.Dendritic.cell	scdata_Endothelial	scdata_Epithelial	scdata_Fibroblast	scdata_Macrophage.Monocyte	scdata_Myocyte	scdata_Neutrophil	scdata_NK	scdata_Plasma.cell	cellTypeLabel_scdata
AAACAACGAATAGTTC-1_1	0.122186258	0.177063108	0	0.142630647	0	0.260476475	0.143419028	0	0.154224484	0	0	0	Epithelial
AAACAAGTATCTCCCA-1_1	0	0.195209344	0	0	0	0	0.313961866	0.181076206	0.147838307	0.161914277	0	0	Fibroblast
AAACATTTCCCGGATT-1_1	0	0	0	0	0	0	0.528476171	0	0.222062785	0.249461044	0	0	Fibroblast
AAACGAGACGGTTGAT-1_1	0.208787871	0	0	0	0	0.291184863	0.173504448	0	0.326522818	0	0	0	Myocyte
AAACTCGTGATATAAG-1_1	0	0	0	0.165399452	0	0.2731255	0	0	0.307533745	0.253941303	0	0	Myocyte
AAACTGCTGGCTCCAA-1_1	0.175098956	0	0	0	0	0	0.323757668	0	0	0.501143376	0	0	Neutrophil
AAAGAATGTGGACTAA-1_1	0.156895959	0	0	0	0	0.303121905	0.17948877	0	0.205768231	0	0	0.154725134	Epithelial
AAAGACCCAAGTCGCG-1_1	0	0.150119731	0	0	0	0.334426708	0.178334217	0	0	0.197835447	0	0.139283897	Epithelial
AAAGGGATGTAGCAAG-1_1	0	0.177325135	0	0.229011983	0	0	0.418653783	0	0	0	0.175009099	0	Fibroblast
AAAGGGCAGCTTGAAT-1_1	0	0	0	0.173146742	0	0.520944367	0	0	0.305908891	0	0	0	Epithelial
AAAGTCACTGATGTAA-1_1	0	0	0	0	0	0.291658911	0.170114644	0.15541927	0	0.382807175	0	0	Neutrophil
AAAGTGCCATCAATTA-1_1	0	0	0	0.123506371	0	0.185190447	0.269903472	0	0	0.421399709	0	0	Neutrophil
AAAGTGTGATTTATCT-1_1	0	0	0	0	0	0.248507308	0.165936881	0	0.169699582	0.415856229	0	0	Neutrophil
AAAGTTGACTCCCGTA-1_1	0	0.121387555	0	0.150525687	0	0.205404202	0.186455718	0	0.143252882	0.192973955	0	0	Epithelial
AAATCTAGCCCTGCTA-1_1	0	0	0	0	0	0	0.438474048	0	0.35752437	0	0.204001582	0	Fibroblast
AAATGATTCGATCAGC-1_1	0	0.149840824	0	0.257224175	0.127146057	0.18953729	0	0	0.276251654	0	0	0	Myocyte
AAATGCTCGTTACGTT-1_1	0.218666384	0	0	0.221098459	0	0.384272815	0.175962342	0	0	0	0	0	Epithelial
AAATGGTCAATGTGCC-1_1	0	0	0	0	0	0	0.705075375	0	0.159759188	0	0.135165436	0	Fibroblast
AAATTAACGGGTAGCT-1_1	0	0	0	0.18131992	0	0	0.646892803	0	0	0.171787277	0	0	Fibroblast
AAATTGCGGCGGTTCT-1_1	0	0	0	0.137792038	0.204892606	0.156755925	0.360228601	0	0.14033083	0	0	0	Fibroblast
AAATTGGTGAGAAGCA-1_1	0	0	0.157661315	0	0	0	0.322854817	0	0	0.364908516	0.154575352	0	Neutrophil
AACAACTGGTAGTTGC-1_1	0	0.116684529	0	0	0	0.191345039	0.235252149	0	0.26462789	0.192090393	0	0	Myocyte
AACACACGCTCGCCGC-1_1	0	0	0	0.265812719	0	0	0.595379302	0	0.138807978	0	0	0	Fibroblast
AACACGCGGCCGCGAA-1_1	0	0	0	0.215195703	0	0.56271811	0.222086186	0	0	0	0	0	Epithelial
AACAGGAAATCGAATA-1_1	0	0	0	0	0	0.403245821	0	0	0.258661185	0.338092994	0	0	Epithelial
AACAGGATGGGCCGCG-1_1	0	0	0.134124768	0.169726466	0	0.222543869	0.164657938	0	0.190333542	0	0.118613418	0	Epithelial
AACATCGATACGTCTA-1_1	0	0	0	0.169725973	0.109863144	0.227869553	0	0	0.220316872	0.118665742	0.153558717	0	Epithelial
AACATTGGTCAGCCGT-1_1	0	0	0	0.163409143	0	0.359084534	0.267194673	0	0.21031165	0	0	0	Epithelial
AACCATGGGATCGCTA-1_1	0.230049729	0	0	0.188632206	0	0	0.581318065	0	0	0	0	0	Fibroblast
AACCCAGAGACGGAGA-1_1	0	0	0	0	0	0	1	0	0	0	0	0	Fibroblast
AACCGAGCTTGGTCAT-1_1	0	0.305305231	0	0	0	0.320496214	0.374198555	0	0	0	0	0	Fibroblast
AACCGCTAAGGGATGC-1_1	0	0	0	0	0	0.383280022	0.2050501	0.153999533	0	0.257670344	0	0	Epithelial
AACCGTTGTGTTTGCT-1_1	0	0	0	0	0	0.394716909	0.295173779	0	0	0.310109311	0	0	Epithelial
AACGACCTCCTAGCCG-1_1	0	0	0.298435782	0	0	0.178857347	0.225917	0	0.296789871	0	0	0	CD8.T.cell
AACGATAGAAGGGCCG-1_1	0	0	0	0.224390708	0	0.438362395	0.169536386	0	0	0.167710511	0	0	Epithelial
AACGCGAACGGCAACA-1_1	0.13328081	0.171193964	0	0.131299436	0	0.209251566	0.203162943	0	0.151811281	0	0	0	Epithelial
AACGCGGTCTCCAGCC-1_1	0	0	0.139533877	0	0	0	0.591696576	0.131496598	0	0	0.137272949	0	Fibroblast
AACGGACGTACGTATA-1_1	0.219470789	0	0.268843939	0.14110188	0	0	0.18019816	0.190385232	0	0	0	0	CD8.T.cell
AACGTCAGACTAGTGG-1_1	0.168387636	0	0	0	0	0	0.831612364	0	0	0	0	0	Fibroblast
AACGTCGCTGCACTTC-1_1	0	0	0	0	0	0.28968014	0.326980742	0	0	0.229595559	0	0.153743559	Fibroblast
AACGTGCGAAAGTCTC-1_1	0.169822707	0	0	0.146850348	0	0.321096441	0.214358764	0	0.14787174	0	0	0	Epithelial
AACTCAAGTTAATTGC-1_1	0	0	0	0	0	0.205010918	0.361471565	0	0.433517516	0	0	0	Myocyte
AACTCGATAAACACGT-1_1	0	0.142612766	0	0.149213897	0	0.276537413	0.111987167	0	0.124633683	0.195015074	0	0	Epithelial
AACTCGATGGCGCAGT-1_1	0	0.225502156	0	0.166017321	0	0.240528465	0.219506299	0	0.148445758	0	0	0	Epithelial
AACTGATATTAGGCCT-1_1	0	0.166468644	0	0	0	0.239229087	0.143020807	0.140120603	0	0.311160859	0	0	Neutrophil
AACTGGGTCCCGACGT-1_1	0	0	0	0.176173114	0	0.326072529	0.301714023	0	0.196040333	0	0	0	Epithelial
AACTGGTGTGGGCCTT-1_1	0	0	0	0	0	0.304696791	0	0.204860656	0	0.490442553	0	0	Neutrophil
AACTTGCGTTCTCGCG-1_1	0	0.16504858	0	0.199562425	0	0.388157849	0	0	0	0	0.247231146	0	Epithelial
AAGAAGGATCAGTTAG-1_1	0	0.195360763	0	0.207027822	0	0.363731616	0.233879799	0	0	0	0	0	Epithelial
AAGACATACGTGGTTT-1_1	0.1846263	0.187143326	0	0.143723664	0	0.266670938	0.217835771	0	0	0	0	0	Epithelial
AAGACTAACCCGTTGT-1_1	0	0	0.182306074	0	0	0	0.646185846	0.17150808	0	0	0	0	Fibroblast
AAGACTGCAAGCTACT-1_1	0	0	0	0	0.167597994	0	0.557102012	0	0.127602029	0.147697965	0	0	Fibroblast
AAGAGATGAATCGGTA-1_1	0.181561108	0	0	0	0	0.316472839	0.162956549	0.188944097	0.150065407	0	0	0	Epithelial
AAGAGCTCTTTATCGG-1_1	0	0.197879164	0	0	0	0.261062719	0.228650429	0	0.312407688	0	0	0	Myocyte
AAGAGGCATGGATCGC-1_1	0	0.194481081	0	0	0	0.233031436	0	0	0.383057326	0.189430157	0	0	Myocyte
AAGAGGCCCTTTGGAA-1_1	0.24971197	0.180424719	0	0.143231475	0	0.263948714	0	0	0.162683123	0	0	0	Epithelial
AAGCCGAAGCGGTTTA-1_1	0	0	0	0	0	0.274416559	0.285925752	0	0.170465694	0.269191994	0	0	Fibroblast
AAGCTCGTGCCAAGTC-1_1	0	0.182346952	0	0	0	0.386575427	0.20416493	0	0.226912692	0	0	0	Epithelial
AAGGAGCGGTTGGTGC-1_1	0	0	0	0	0	0	1	0	0	0	0	0	Fibroblast
AAGGCGCGTAAAGCTT-1_1	0	0	0	0	0	0	1	0	0	0	0	0	Fibroblast
AAGGCTGTGCTCATCG-1_1	0	0	0	0.128132072	0	0	0.871867928	0	0	0	0	0	Fibroblast
AAGGTGATAAACCAGC-1_1	0	0	0	0	0	0.282959385	0.177572282	0	0.166568029	0.372900305	0	0	Neutrophil
AAGTAGAAGACCGGGT-1_1	0	0.179775593	0	0.125417608	0	0.167971756	0.12590285	0	0.192495909	0.208436285	0	0	Neutrophil
AAGTAGTGACGCGAGG-1_1	0.219909639	0	0	0.1653733	0	0.284507978	0	0	0.193190945	0	0.137018138	0	Epithelial
AAGTTGTGATGTTATA-1_1	0.134259509	0.180774277	0	0	0	0.253274142	0.315784982	0	0	0	0	0.11590709	Fibroblast
AATAACGTCGCGCCCA-1_1	0	0	0	0	0	0.203063231	0.134571697	0.133552585	0.243946179	0.155821335	0.129044971	0	Myocyte
AATACCTGATGTGAAC-1_1	0	0	0	0	0	0.276048215	0.129227027	0	0.199676283	0	0.395048476	0	NK
AATAGCTACCGCGTGC-1_1	0	0	0	0.189824141	0	0.334923053	0.222279795	0	0	0	0.252973011	0	Epithelial
AATATCAAGGTCGGAT-1_1	0	0	0	0.209862628	0	0.438484934	0	0	0.174274846	0.177377591	0	0	Epithelial
AATCAGACTGCAGGAC-1_1	0	0	0.194255318	0	0	0	0.612464825	0.193279857	0	0	0	0	Fibroblast
AATCCAAGGGCCTGAG-1_1	0	0	0	0	0	0.341432381	0	0.227081184	0.231044148	0.200442286	0	0	Epithelial
AATCCATGCAAGGGTG-1_1	0	0.217782301	0	0.142414799	0	0.154875007	0.331635893	0	0.153292	0	0	0	Fibroblast
AATCGCCTCAGCGCCA-1_1	0	0.183090126	0	0.166399934	0	0.260219473	0.390290468	0	0	0	0	0	Fibroblast
AATCGGTATAGCCCTC-1_1	0.371826433	0.153978057	0	0	0	0.294819803	0	0	0.179375707	0	0	0	B.cell
AATGACGTAGGATGTC-1_1	0	0	0	0	0	0	1	0	0	0	0	0	Fibroblast
AATGACTGTCAGCCGG-1_1	0	0	0	0	0	0	1	0	0	0	0	0	Fibroblast
AATGAGTTCGCATATG-1_1	0	0.176510711	0	0	0	0.231881245	0.386762275	0	0	0	0.204845769	0	Fibroblast
AATGCAACCGGGTACC-1_1	0	0.160286003	0	0.128308827	0	0.248393173	0.124000875	0	0.133052835	0.205958287	0	0	Epithelial
AATGGTTCTCACAAGC-1_1	0	0	0	0	0	0	0.827981295	0	0	0.172018705	0	0	Fibroblast
AATGTTGTCGTGAGAC-1_1	0.189795569	0	0	0.220377562	0	0.353150768	0.2366761	0	0	0	0	0	Epithelial
AATTAAAGGTCGGCGT-1_1	0.153829885	0	0.195855349	0.187445268	0.142900662	0.137124614	0	0	0	0	0.182844221	0	CD8.T.cell
AATTCCAACTTGGTGA-1_1	0	0.171221598	0	0	0	0.329452473	0.189322065	0.164790717	0.145213146	0	0	0	Epithelial
AATTGAACGCTCTGGT-1_1	0	0	0	0	0	0	0.605867162	0.134208783	0.259924055	0	0	0	Fibroblast
AATTGTGGTTGCCAAA-1_1	0	0	0	0	0	0.1993084	0.142827898	0.128918258	0.320451885	0.208493559	0	0	Myocyte
ACAAAGCATGACCTAG-1_1	0	0	0	0	0	0	0.87075783	0.12924217	0	0	0	0	Fibroblast
ACAAATGGTAGTGTTT-1_1	0	0	0	0	0	0	0.691444645	0	0	0.163062606	0.145492749	0	Fibroblast
ACAACAGCATGAGCTA-1_1	0	0	0	0	0	0.423605967	0.344997053	0	0	0.23139698	0	0	Epithelial
ACAACGGTCCCTGCGA-1_1	0	0.27148469	0	0	0	0.229272341	0.339974937	0	0.159268032	0	0	0	Fibroblast
ACAAGGACAAGAGGTT-1_1	0	0	0.204081032	0	0	0.273086732	0.171860093	0	0.213973552	0	0	0.136998591	Epithelial
ACAAGGGCAGGCTCTG-1_1	0.369707903	0	0	0	0	0	0.40534234	0	0	0.224949757	0	0	Fibroblast
ACAATTGTGTCTCTTT-1_1	0	0	0.216327821	0	0	0	0.30119533	0	0.482476849	0	0	0	Myocyte
ACACAAAGACGGGTGG-1_1	0	0	0.259381408	0	0	0	0.740618592	0	0	0	0	0	Fibroblast
ACACACCAGGACCAGT-1_1	0	0	0	0.16186644	0	0.426834927	0	0.216207696	0.195090936	0	0	0	Epithelial
ACACACTTTCTACACG-1_1	0	0.169111397	0	0	0	0.225410578	0	0.184845758	0.17329377	0.247338497	0	0	Neutrophil
ACACCCAGCATGCAGC-1_1	0.204801428	0	0	0	0	0	0.604298068	0	0.190900504	0	0	0	Fibroblast
ACACCCGAGAAATCCG-1_1	0	0	0	0.182056119	0	0.192635749	0.625308132	0	0	0	0	0	Fibroblast
ACACCTTAAGTAGGGC-1_1	0	0.210514393	0	0	0	0.191838864	0.456873916	0.140772827	0	0	0	0	Fibroblast
ACACGAGACTCCTTCT-1_1	0	0	0	0.353254977	0	0.220788839	0	0.23862451	0	0.187331673	0	0	Conventional.Dendritic.cell
ACACGGGAACTTAGGG-1_1	0	0	0	0	0	0.408663464	0.340490857	0	0	0.250845679	0	0	Epithelial
ACACTGGGACAGTCGT-1_1	0	0	0	0	0	0.328758568	0	0	0.331749547	0.339491885	0	0	Neutrophil
ACAGCGACATTCTCAT-1_1	0	0.241133054	0	0	0	0	0.489273844	0	0.269593102	0	0	0	Fibroblast
ACAGTATACCGTGGGA-1_1	0	0	0	0.30615733	0	0.195444803	0	0	0.358086266	0	0.1403116	0	Myocyte
ACATAATAAGGCGGTG-1_1	0	0.184769766	0	0.145874781	0	0.155549223	0.370383065	0.143423165	0	0	0	0	Fibroblast
ACATCGTATGCAATGG-1_1	0.16081615	0	0	0	0	0.13498095	0.40386257	0	0.167960089	0	0.132380241	0	Fibroblast
ACATGGCTCAATTTAG-1_1	0	0.202067377	0	0.132091258	0	0.397616034	0	0	0.144161193	0	0	0.124064138	Epithelial
ACATTTGAAACCTAAC-1_1	0	0	0.164181499	0.169733113	0	0.305132497	0	0.129767145	0.231185745	0	0	0	Epithelial
ACCAAACACCCAGCGA-1_1	0	0.195979773	0	0.228895897	0	0.368891989	0	0	0.206232342	0	0	0	Epithelial
ACCAACCGCACTCCAC-1_1	0	0	0	0	0	0	1	0	0	0	0	0	Fibroblast
ACCAAGAACGCGTGTC-1_1	0	0	0	0.14927417	0	0.236318726	0.289612907	0	0.174559589	0.150234609	0	0	Fibroblast
ACCAAGTCATCGGCAG-1_1	0	0.167464462	0	0	0	0.365113172	0.148558299	0.134493874	0.184370193	0	0	0	Epithelial
ACCACAAGTTTCTATC-1_1	0	0	0	0	0	0	1	0	0	0	0	0	Fibroblast
ACCAGTGCGGGAGACG-1_1	0	0.205906441	0	0	0	0	0.230113909	0.157233691	0.228563691	0	0.178182268	0	Fibroblast
ACCCACCTACATGCTC-1_1	0.231993279	0	0	0.167711618	0	0.400328274	0.199966829	0	0	0	0	0	Epithelial
ACCCGGAGCACCACAA-1_1	0	0	0	0	0	0.165231164	0.322617538	0.12219664	0.172370786	0.217583873	0	0	Fibroblast
ACCCGTAGTCTAGTTG-1_1	0	0.215209095	0	0	0	0.221909356	0.300680171	0	0.262201377	0	0	0	Fibroblast
ACCCTATAGGACTGAG-1_1	0	0.217744826	0	0.161462545	0	0.360260468	0.137784844	0	0	0	0	0.122747317	Epithelial
ACCCTCCCGTCAGGGC-1_1	0	0.147198963	0	0.140652012	0	0.176292772	0.284068106	0	0.251788147	0	0	0	Fibroblast
ACCCTGGTAACGCCCT-1_1	0	0	0.243769722	0.142368235	0	0.308386984	0	0	0.173420041	0.132055019	0	0	Epithelial
ACCCTTCATCTGCGAA-1_1	0	0	0	0	0	0.267925428	0.14436543	0.152381719	0.150481192	0.284846232	0	0	Neutrophil
ACCGAAAGGGCCCTGC-1_1	0	0.19526363	0	0	0	0.215281133	0.216686456	0	0	0.372768781	0	0	Neutrophil
ACCGACTGAGTCCCAC-1_1	0	0.141549845	0	0.146007078	0	0.386595869	0.175456304	0	0.150390904	0	0	0	Epithelial
ACCGATAGGCATAACC-1_1	0	0	0.331934443	0	0	0.150921367	0.19699552	0.121832871	0.198315799	0	0	0	CD8.T.cell
ACCGGGCCTTTGTTGA-1_1	0	0	0	0.165600658	0	0.230916379	0.226291134	0.228619835	0.148571995	0	0	0	Epithelial
ACCTAATCGACTTCCT-1_1	0.279559624	0	0	0.205949271	0	0.333557618	0.180933486	0	0	0	0	0	Epithelial
ACCTCCGCCCTCGCTG-1_1	0.147256725	0.200320271	0	0.144815629	0	0.176555665	0.194743118	0	0	0.136308592	0	0	CD4.T.cell
ACGAGAACCCATCACG-1_1	0	0.255734591	0	0	0	0.235618435	0.508646973	0	0	0	0	0	Fibroblast
ACGATCATACATAGAG-1_1	0	0.203399273	0	0.156128817	0	0.254228727	0.243912507	0	0.142330675	0	0	0	Epithelial
ACGATGCATATGTTAT-1_1	0	0	0	0.178533485	0	0.153080138	0.151426136	0.139929139	0	0.377031102	0	0	Neutrophil
ACGCATACGTTTACTA-1_1	0.176614433	0.131259307	0	0	0.109871754	0.17363412	0.165852911	0	0.242767474	0	0	0	Myocyte
ACGCATTCGTGAGTAC-1_1	0	0	0	0.190193954	0	0.187473447	0.622332599	0	0	0	0	0	Fibroblast
ACGCCAGTGCGTTTGC-1_1	0	0	0	0	0	0.469497297	0	0	0	0.530502703	0	0	Neutrophil
ACGCCGCTAGACGACC-1_1	0	0	0.226257814	0	0	0.138301161	0.378980518	0.107018362	0	0	0.149442145	0	Fibroblast
ACGCGGGCCAAGGACA-1_1	0	0.205084748	0	0	0	0.238964586	0.386206831	0	0	0.169743835	0	0	Fibroblast
ACGGAACACGAGTGCC-1_1	0.201938419	0	0	0	0	0.369123524	0.258480678	0	0.170457379	0	0	0	Epithelial
ACGGAATTTAGCAAAT-1_1	0	0.354272816	0	0	0	0.645727184	0	0	0	0	0	0	Epithelial
ACGGCGGGTTGCCCTG-1_1	0	0	0.392159002	0.244884909	0	0	0.181968882	0.180987208	0	0	0	0	CD8.T.cell
ACGGGCGTATGCGACA-1_1	0	0	0	0	0	0.375759698	0.188556512	0	0.129765317	0.174420835	0.131497638	0	Epithelial
ACGTAGATTGCTGATG-1_1	0	0.186467657	0	0.156072461	0	0.279151052	0.226891673	0	0.151417157	0	0	0	Epithelial
ACGTGCGCCTCGTGCA-1_1	0	0.167237231	0	0.166129677	0	0.239562684	0.284653641	0	0.142416766	0	0	0	Fibroblast
ACGTTAATGTCGAAGA-1_1	0	0	0.206306124	0	0	0.125628888	0.23197864	0	0.210380893	0	0.225705455	0	Fibroblast
ACGTTTAGTTGTGATC-1_1	0	0.146425228	0	0.137254282	0	0.234623916	0.120926404	0	0.147355671	0.213414499	0	0	Epithelial
ACTACCAGCTCTCTGG-1_1	0	0.144019155	0	0	0.127475435	0	0.198475863	0.178451365	0.217437296	0	0	0.134140885	Myocyte
ACTAGTTGCGATCGTC-1_1	0.257881862	0	0	0	0.140900672	0	0	0.1614503	0	0.439767167	0	0	Neutrophil
ACTCAACGAATGTATT-1_1	0	0.176097288	0	0.156944566	0	0.192121707	0.311978669	0	0	0	0.162857771	0	Fibroblast
ACTCAATAAAGGCACG-1_1	0	0.214736057	0	0.184785459	0	0.280448527	0.179292229	0.140737728	0	0	0	0	Epithelial
ACTCAGACCTGCTTCT-1_1	0	0	0	0.147952579	0	0.3785617	0	0.177808175	0	0.295677547	0	0	Epithelial
ACTCGCCGTTCGATAA-1_1	0.16726213	0.151426658	0	0.125223738	0	0.208567021	0.206946102	0	0.140574352	0	0	0	Epithelial
ACTCGTCAGTAATCCC-1_1	0	0.366542399	0	0	0	0.143980457	0	0	0.259426227	0.230050917	0	0	CD4.T.cell
ACTCTCTGACTTAGGT-1_1	0	0	0.146579784	0	0.186253872	0	0.439688693	0	0.227477651	0	0	0	Fibroblast
ACTCTTGTATAGTAAC-1_1	0.135292109	0.178374955	0	0	0	0.23600958	0.301946835	0	0.14837652	0	0	0	Fibroblast
ACTGTAGCACTTTGGA-1_1	0	0	0	0	0	0.300972871	0.251223812	0.254432455	0.193370861	0	0	0	Epithelial
ACTGTATACGCGAGCA-1_1	0	0	0	0	0	0.336426673	0.238448972	0	0.171861048	0.253263307	0	0	Epithelial
ACTGTCCAGGATTATA-1_1	0	0	0	0.147516298	0	0	0.670209731	0	0.182273972	0	0	0	Fibroblast
ACTGTCTTCTTTAGAA-1_1	0.118611156	0	0	0	0	0.152442168	0.604247423	0	0	0.124699253	0	0	Fibroblast
ACTGTGCTAGTAGATC-1_1	0	0	0	0.182916305	0	0.247683032	0.398503315	0	0.170897348	0	0	0	Fibroblast
ACTTAGTACGACAAGA-1_1	0.171719854	0	0	0	0	0.185834911	0.642445235	0	0	0	0	0	Fibroblast
ACTTATTAGGATCGGT-1_1	0.190891419	0	0	0	0	0	0.601306811	0.20780177	0	0	0	0	Fibroblast
ACTTATTTATGTGCCA-1_1	0	0	0	0	0	0.369848372	0	0	0.19083947	0.439312159	0	0	Neutrophil
ACTTCGCCATACGCAC-1_1	0	0.124905989	0	0	0	0.230213841	0.222841344	0	0.120691306	0.30134752	0	0	Neutrophil
ACTTGACTCCCTCTTT-1_1	0.238238566	0	0	0.14754563	0	0.135192381	0.479023423	0	0	0	0	0	Fibroblast
ACTTGGGACCCGGTGG-1_1	0	0	0.127138701	0	0	0	0.73118767	0	0.14167363	0	0	0	Fibroblast
ACTTGTGGATGGAACG-1_1	0	0.238753765	0	0	0	0	0	0	0.283896137	0.477350098	0	0	Neutrophil
ACTTTCCTATAGCTTC-1_1	0	0.110700104	0	0.134589405	0	0.22312712	0.231113948	0.118516481	0.181952941	0	0	0	Fibroblast
AGAACGTGGTACATTC-1_1	0	0.12770086	0	0	0	0.224270785	0.15064798	0.168727816	0	0.328652559	0	0	Neutrophil
AGAATTGTTTGACATA-1_1	0	0.157394291	0	0	0	0.256651502	0.216649211	0	0.221940678	0	0.147364318	0	Epithelial
AGACATAGATCCTTCC-1_1	0	0	0	0	0	0.33212674	0	0	0	0.66787326	0	0	Neutrophil
AGACCATGGGATACAA-1_1	0	0.347432813	0	0	0	0	0.652567187	0	0	0	0	0	Fibroblast
AGACCCGCCCTCCTCG-1_1	0	0	0	0	0.158848448	0	0.841151552	0	0	0	0	0	Fibroblast
AGACGAAGTGCCGGTC-1_1	0	0	0	0	0	0.170358409	0.375357134	0	0.201876235	0	0.252408221	0	Fibroblast
AGACGCCCACTTCGCC-1_1	0	0	0	0	0	0.208831263	0	0	0.184251339	0.467859226	0.139058172	0	Neutrophil
AGACTAGCCTTCCAGA-1_1	0	0	0	0	0.170015666	0	0.829984334	0	0	0	0	0	Fibroblast
AGAGCCGCCGAGATTT-1_1	0	0	0	0.182305503	0	0.257772148	0.210321612	0	0.212789127	0.136811611	0	0	Epithelial
AGAGCGGGCTAATCAT-1_1	0	0	0	0	0	0.380417616	0.15989344	0.182916143	0	0.276772801	0	0	Epithelial
AGAGCGTACAAGCTCG-1_1	0.296120679	0	0.140483381	0.150253913	0	0.228909685	0	0	0	0.184232342	0	0	B.cell
AGAGCTACGAAAGCAT-1_1	0	0.201743427	0	0.169506959	0	0.338121676	0	0	0.153221691	0	0	0.137406246	Epithelial
AGAGGCTTCGGAAACC-1_1	0	0	0.140435761	0	0	0.154896883	0.122853947	0	0.19152618	0.39028723	0	0	Neutrophil
AGATAACTTCAGGGCC-1_1	0.244885046	0	0.201629542	0	0	0	0.553485412	0	0	0	0	0	Fibroblast
AGATACCAATAGAACC-1_1	0	0	0	0.146134792	0	0.173305737	0.299214773	0.180377209	0	0.200967489	0	0	Fibroblast
AGATACCAGCACTTCA-1_1	0	0	0	0	0	0.176734034	0.139656103	0.197687742	0.158128774	0.195151048	0.132642298	0	Macrophage.Monocyte
AGATACGACTTCATAT-1_1	0	0	0	0	0	0	1	0	0	0	0	0	Fibroblast
AGATACTCAAGATCGA-1_1	0	0	0	0	0	0	0.150194223	0	0.360034863	0.489770914	0	0	Neutrophil
AGATGACTCGCCCACG-1_1	0	0	0	0.175533486	0	0.291839631	0.323047718	0	0	0	0.209579165	0	Fibroblast
AGATTATAGGACGTTT-1_1	0	0	0	0	0	0	1	0	0	0	0	0	Fibroblast
AGCAACATATCTTATT-1_1	0	0	0	0	0	0.32103349	0.291853004	0	0.18578422	0.201329286	0	0	Epithelial
AGCACCAGTACTCACG-1_1	0	0.158563618	0	0	0	0.402966526	0	0	0.19548891	0.242980945	0	0	Epithelial
AGCACTTAAGGACGCC-1_1	0.289932094	0	0	0.175019916	0	0.331737635	0.203310356	0	0	0	0	0	Epithelial
AGCATATCAATATGCT-1_1	0	0	0.428326733	0	0.193207337	0	0	0.188465371	0.190000559	0	0	0	CD8.T.cell
AGCATCGTCGATAATT-1_1	0	0.177445917	0	0	0	0.215724985	0.275624706	0.140201204	0.191003189	0	0	0	Fibroblast
AGCATTACGAGGCAAG-1_1	0	0	0	0.159911329	0	0.194661949	0.40436072	0	0.112581471	0	0	0.128484532	Fibroblast
AGCCCGCACTACAATG-1_1	0.117630236	0	0	0.124362855	0	0.209690304	0.150136648	0	0.159966499	0.238213457	0	0	Neutrophil
AGCCCTAAGCGAAGTT-1_1	0	0.138834931	0	0	0	0.164911523	0	0.152749607	0	0.543503938	0	0	Neutrophil
AGCGACATCCCATTCA-1_1	0	0.211201153	0	0.219755439	0	0.34179692	0.227246488	0	0	0	0	0	Epithelial
AGCGACCAACGATATT-1_1	0	0	0	0.169461703	0	0	0.830538297	0	0	0	0	0	Fibroblast
AGCGATGCGCCTAATA-1_1	0	0	0.130225194	0	0.132453975	0.170861117	0	0.377336917	0.189122797	0	0	0	Macrophage.Monocyte
AGCGGGAAGGGTCCAT-1_1	0	0.280745197	0	0	0	0.16565453	0.553600274	0	0	0	0	0	Fibroblast
AGCGGTTGCCGCTCTG-1_1	0.178094222	0	0	0	0	0.22329531	0.165185041	0	0.205004154	0	0	0.228421272	Plasma.cell
AGCGTACGAGAGCTAG-1_1	0	0	0	0.219515234	0	0.16327767	0.617207096	0	0	0	0	0	Fibroblast
AGCGTAGCGCTAGACC-1_1	0	0	0	0	0	0.417615152	0	0.16901309	0.239940852	0	0	0.173430906	Epithelial
AGCGTCTGAACCCGCA-1_1	0	0	0	0	0	0.501471329	0	0	0.269080453	0.229448218	0	0	Epithelial
AGCTACGAATGGTGGT-1_1	0.218784608	0	0	0	0	0.351705621	0.18902964	0	0.240480132	0	0	0	Epithelial
AGCTCTAGACGTTCCA-1_1	0	0.143952947	0	0.17253592	0	0.326073606	0.214411131	0	0.143026396	0	0	0	Epithelial
AGGAAAGCCTCTGATG-1_1	0	0.263928659	0	0.148891861	0	0.254682991	0.208052541	0	0.124443948	0	0	0	CD4.T.cell
AGGAACGAACGACTTC-1_1	0	0	0	0	0	0.301686386	0	0	0.303371664	0.394941949	0	0	Neutrophil
AGGACAGTCGAATCCC-1_1	0	0.169502363	0	0	0	0.270302839	0.348597303	0	0	0.211597496	0	0	Fibroblast
AGGACATCGCACGTCG-1_1	0	0	0	0	0	0	1	0	0	0	0	0	Fibroblast
AGGAGCGTTTATTATC-1_1	0	0.260606305	0	0	0	0.125760399	0	0	0.234998625	0.378634671	0	0	Neutrophil
AGGAGGCCTTCGCGCG-1_1	0.145813188	0	0.198253721	0	0	0.195281259	0.197019995	0	0.263631837	0	0	0	Myocyte
AGGATATAGGGATTTA-1_1	0	0	0	0.143886871	0	0.181049376	0.170991255	0	0	0.504072498	0	0	Neutrophil
AGGCATTGTCGTAGGG-1_1	0	0.135209751	0	0	0	0.15335518	0.307698425	0	0.264166059	0.139570585	0	0	Fibroblast
AGGCCACCCGTTATGA-1_1	0.214574766	0	0	0.192681877	0	0.229102369	0.163867325	0	0.199773663	0	0	0	Epithelial
AGGCCCAGTGACTGGT-1_1	0	0.221176245	0	0.195082273	0	0.419099608	0	0	0	0	0	0.164641874	Epithelial
AGGCCCATTGTACAGG-1_1	0	0	0	0.148552007	0	0.352526468	0.177498668	0	0.137854331	0.183568526	0	0	Epithelial
AGGCGATAACTGGCGT-1_1	0	0	0	0	0	0.182832543	0	0	0.502614977	0.31455248	0	0	Myocyte
AGGCTATGGTTAGCTT-1_1	0	0.244131115	0.244403133	0	0	0	0.260781682	0	0	0.25068407	0	0	Fibroblast
AGGGCCCTAATGTTCT-1_1	0.236270463	0	0	0	0	0.224656686	0.223225642	0	0.315847209	0	0	0	Myocyte
AGGGCGTGATCGGCTA-1_1	0	0.183962345	0	0.123775778	0	0.208216581	0.219395746	0	0.123396314	0	0.141253237	0	Fibroblast
AGGGCTGCAGTTACAG-1_1	0	0	0	0	0	0.238826963	0.761173037	0	0	0	0	0	Fibroblast
AGGGTCTGGACGCAGT-1_1	0	0	0	0	0	0.247700259	0.233880926	0	0.254467526	0.263951288	0	0	Neutrophil
AGGGTTTAGTTCGGGA-1_1	0.184470497	0	0	0	0	0	0.64013509	0.175394413	0	0	0	0	Fibroblast
AGGTAACCTCCTATTC-1_1	0	0.286210241	0	0	0	0.289118185	0.221017422	0	0.203654152	0	0	0	Epithelial
AGGTCGCCACTTCGGT-1_1	0	0	0.209163642	0.139210715	0	0.281742049	0.160600836	0	0	0.209282759	0	0	Epithelial
AGGTCGCCTCCCAACA-1_1	0	0.183161141	0	0	0	0	0	0	0.111736622	0.705102237	0	0	Neutrophil
AGGTGCACGTCCACAT-1_1	0.15922807	0	0	0.116741693	0	0.22882352	0.336965142	0	0.158241576	0	0	0	Fibroblast
AGGTGTTGCCGACCAC-1_1	0	0.161154638	0	0	0	0.267247909	0.138708717	0.162571204	0.270317532	0	0	0	Myocyte
AGGTTGAGGCACGCTT-1_1	0	0	0	0	0	0.220077675	0.213969268	0.17640782	0.17402272	0.215522517	0	0	Epithelial
AGGTTTCACACACCTT-1_1	0.10563776	0	0	0.121080122	0	0.202401036	0.31992157	0	0.150276378	0.100683134	0	0	Fibroblast
AGTAACTATAGCAGCC-1_1	0.200195336	0	0	0	0	0.416999666	0	0	0.382804998	0	0	0	Epithelial
AGTAATGTCTTGCCGC-1_1	0	0.168860022	0	0.1865195	0	0.288127824	0.204231791	0	0.152260863	0	0	0	Epithelial
AGTAGGTAACATACAT-1_1	0	0.140089995	0	0.177200736	0	0.258006653	0.290444155	0	0.134258461	0	0	0	Fibroblast
AGTATAATACTAGGCA-1_1	0.163656465	0	0	0	0	0.159988921	0.404629759	0	0.271724856	0	0	0	Fibroblast
AGTATCCATAATAACG-1_1	0	0.231803785	0	0.187786982	0	0.161664841	0.418744392	0	0	0	0	0	Fibroblast
AGTCAAGATGACACTT-1_1	0	0	0	0.122838688	0	0.170998551	0.259002039	0	0.162752818	0	0.284407905	0	NK
AGTCACTCCGCCTCAT-1_1	0	0.148299988	0	0.188780609	0	0.18551531	0.319062007	0	0	0.158342085	0	0	Fibroblast
AGTCAGCCACCGCCTG-1_1	0.14082653	0.137158134	0	0.133090344	0	0.233320574	0.215613792	0	0	0.139990626	0	0	Epithelial
AGTCCAGCGGGTACGT-1_1	0	0.15962511	0.130530279	0.166304177	0	0	0.378929465	0.164610968	0	0	0	0	Fibroblast
AGTCGGCCCAAACGAC-1_1	0.13307279	0	0	0	0	0.10648242	0.2204344	0.180012331	0.24684287	0	0.113155189	0	Myocyte
AGTCTGGACATCCTTG-1_1	0.249390456	0	0	0	0	0.323732666	0	0	0.426876878	0	0	0	Myocyte
AGTCTTCTCCTCAAAT-1_1	0	0.185400416	0	0.126266784	0	0	0.506560225	0.181772576	0	0	0	0	Fibroblast
AGTGAAGATGGTGTCC-1_1	0	0.244459733	0	0.122252716	0	0.249469816	0.27438004	0	0.109437695	0	0	0	Fibroblast
AGTGAGACTTCCAGTA-1_1	0.202541085	0	0	0	0	0.362276789	0.249650908	0.185531218	0	0	0	0	Epithelial
AGTGAGTCGAATTAAC-1_1	0.163231399	0.185372717	0	0.173018055	0	0.290971927	0.187405902	0	0	0	0	0	Epithelial
AGTGCACGCTTAAGAA-1_1	0.17800586	0.15559394	0	0	0	0	0.405069873	0.135515275	0.125815052	0	0	0	Fibroblast
AGTGCTTGCACGAATA-1_1	0	0.177790175	0	0	0	0.212452277	0.192534332	0	0.231798377	0.185424839	0	0	Myocyte
AGTGTGGTCTATTGTG-1_1	0	0	0	0	0	0.267640508	0.299169832	0	0.21706129	0.21612837	0	0	Fibroblast
AGTTATTCAGACTGTG-1_1	0.119715267	0	0	0	0	0.259632951	0.246781688	0.223470726	0	0	0	0.150399368	Epithelial
AGTTCCTACAGAATTA-1_1	0	0	0	0	0.140899511	0	0.661006331	0	0	0.198094158	0	0	Fibroblast
AGTTCTGCGTTGTATC-1_1	0	0	0	0.288563816	0	0.339364349	0	0.16990674	0	0	0.202165095	0	Epithelial
AGTTGACATCGGCTGG-1_1	0	0.311535784	0	0.171872947	0	0.227885003	0.148409673	0	0.140296593	0	0	0	CD4.T.cell
AGTTGGCAAGGCTAGA-1_1	0	0	0	0.144312815	0	0.314653602	0.20458397	0	0.336449613	0	0	0	Myocyte
AGTTTCGCAGGTCGGA-1_1	0	0	0.197855248	0	0	0.274883398	0.230297504	0	0	0.29696385	0	0	Neutrophil
AGTTTGGCACGGGTTG-1_1	0	0	0	0	0	0	0.318217355	0	0.142414628	0.23878021	0.300587807	0	Fibroblast
ATAAAGGCTCGGTCGT-1_1	0	0	0	0.147198758	0	0	0.455867762	0	0.157109482	0.125684602	0.114139395	0	Fibroblast
ATAACGCCGGAGGGTC-1_1	0	0	0	0.142789012	0	0.239274658	0.289124254	0	0.153884959	0	0.174927116	0	Fibroblast
ATAACGGAGTCCAACG-1_1	0	0.180809245	0	0	0	0.288903628	0.283953401	0	0	0.246333726	0	0	Epithelial
ATAATAGTGTAGGGAC-1_1	0	0.244098579	0	0	0	0.283425788	0.239168366	0	0	0.233307268	0	0	Epithelial
ATACCCTGGCTCAAAT-1_1	0	0.374796768	0	0.136743115	0	0.333795039	0.154665079	0	0	0	0	0	CD4.T.cell
ATACCGTCATCCATAA-1_1	0.319564866	0.21285442	0	0	0	0.198892095	0	0	0.268688619	0	0	0	B.cell
ATACGCCGGCGAAACC-1_1	0	0	0	0	0	0	0.879243565	0.120756435	0	0	0	0	Fibroblast
ATACGTCCACTCCTGT-1_1	0	0	0	0.24075063	0	0.26038103	0.201706084	0	0.17504096	0.122121296	0	0	Epithelial
ATACTAGCATGACCCT-1_1	0	0.200324188	0	0.137754055	0	0.224583413	0.128883354	0	0.141950226	0.166504765	0	0	Epithelial
ATACTCTCGCCACTCT-1_1	0	0.203109631	0	0	0	0.284534192	0.217044392	0	0.142008169	0.153303616	0	0	Epithelial
ATAGACGAAGAGAAAG-1_1	0.191033757	0	0	0	0	0.19315811	0.28476734	0	0.163108813	0.167931979	0	0	Fibroblast
ATAGAGTACTGGGACA-1_1	0.172502105	0	0	0	0	0	0.488447467	0	0.151024997	0	0.188025432	0	Fibroblast
ATAGCAACTAGGGAAG-1_1	0	0	0.372385283	0	0	0	0.149331872	0	0.194959498	0.283323347	0	0	CD8.T.cell
ATAGCCATAACAGTCA-1_1	0	0	0	0.121824734	0	0.254562759	0.173840715	0	0.162097041	0.176797178	0	0.110877572	Epithelial
ATAGGGATATCCTTGA-1_1	0	0	0	0	0	0.316433169	0.201199378	0.172762358	0	0.309605095	0	0	Epithelial
ATAGGTTGGGCAGATG-1_1	0	0.154723022	0	0	0	0.340980096	0.184148815	0.148103331	0.172044737	0	0	0	Epithelial
ATATACGCTCGTGACG-1_1	0	0	0	0	0	0.147303787	0.189407235	0	0.244746635	0.241354558	0.177187786	0	Myocyte
ATATCTTAGGGCCTTC-1_1	0	0	0.119449571	0	0	0	0.880550429	0	0	0	0	0	Fibroblast
ATATTGCTGTCAAAGT-1_1	0	0	0	0	0	0	1	0	0	0	0	0	Fibroblast
ATATTGGAGAGGCCTT-1_1	0	0.142560125	0	0	0	0.146557323	0.186335773	0	0.219306344	0.176897383	0.128343052	0	Myocyte
ATATTTAACCCTCAAG-1_1	0	0	0	0	0.12965268	0	0.740872491	0	0	0.12947483	0	0	Fibroblast
ATCAATCTGGGCTGCA-1_1	0	0.167825646	0	0.161110842	0	0.271597467	0.225121048	0	0.174344998	0	0	0	Epithelial
ATCACTTCATCCTCGC-1_1	0	0	0	0	0	0.357982411	0.232895235	0	0	0.184027547	0.225094807	0	Epithelial
ATCCAACGCAGTCATA-1_1	0	0	0	0	0.218702195	0.229365041	0	0	0	0.273722408	0.12852475	0.149685606	Neutrophil
ATCCTGCTGCAGATAG-1_1	0	0	0	0	0	0.210749419	0	0.179584846	0.179898633	0.429767102	0	0	Neutrophil
ATCGACCCAATACAGA-1_1	0	0.138257394	0.388183867	0	0	0.308432391	0	0	0.165126348	0	0	0	CD8.T.cell
ATCGACTCTTTCCGTT-1_1	0.15069302	0.18122489	0	0	0	0.147503801	0.362168007	0	0.158410282	0	0	0	Fibroblast
ATCGCACGATTGTTCA-1_1	0.152454247	0	0	0.188913115	0	0.236422595	0.422210043	0	0	0	0	0	Fibroblast
ATCGCACGCCGGGAGA-1_1	0	0	0	0	0	0	1	0	0	0	0	0	Fibroblast
ATCGCTGCGTGCAGCA-1_1	0	0	0.408545633	0.140375597	0	0.318036469	0	0	0.133042302	0	0	0	CD8.T.cell
ATCGTCCAATCGAGTC-1_1	0	0	0	0.184589589	0	0.400647645	0	0	0	0.269386989	0	0.145375777	Epithelial
ATCGTTAGCTAGCGGA-1_1	0	0	0	0	0	0	0.857683184	0.142316816	0	0	0	0	Fibroblast
ATCTGTAATTGTACCC-1_1	0	0	0	0.200143734	0	0.480767823	0	0	0	0.319088443	0	0	Epithelial
ATCTTGACCTGCAACG-1_1	0	0	0	0.128983562	0.116154947	0	0.551615636	0	0.203245855	0	0	0	Fibroblast
ATGAAGCCAAGGAGCC-1_1	0.164562427	0	0	0	0	0	0.835437573	0	0	0	0	0	Fibroblast
ATGACGCCGGCTCTAA-1_1	0.14042579	0.191643223	0	0.15871478	0	0.232808326	0.27640788	0	0	0	0	0	Fibroblast
ATGACTATGCGACATT-1_1	0.303821376	0	0	0	0	0	0.411068615	0	0.285110008	0	0	0	Fibroblast
ATGAGGAGTGTTAATC-1_1	0	0	0.232930271	0	0	0.164323219	0.60274651	0	0	0	0	0	Fibroblast
ATGATCGGGAATAGAC-1_1	0	0.138164802	0	0.137555395	0	0.28753847	0	0.161020255	0.159424116	0.116296963	0	0	Epithelial
ATGCACTACCGCATTG-1_1	0	0	0	0	0	0	0.498542678	0.130679574	0.22355725	0	0.147220498	0	Fibroblast
ATGCATGATCCAGGAT-1_1	0.159257365	0.173658599	0	0.136617092	0	0	0.370939353	0.159527591	0	0	0	0	Fibroblast
ATGCCATTTGCGACCA-1_1	0	0.148534955	0	0	0	0.192314405	0.107858868	0.111498241	0.175580659	0.264212871	0	0	Neutrophil
ATGCGACAGTCCCATT-1_1	0	0.16820242	0	0	0	0.191438732	0.484481198	0	0.15587765	0	0	0	Fibroblast
ATGCTCAGTGTTGCAT-1_1	0	0.129417345	0	0.148810673	0	0.337638563	0.211894333	0	0	0.172239086	0	0	Epithelial
ATGCTTAGGAGTTGAT-1_1	0	0	0	0.287597342	0	0.247637104	0.153523029	0	0.168257012	0.142985513	0	0	Conventional.Dendritic.cell
ATGGAGCAGGCCGTGA-1_1	0	0	0	0	0	0	1	0	0	0	0	0	Fibroblast
ATGGATTGACCAAACG-1_1	0	0	0	0	0	0.351028952	0.291072163	0.177121411	0.180777474	0	0	0	Epithelial
ATGGGCCTCGGCCTCT-1_1	0	0	0	0	0	0.589491801	0.214621682	0.195886517	0	0	0	0	Epithelial
ATGGTCGCGTGGTTTC-1_1	0	0	0	0	0.145865934	0	0.706063691	0	0	0	0.148070375	0	Fibroblast
ATGTACATGCGGTGAG-1_1	0.226721648	0	0	0	0	0.254220956	0.218503263	0	0.300554133	0	0	0	Myocyte
ATGTGCATCCGACGCA-1_1	0	0.191575368	0	0.157160744	0	0	0.509747485	0	0.141516403	0	0	0	Fibroblast
ATGTTACGAGCAATAC-1_1	0.128167729	0	0.115859353	0.140345289	0	0.138390251	0.324221319	0.153016059	0	0	0	0	Fibroblast
ATTAATACTACGCGGG-1_1	0	0.32990465	0.25721674	0	0	0	0.41287861	0	0	0	0	0	Fibroblast
ATTAATTCGGTCACTC-1_1	0	0.151450595	0	0.135892041	0	0.252197832	0.165485753	0	0.147308043	0.147665736	0	0	Epithelial
ATTACATGTCAGTCTT-1_1	0	0	0	0	0	0.357259307	0.302042682	0	0	0	0.340698011	0	Epithelial
ATTACGACTCCACAGT-1_1	0.186766535	0	0	0	0	0.176939276	0.377034849	0	0	0.25925934	0	0	Fibroblast
ATTACTAGCCTCTTGC-1_1	0	0.242122764	0	0	0	0.261318274	0.254892638	0	0.241666324	0	0	0	Epithelial
ATTAGATTGATAGCGG-1_1	0	0.157055425	0	0	0	0.249308149	0.141684679	0	0	0.137614125	0.314337622	0	NK
ATTAGGCGATGCTTTC-1_1	0.167925206	0.138982502	0	0.152349744	0	0.234741443	0.155563958	0	0.150437147	0	0	0	Epithelial
ATTATGCCATAGGGAG-1_1	0	0	0	0	0	0.248714073	0.360078352	0	0.20204602	0.189161555	0	0	Fibroblast
ATTCAACCATTTAAGG-1_1	0	0	0	0	0	0	0.682885889	0	0.317114111	0	0	0	Fibroblast
ATTCCTCCGCCAGTGC-1_1	0	0	0	0	0	0	1	0	0	0	0	0	Fibroblast
ATTCCTTCCAGGCGGT-1_1	0	0.196239716	0	0.175439846	0	0.250267416	0.194863192	0	0.183189829	0	0	0	Epithelial
ATTCGCGCCTTGAGAG-1_1	0	0.171970521	0	0.194563118	0	0.272281312	0.207010648	0	0.1541744	0	0	0	Epithelial
ATTCGTTTATCGTATT-1_1	0.32789368	0	0	0	0	0.338248867	0	0	0.145331674	0	0.188525779	0	Epithelial
ATTCTCGTCTCTTTAG-1_1	0	0	0	0.140725388	0	0.307566531	0	0.170352799	0.167851393	0.213503889	0	0	Epithelial
ATTGAAGATCTTAGTG-1_1	0	0	0	0	0	0	0.672538225	0	0.327461775	0	0	0	Fibroblast
ATTGACCGGCGATGAC-1_1	0	0.591576262	0	0	0	0.122456151	0	0.285967587	0	0	0	0	CD4.T.cell
ATTGATAGCAACGAGA-1_1	0	0	0	0.277276122	0	0.431947581	0	0.290776296	0	0	0	0	Epithelial
ATTGCGATCAGTAACT-1_1	0.289991601	0	0	0	0	0	0.119460997	0	0.210775494	0.253678787	0	0.126093122	B.cell
ATTGCTGCTCCTCCAT-1_1	0	0	0	0.154678307	0	0.287029197	0.431416485	0	0	0	0.126876012	0	Fibroblast
ATTGGATTACAGCGTA-1_1	0	0	0.164053522	0.215482609	0	0	0.288715959	0	0.33174791	0	0	0	Myocyte
ATTGGGAATATCTTGG-1_1	0	0	0	0	0	0.579767083	0	0	0	0.420232917	0	0	Epithelial
ATTGGTTGTGCATTAC-1_1	0.202194317	0	0	0.159508099	0	0.297826875	0.215430691	0	0.125040019	0	0	0	Epithelial
ATTTAACTCGTATTAC-1_1	0	0.206606722	0	0.187608887	0	0.414497755	0.191286636	0	0	0	0	0	Epithelial
ATTTACAGTTTACTGG-1_1	0.410135506	0	0.159689478	0	0	0	0	0.129040594	0.301134422	0	0	0	B.cell
ATTTGTCTTGGGAGCT-1_1	0.176208721	0.144637391	0	0.171097977	0	0.279665686	0.228390226	0	0	0	0	0	Epithelial
ATTTGTTCCAGGGCTC-1_1	0	0	0	0	0	0.199700473	0.156944778	0	0.162518293	0.480836456	0	0	Neutrophil
CAAACGGTCGCACTTT-1_1	0	0	0	0.225364478	0.14051727	0.204730426	0.154502212	0	0	0.274885614	0	0	Neutrophil
CAAATTGGATTATGCC-1_1	0	0	0	0	0	0.220777119	0	0	0.349902256	0.221163063	0.208157562	0	Myocyte
CAAATTGTCAGCAAGC-1_1	0	0	0	0	0	0.327586343	0.23577812	0	0	0.265420413	0.171215124	0	Epithelial
CAACATGGCCTGATAA-1_1	0	0	0	0.235491312	0	0.417165853	0	0.138123187	0.209219647	0	0	0	Epithelial
CAACCAGTGGCCTACC-1_1	0	0	0	0	0	0.290318486	0.125827231	0	0.179968713	0	0.274064862	0.129820708	Epithelial
CAACGACCCGTTTACA-1_1	0	0	0	0.22521207	0	0.331384612	0.27227441	0	0.171128908	0	0	0	Epithelial
CAACGGTTCTTGATAC-1_1	0	0	0	0	0.182486464	0	0.817513536	0	0	0	0	0	Fibroblast
CAACGTGGTGGAGTCT-1_1	0	0.133902499	0	0	0	0.14176973	0.280218298	0.3114677	0	0	0.132641774	0	Macrophage.Monocyte
CAACTCCTTGATCCCG-1_1	0	0.128576946	0	0.157827201	0	0.234988577	0.182903047	0	0.172633159	0	0.12307107	0	Epithelial
CAACTTGTAGTGGGCA-1_1	0	0	0	0.213295926	0	0.462179743	0	0	0	0.324524331	0	0	Epithelial
CAAGAGGGCGGAGTAC-1_1	0.16606475	0	0	0	0	0	0.365842333	0.135467973	0.13850351	0	0.194121434	0	Fibroblast
CAAGATATTATAACGT-1_1	0	0.14517495	0	0.136908238	0	0.296560705	0.167742152	0	0.129116558	0.124497397	0	0	Epithelial
CAAGCAACGTCGGAGT-1_1	0.159678793	0	0.295784079	0	0	0.16142527	0	0	0	0.273252756	0	0.109859102	CD8.T.cell
CAAGCACCAAATGCCT-1_1	0	0.139390873	0	0.120880475	0	0.247224228	0.184120374	0	0.149227548	0.159156502	0	0	Epithelial
CAAGGATCGCATGTTC-1_1	0	0	0.363583565	0	0	0	0.249757292	0	0	0.386659143	0	0	Neutrophil
CAAGGCCAGTGGTGCA-1_1	0	0	0.12784694	0	0	0	0.708498753	0.163654306	0	0	0	0	Fibroblast
CAAGGGAGTGTATTTG-1_1	0	0.308719239	0	0	0	0.469191532	0	0	0.222089229	0	0	0	Epithelial
CAATAAACCTTGGCCC-1_1	0	0.187768246	0	0	0	0.206686421	0	0	0	0.605545333	0	0	Neutrophil
CAATATTGGACTAGTG-1_1	0	0.253978694	0	0.203474617	0	0.227010092	0.315536597	0	0	0	0	0	Fibroblast
CAATCCTGCCGTGGAG-1_1	0	0.233824899	0	0.179303972	0	0.307799013	0.279072117	0	0	0	0	0	Epithelial
CAATTAAGGGTGATGA-1_1	0	0.128945225	0	0.144316082	0	0.287547062	0.143157476	0	0.160471317	0.135562838	0	0	Epithelial
CAATTTCGTATAAGGG-1_1	0.141432442	0	0	0	0.135037946	0	0.723529612	0	0	0	0	0	Fibroblast
CAATTTGACCGGGAAG-1_1	0	0.140246838	0	0.137094312	0	0.315161767	0.170013647	0	0	0	0.237483435	0	Epithelial
CACAAACCGCAGAACT-1_1	0	0	0	0	0	0.419641026	0.173898469	0	0.216454548	0.190005957	0	0	Epithelial
CACACACGCTAACGAG-1_1	0.174578326	0.167924959	0	0.128529961	0	0.232547127	0.183829141	0.112590485	0	0	0	0	Epithelial
CACACAGGGATAGATT-1_1	0	0	0	0.158148225	0	0.363748197	0.168524247	0	0	0	0.309579331	0	Epithelial
CACAGCACCCACGGCA-1_1	0	0	0.257099358	0.128405745	0	0.119589873	0.494905024	0	0	0	0	0	Fibroblast
CACAGCTAGGGAGTGA-1_1	0.150910428	0	0	0	0	0.298488195	0.171510551	0	0.177620721	0	0.201470105	0	Epithelial
CACAGGGCCATATAGT-1_1	0	0	0	0	0	0	1	0	0	0	0	0	Fibroblast
CACAGTCCCGCTTCGC-1_1	0.11701203	0	0	0.147306425	0	0.272451544	0.155013488	0	0.194447293	0	0.11376922	0	Epithelial
CACATGATTCAGCAAC-1_1	0	0	0	0	0	0.139540965	0.667909864	0	0.192549171	0	0	0	Fibroblast
CACATGTTTGGACATG-1_1	0	0.119891925	0	0.144200807	0	0.341199477	0	0.109615186	0.17725237	0	0	0.107840234	Epithelial
CACCATCGGAGGAGAC-1_1	0	0	0	0.130627372	0	0.271657925	0.121395714	0	0.129020871	0.225336818	0.1219613	0	Epithelial
CACCCACACGTCACCC-1_1	0	0.33600399	0	0	0	0.295036633	0.368959378	0	0	0	0	0	Fibroblast
CACCCGCGTTTGACAC-1_1	0.305552643	0	0	0	0	0.31708502	0.241416166	0	0.135946171	0	0	0	Epithelial
CACCCTTTCCTCGCTC-1_1	0	0	0	0.165089974	0	0.387052759	0	0	0.160553635	0.287303632	0	0	Epithelial
CACCGATGATGGGTAC-1_1	0	0	0	0	0	0.343624675	0	0.213771507	0.239159925	0	0.203443893	0	Epithelial
CACCGCCAGAAGGTTT-1_1	0	0.189524111	0	0	0	0.279000971	0.325137077	0	0.206337841	0	0	0	Fibroblast
CACCGTATCCCATCCG-1_1	0	0	0	0	0	0.356308496	0	0	0.216306467	0.427385037	0	0	Neutrophil
CACCTAATAGAGTCGT-1_1	0	0.253636308	0.18027552	0.183948918	0	0.160860481	0.221278772	0	0	0	0	0	CD4.T.cell
CACCTAATCAGTTTAC-1_1	0.134327786	0	0	0	0	0.226985458	0	0.19009856	0	0.314138901	0	0.134449294	Neutrophil
CACCTCGATGGTGGAC-1_1	0	0	0	0	0	0.126448658	0.108147189	0.156599946	0.138366192	0.470438015	0	0	Neutrophil
CACGCACAGCGCAGCT-1_1	0	0	0	0	0	0.279582461	0.185518309	0.141396256	0	0.393502974	0	0	Neutrophil
CACGCAGCGAGGCTTT-1_1	0	0	0	0	0	0.213112141	0.297097113	0	0.168071391	0.321719355	0	0	Neutrophil
CACGTCAATCAATGGA-1_1	0.145476411	0	0	0	0	0.277073651	0.187073291	0	0.258076424	0	0.132300222	0	Epithelial
CACGTTCGTGCTCTAG-1_1	0.206445741	0	0	0	0	0.355947305	0.205966141	0	0.231640812	0	0	0	Epithelial
CACTAAAGTTGCCTAT-1_1	0.117106913	0	0	0.14367451	0	0.119202524	0.363557014	0	0.256459039	0	0	0	Fibroblast
CACTACGGGAGCTGCC-1_1	0.174334966	0.174646588	0	0.186504656	0	0.311101729	0	0	0.15341206	0	0	0	Epithelial
CACTCTTCTGCTAGCC-1_1	0.223438482	0	0	0	0	0	0.776561518	0	0	0	0	0	Fibroblast
CACTGTCCAAGTGAGA-1_1	0	0.19806403	0	0	0	0.342375052	0.280146968	0.17941395	0	0	0	0	Epithelial
CACTTAATCAGACGGA-1_1	0	0	0.30577901	0	0	0.139652362	0.235558975	0	0	0.319009652	0	0	Neutrophil
CACTTCGCCACAGGCT-1_1	0	0	0	0	0	0.252434852	0.145543456	0.119965857	0.182763729	0.131065208	0.168226899	0	Epithelial
CAGAATAACACACGGA-1_1	0.19678923	0.18232588	0	0	0	0.140043293	0	0	0.224569926	0.256271671	0	0	Neutrophil
CAGAGCATGAGCTTGC-1_1	0	0	0	0	0	0.324036035	0.232432234	0	0.227898237	0.215633493	0	0	Epithelial
CAGATAATGGGCGGGT-1_1	0	0	0	0	0	0	0.676440603	0	0.162204369	0.161355029	0	0	Fibroblast
CAGATACTAACATAGT-1_1	0	0.17059675	0	0	0	0.156973684	0.541546909	0	0	0	0.130882657	0	Fibroblast
CAGCAGTCCAGACTAT-1_1	0	0	0	0	0	0.155134042	0.156340762	0	0.347990438	0.212732895	0.127801864	0	Myocyte
CAGCCTCGATAGCGGT-1_1	0	0	0	0	0	0.288646131	0.20704265	0.191451881	0.312859337	0	0	0	Myocyte
CAGCTCACTGAGACAT-1_1	0	0.253793423	0	0	0	0.21095149	0.372662158	0	0.162592929	0	0	0	Fibroblast
CAGCTCGTGCTTGTGT-1_1	0	0.226585629	0	0.161722937	0	0.344828739	0.266862695	0	0	0	0	0	Epithelial
CAGGGCTAACGAAACC-1_1	0	0.162329809	0	0.17778258	0	0.364063772	0.134946215	0	0.160877623	0	0	0	Epithelial
CAGTAATCCCTCCCAG-1_1	0	0.124284868	0	0	0	0.180464956	0.374731468	0	0.20824933	0.112269378	0	0	Fibroblast
CAGTAGCGAGGTAGTA-1_1	0	0.112202704	0	0.147356903	0	0.256226272	0.20097876	0	0.173324129	0	0	0.109911231	Epithelial
CAGTCTCTCGGCTAAT-1_1	0	0.199555228	0	0.272564436	0	0	0.527880337	0	0	0	0	0	Fibroblast
CAGTGGTTGCACATGA-1_1	0	0	0	0	0	0.289307232	0	0.217998435	0	0.321579713	0.17111462	0	Neutrophil
CAGTGTCCGCAGAATG-1_1	0	0	0	0	0	0	1	0	0	0	0	0	Fibroblast
CAGTTCAAATTGACAC-1_1	0	0	0	0.201808999	0	0	0.798191001	0	0	0	0	0	Fibroblast
CAGTTCCGCGGGTCGA-1_1	0.196773639	0	0	0.154934515	0	0.361594045	0	0.149684644	0.137013157	0	0	0	Epithelial
CATAATGAGCGGGCGA-1_1	0	0.210394228	0	0	0	0	0	0.131659286	0.166785266	0.375523251	0.115637968	0	Neutrophil
CATACAAAGCCGAACC-1_1	0	0	0	0	0	0.217646973	0.782353027	0	0	0	0	0	Fibroblast
CATACGGCGTCTGGGC-1_1	0	0.135947969	0.155593287	0	0	0.118051643	0.463564942	0	0.12684216	0	0	0	Fibroblast
CATACGGGTGCATGAT-1_1	0.151766148	0.137801845	0	0.138956436	0	0.217414876	0.354060696	0	0	0	0	0	Fibroblast
CATAGTAGCATAGTAG-1_1	0	0	0	0.158921203	0	0.252050755	0.407187223	0	0	0.181840819	0	0	Fibroblast
CATCAAACTGGCGCCC-1_1	0.169289128	0	0	0	0	0.134042179	0.362443462	0.126030734	0	0.208194496	0	0	Fibroblast
CATCCCGAGATTCATA-1_1	0	0	0.200416124	0	0	0.373973296	0.192222577	0	0.233388003	0	0	0	Epithelial
CATCGAATGGATCTCT-1_1	0	0.123732409	0	0.118309636	0	0.289767213	0.124853311	0	0.160095244	0.183242187	0	0	Epithelial
CATCGCCCGCGGCCAA-1_1	0	0.159637444	0	0.120103796	0	0.270612429	0.175659111	0	0.131041669	0.142945551	0	0	Epithelial
CATGAACCGACATTTG-1_1	0	0.245607766	0	0.228546233	0	0.365586282	0	0	0.160259719	0	0	0	Epithelial
CATGATCGCTTTGAGA-1_1	0	0	0	0.174297087	0	0.254334867	0.259543617	0	0.311824429	0	0	0	Myocyte
CATGATGCACAATTCT-1_1	0	0.16855591	0	0	0	0.408929905	0	0.173143179	0	0.249371006	0	0	Epithelial
CATGCGTTAGACAGAA-1_1	0	0.181542928	0	0.169916862	0	0.345178221	0	0	0.134855484	0.168506505	0	0	Epithelial
CATGCTGGCTCCAATT-1_1	0	0	0	0	0	0.254178961	0.207429515	0	0.146646066	0.391745458	0	0	Neutrophil
CATGGATTGTCTTCCG-1_1	0.19391564	0	0	0.167650688	0	0.127168786	0.106180427	0	0.284835176	0	0	0.120249283	Myocyte
CATGGCAGGAAGATCG-1_1	0	0.16954952	0	0.172908947	0	0.199587644	0.457953889	0	0	0	0	0	Fibroblast
CATGGTAAGTAGCGTT-1_1	0	0	0	0	0	0	0.508647055	0	0	0.491352945	0	0	Fibroblast
CATGGTCTAGATACCG-1_1	0.134033508	0.21471553	0	0.132104258	0	0.241935663	0.14516574	0	0.132045302	0	0	0	Epithelial
CATGGTTTATTAATCA-1_1	0.143147429	0	0	0.15425139	0	0.111152669	0.317372811	0	0.274075701	0	0	0	Fibroblast
CATTACGCAGGAAGGG-1_1	0	0	0	0.157297238	0	0.344582586	0.172400986	0	0.135935837	0.189783353	0	0	Epithelial
CATTACGTCGGCCCGT-1_1	0	0.136902412	0	0.159016017	0	0.155383905	0.387250653	0	0	0.161447012	0	0	Fibroblast
CATTATGCTTGTTGTG-1_1	0	0	0	0	0	0	1	0	0	0	0	0	Fibroblast
CATTCAGGTCAGTGCG-1_1	0	0.23071284	0	0	0	0	0.604644477	0	0	0	0.164642683	0	Fibroblast
CATTCCCTAAGTACAA-1_1	0	0	0	0.328107309	0	0.455270547	0.216622144	0	0	0	0	0	Epithelial
CATTCGTCGTAGCGGT-1_1	0.137741784	0	0	0	0	0.13790272	0	0.155414118	0.331691961	0	0.237249418	0	Myocyte
CATTGATGAACACGCC-1_1	0	0	0	0	0	0.15818379	0.372268001	0	0.135116304	0.334431904	0	0	Fibroblast
CATTTCTAGCAGACTA-1_1	0.154192303	0.259260994	0	0.128709454	0	0.230789063	0.227048186	0	0	0	0	0	CD4.T.cell
CCAAACAGAACCCTCG-1_1	0.216639982	0	0	0	0	0	0.783360018	0	0	0	0	0	Fibroblast
CCAACGATGCACTGAT-1_1	0.280929922	0.380798899	0	0	0	0.157858474	0.180412705	0	0	0	0	0	CD4.T.cell
CCAAGACTTCTGCGAA-1_1	0	0	0	0.182677676	0	0.285973572	0.225526595	0	0	0	0.305822157	0	NK
CCAAGCGTAACTCGTA-1_1	0.193403604	0	0	0	0	0	0.232819858	0	0.263992042	0.309784496	0	0	Neutrophil
CCAAGGAACAGAGAGG-1_1	0	0.162048611	0	0.187733422	0	0.320340633	0.329877335	0	0	0	0	0	Fibroblast
CCAAGGTTGCCCTTTC-1_1	0	0	0	0.24562137	0	0.75437863	0	0	0	0	0	0	Epithelial
CCAATAGTGCCGTCGA-1_1	0.42841676	0	0	0	0	0.392364787	0	0	0	0	0.179218453	0	B.cell
CCAATGTCACAGCAAG-1_1	0	0.307740183	0	0	0	0.116516907	0.2254167	0.177098183	0.173228026	0	0	0	CD4.T.cell
CCAATTGAATGTTAAT-1_1	0	0.29140754	0	0	0	0.311349003	0.190294749	0	0	0.206948708	0	0	Epithelial
CCACAGCTGAAATCAT-1_1	0	0	0	0.154318999	0	0	0.687942706	0	0	0	0.157738295	0	Fibroblast
CCACAGTACCCATCCT-1_1	0	0.200090904	0	0.208586371	0	0.192932452	0.19997528	0	0	0.198414994	0	0	Conventional.Dendritic.cell
CCACCCAAGGAAAGTG-1_1	0	0	0	0.194015434	0	0.428653448	0.377331118	0	0	0	0	0	Epithelial
CCACCTGTATGGAATA-1_1	0	0	0	0	0.145114298	0.301605479	0	0	0.349642951	0.203637272	0	0	Myocyte
CCACTAAACTGAATCG-1_1	0	0.162878414	0	0.145481724	0	0.224676433	0.30239218	0	0	0.164571249	0	0	Fibroblast
CCACTTTCCTTCTAGG-1_1	0	0.123190997	0.120000474	0.149193069	0	0.219519286	0.118868453	0	0	0.269227722	0	0	Neutrophil
CCAGAAACTGATGCGA-1_1	0.18711881	0	0	0.173107191	0	0.31375866	0	0	0.326015338	0	0	0	Myocyte
CCAGCCTGGACCAATA-1_1	0.155454949	0	0	0	0	0	0.541105956	0	0.176950507	0	0	0.126488589	Fibroblast
CCAGCTACGCCTCATA-1_1	0	0.245180568	0	0.143149459	0	0.21905103	0.25377023	0	0	0.138848713	0	0	Fibroblast
CCAGGGACGTGGCCTC-1_1	0	0.178974973	0	0.205432341	0	0	0.445169328	0	0.170423358	0	0	0	Fibroblast
CCAGTCCATTATTCGA-1_1	0	0.226846456	0	0.151341976	0	0.219643873	0.224405049	0	0	0	0.177762646	0	CD4.T.cell
CCAGTGAGCTCCTTGT-1_1	0	0.134302132	0	0	0	0.308055196	0.126945117	0.122836567	0.165027631	0.142833357	0	0	Epithelial
CCATAGGTTGGCGTGG-1_1	0	0.186879085	0	0.154575643	0	0.235051847	0.224845278	0	0	0.198648148	0	0	Epithelial
CCATATGGAAACTATA-1_1	0	0.301224167	0	0	0	0	0	0.286902278	0.411873555	0	0	0	Myocyte
CCATCCATACCAAGTC-1_1	0	0	0	0	0	0.14350256	0.706731854	0	0	0	0.149765586	0	Fibroblast
CCATCTTGTTCACAAT-1_1	0	0.144284247	0	0.175452241	0	0.383048096	0	0.146111466	0.15110395	0	0	0	Epithelial
CCATGCCTGTTTAGTA-1_1	0.182859431	0	0	0	0	0	0.817140569	0	0	0	0	0	Fibroblast
CCATGCTCTGCAGGAA-1_1	0	0	0	0	0	0.236446221	0.371622034	0	0.203528724	0.188403021	0	0	Fibroblast
CCATTAGCGATAATCC-1_1	0	0.164468704	0	0	0	0.239911375	0.595619921	0	0	0	0	0	Fibroblast
CCATTCCCTGCCCACA-1_1	0.157170603	0.14806776	0	0	0	0.339528618	0.167680148	0	0	0	0.18755287	0	Epithelial
CCCAGGTCTGAAGGCT-1_1	0	0	0	0	0	0	0	0.470630711	0.199768736	0.329600553	0	0	Macrophage.Monocyte
CCCAGTTAAGGCGCCG-1_1	0	0.295600371	0	0.147827187	0	0	0.377931989	0.178640453	0	0	0	0	Fibroblast
CCCATATAGGTCGATT-1_1	0.119974125	0	0	0	0	0.208828798	0.305068944	0.124972869	0.241155264	0	0	0	Fibroblast
CCCGCCATGCTCCCGT-1_1	0	0.123071941	0	0.123225106	0	0.17081334	0.297704562	0	0.13142889	0.15375616	0	0	Fibroblast
CCCGCGCAATGCACCC-1_1	0	0	0	0	0	0.428882952	0.351230053	0	0.219886995	0	0	0	Epithelial
CCCGGCACGTGTCAGG-1_1	0.128986057	0	0	0.134995702	0	0.236002378	0.239098829	0	0.260917034	0	0	0	Myocyte
CCCGTCAGCGTCTGAC-1_1	0	0.200685738	0	0.146500672	0	0.158773052	0.494040538	0	0	0	0	0	Fibroblast
CCCGTGGGTTAATTGA-1_1	0.177026967	0	0	0	0	0.349163442	0.293314895	0.180494696	0	0	0	0	Epithelial
CCCGTTTCGCAGATGT-1_1	0.138199368	0	0	0	0.099809733	0.122217452	0	0.195277805	0.223443915	0.221051727	0	0	Myocyte
CCCTAGTGTCAGGTGT-1_1	0	0.19333071	0	0.179985367	0	0.368448258	0.258235665	0	0	0	0	0	Epithelial
CCCTCATTCTGGAATT-1_1	0	0.227250315	0	0.137505729	0	0.293484267	0.194244028	0	0.14751566	0	0	0	Epithelial
CCCTCCTCGCTCGTAT-1_1	0	0.14020478	0	0	0	0	0.244010009	0	0.164896288	0.219139619	0.231749305	0	Fibroblast
CCCTGAAATGAGTTGA-1_1	0	0	0	0.236566941	0	0.232374854	0	0.248558317	0	0	0.120717605	0.161782284	Macrophage.Monocyte
CCGAAAGTGGTGAGCA-1_1	0.169394153	0.157384254	0	0.16100125	0	0.235066319	0.147361161	0	0.129792863	0	0	0	Epithelial
CCGAAGTATATTGTTC-1_1	0	0	0.167544952	0.207525548	0	0.222427998	0.402501502	0	0	0	0	0	Fibroblast
CCGACAATAGGCCGCC-1_1	0	0.147441014	0	0	0	0.269342102	0.187930859	0	0.152243615	0	0.243042411	0	Epithelial
CCGAGCTGTGCTTGTC-1_1	0.264587212	0	0	0	0	0.219711581	0	0.131645367	0.231982062	0.152073778	0	0	B.cell
CCGCACAAAGACCAAC-1_1	0	0.49225165	0	0	0	0.199981424	0.307766926	0	0	0	0	0	CD4.T.cell
CCGCACTTGCAATGAC-1_1	0	0	0.193981262	0.133667365	0	0.366508198	0	0.142527114	0.163316061	0	0	0	Epithelial
CCGCCGGTCAACACAC-1_1	0	0	0	0	0	0.368710771	0.193759309	0	0	0.276666384	0.160863536	0	Epithelial
CCGCTCTTCCGAACTA-1_1	0	0.175797751	0	0	0	0	0.427756729	0	0.2520327	0	0.14441282	0	Fibroblast
CCGGAAGTGCAATATG-1_1	0	0.140617134	0	0.162120054	0	0.364449462	0.166595328	0	0.166218023	0	0	0	Epithelial
CCGGAATGGTTTCAGT-1_1	0	0	0.14484063	0	0	0	0.654300345	0	0	0.200859025	0	0	Fibroblast
CCGGAGGTCTTATGGT-1_1	0	0.109987164	0	0	0	0.265779758	0	0.21000383	0	0.248394531	0	0.165834717	Epithelial
CCGGCGCATATTGGAT-1_1	0	0	0	0	0	0.348868103	0.246466293	0	0	0.404665603	0	0	Neutrophil
CCGGGACCCGCAGAGA-1_1	0	0.160495619	0	0.138545916	0	0.282758612	0	0	0.199977826	0.218222027	0	0	Epithelial
CCGGGCTGCTCCATAC-1_1	0.135917256	0	0	0	0	0.260524575	0.282142811	0.132952801	0.188462557	0	0	0	Fibroblast
CCGTAAGTTGGTCCCA-1_1	0.139076234	0	0	0	0	0.247690139	0.216037118	0	0.173470614	0.223725895	0	0	Epithelial
CCGTACCCAAGCGCCA-1_1	0	0.176303669	0	0.161578471	0	0.323178104	0.137386003	0	0.201553753	0	0	0	Epithelial
CCGTGCCCATGACGGC-1_1	0	0.170947813	0	0.184836077	0	0.352862745	0.154713538	0	0.136639827	0	0	0	Epithelial
CCTAAATTAACGGTTC-1_1	0	0	0.198891563	0.133879259	0	0	0.484137401	0.183091776	0	0	0	0	Fibroblast
CCTAACCCAAACAAGT-1_1	0.245778417	0	0	0	0	0	0.247248784	0.126755674	0.380217125	0	0	0	Myocyte
CCTAAGTGTCTAACCG-1_1	0	0	0	0.173238558	0	0.387615298	0.163741524	0	0	0.275404621	0	0	Epithelial
CCTACGGCTCAGTCGA-1_1	0	0	0	0	0	0	1	0	0	0	0	0	Fibroblast
CCTACTCAACACGATT-1_1	0	0	0	0	0	0.276439941	0	0.16195582	0.213531104	0.210095157	0.137977978	0	Epithelial
CCTACTGCTTACACTT-1_1	0	0	0	0	0	0	0.57188868	0	0.243637534	0.184473786	0	0	Fibroblast
CCTATGGGTTACCGTC-1_1	0.206903428	0	0	0	0	0.430077363	0	0.19658925	0	0.166429959	0	0	Epithelial
CCTCACCAATCTTGAC-1_1	0	0	0	0	0	0	1	0	0	0	0	0	Fibroblast
CCTCACGTCAGCTAAT-1_1	0	0	0	0	0	0.232227147	0.243889235	0	0.290168168	0.23371545	0	0	Myocyte
CCTCATGCAGCTACGA-1_1	0	0.314695368	0	0.136080653	0	0.232308372	0.170275349	0	0.146640257	0	0	0	CD4.T.cell
CCTCCGACAATTCAAG-1_1	0.24032051	0	0	0.183603533	0	0.317963068	0	0	0.258112889	0	0	0	Epithelial
CCTCCTGTTGTGTCGT-1_1	0	0	0	0	0	0	1	0	0	0	0	0	Fibroblast
CCTCGGACCGGGATAG-1_1	0	0.172669773	0	0	0	0.347919532	0	0	0.241467396	0.237943299	0	0	Epithelial
CCTCTAATCTGCCAAG-1_1	0	0.112047921	0	0	0	0.146784791	0	0.109680069	0.131458298	0.38078801	0.119240909	0	Neutrophil
CCTGAACGATATATTC-1_1	0	0	0	0	0	0.447261609	0.225710062	0	0.327028329	0	0	0	Epithelial
CCTGAATATTTACATA-1_1	0	0.181461401	0	0	0	0.282071316	0.15859305	0	0.157553868	0.220320365	0	0	Epithelial
CCTGCGATAGAACTGT-1_1	0	0.149345387	0	0.182641693	0	0.282635897	0.237181546	0	0.148195476	0	0	0	Epithelial
CCTGCTACAACCATAC-1_1	0	0	0	0	0	0.211298103	0.315475122	0	0.168277529	0.304949245	0	0	Fibroblast
CCTGCTATTTGAGAAG-1_1	0.130747832	0	0	0.13416513	0	0.1427986	0.426883122	0	0.165405316	0	0	0	Fibroblast
CCTGGCTAGACCCGCC-1_1	0	0	0.389812324	0	0	0.211076478	0.225805485	0	0.173305714	0	0	0	CD8.T.cell
CCTGTAAGACATGATA-1_1	0	0	0.185526509	0	0	0.13651281	0.458804967	0	0	0.219155714	0	0	Fibroblast
CCTGTCACCCGGGCTC-1_1	0	0.201218715	0	0.233908473	0	0.375659496	0	0.189213316	0	0	0	0	Epithelial
CCTGTCGCCCGTAAAT-1_1	0	0	0	0	0	0	1	0	0	0	0	0	Fibroblast
CCTGTGCATAGGAGAC-1_1	0	0	0	0.221388356	0	0.218138645	0.560472998	0	0	0	0	0	Fibroblast
CCTTGACCACTTTATT-1_1	0	0	0	0	0.19735805	0.257719036	0.358624701	0	0.186298213	0	0	0	Fibroblast
CGAACAGTATGGGCGT-1_1	0.277156426	0.185551261	0	0	0	0.177976733	0	0.183886173	0.175429407	0	0	0	B.cell
CGACAATTTGATCTAA-1_1	0	0.161134026	0	0	0	0.240141623	0.207519802	0	0.184418394	0.206786155	0	0	Epithelial
CGACACGCTCCGACAG-1_1	0	0	0	0	0	0.206078369	0.159160033	0.178398112	0.123081719	0.333281766	0	0	Neutrophil
CGAGACCCTAGAGTGT-1_1	0	0	0.244275184	0	0	0	0.212844093	0	0.12522972	0.417651003	0	0	Neutrophil
CGAGAGATGTGAACCT-1_1	0	0	0	0	0	0.288397909	0	0	0.172632499	0.538969592	0	0	Neutrophil
CGAGAGGGTAGCCGCG-1_1	0.201736454	0	0	0.147747765	0	0.196699922	0.153694037	0	0.300121822	0	0	0	Myocyte
CGAGCACTTCAAGTTT-1_1	0	0.384057494	0	0	0	0.374364084	0.241578421	0	0	0	0	0	CD4.T.cell
CGAGCGTTGATCAGCC-1_1	0	0	0.169321304	0	0	0.34311475	0	0.150383705	0.15036198	0.186818261	0	0	Epithelial
CGAGCTGGGCTTTAGG-1_1	0	0.141296011	0	0.159238478	0	0.345528838	0	0.184217457	0	0.169719216	0	0	Epithelial
CGAGGAGCTTCCATAT-1_1	0	0.162281237	0	0	0	0.177177183	0.134179483	0.150131249	0.259444773	0	0	0.116786076	Myocyte
CGAGGCCAGGCATTGG-1_1	0.18861731	0.135365792	0	0.146526196	0	0.257659604	0.143269979	0	0.128561118	0	0	0	Epithelial
CGAGGCTAAATATGGC-1_1	0	0	0	0	0	0.524754121	0	0.187124624	0	0.288121255	0	0	Epithelial
CGAGGGACTGCGGTCG-1_1	0	0.132045029	0	0.152383131	0	0.305498807	0.153995285	0	0.126628261	0.129449486	0	0	Epithelial
CGAGTGCTATAGTTCG-1_1	0	0.146380589	0	0.162982842	0	0.275347344	0.269913364	0	0	0.145375861	0	0	Epithelial
CGATATTAGCCGCAGG-1_1	0	0	0	0.172590591	0	0.312034945	0.334247453	0	0.181127011	0	0	0	Fibroblast
CGATCCGACCCAGTGC-1_1	0	0.263294732	0	0	0	0.172864927	0.403804536	0.160035806	0	0	0	0	Fibroblast
CGCAAACACGAGTTAC-1_1	0	0	0	0	0	0.254625729	0	0.155077511	0.199766983	0.19108277	0.199447007	0	Epithelial
CGCAATTACTTTCGGT-1_1	0	0	0	0.162414382	0	0	0.837585618	0	0	0	0	0	Fibroblast
CGCAATTAGGGTAATA-1_1	0	0	0.173940903	0	0	0.11377297	0.596138238	0	0.116147889	0	0	0	Fibroblast
CGCAATTCTACAATAA-1_1	0	0	0	0.205903823	0	0.33492026	0	0.15719265	0.301983267	0	0	0	Epithelial
CGCACATGTCCACTAC-1_1	0	0.143631067	0	0.162638564	0	0.250938267	0.23634056	0	0.206451542	0	0	0	Epithelial
CGCAGGCGATCCAAAC-1_1	0	0.169460056	0	0	0	0.165953241	0.273495858	0.162444247	0.228646598	0	0	0	Fibroblast
CGCAGTTCTATCTTTC-1_1	0	0.110903466	0	0.160253669	0.098875418	0.239240841	0	0	0.228065537	0	0	0.162661068	Epithelial
CGCATGGTGCGATGCT-1_1	0	0	0	0.170447484	0	0.15302115	0.383462866	0	0.148548261	0	0.144520239	0	Fibroblast
CGCATTAGCTAATAGG-1_1	0	0	0	0.174860908	0	0	0.825139092	0	0	0	0	0	Fibroblast
CGCCACCCGCATTAAC-1_1	0	0	0	0.169964622	0	0.273070976	0.413818612	0	0.14314579	0	0	0	Fibroblast
CGCCGCCCATGCCTGT-1_1	0	0.251492677	0	0	0	0.344119424	0.404387898	0	0	0	0	0	Fibroblast
CGCCTCCCTCCTCTAT-1_1	0	0	0	0	0	0	1	0	0	0	0	0	Fibroblast
CGCGAAGTGGCATACT-1_1	0	0	0	0	0	0	0.772599688	0	0	0.227400312	0	0	Fibroblast
CGCGCAAGGAACTACA-1_1	0	0.155894762	0	0.172919694	0	0.167058318	0.256144116	0.116069593	0	0	0.131913518	0	Fibroblast
CGCGGCAGTATTACGG-1_1	0	0	0	0.128061298	0	0.319490037	0	0.131041415	0.141807418	0.279599832	0	0	Epithelial
CGCGGCTCAACTTGAA-1_1	0	0	0	0.166895843	0	0.247090642	0.242640744	0	0.145856888	0.197515883	0	0	Epithelial
CGCGGTACGGTATACA-1_1	0	0.234686143	0	0	0	0.267922308	0.153372442	0	0.184858126	0.159160981	0	0	Epithelial
CGCGTTCATGAAATAC-1_1	0	0.251086966	0	0.142211443	0	0.194080241	0.270786592	0	0.141834759	0	0	0	Fibroblast
CGCTATACCGCCCACT-1_1	0	0	0	0.174926525	0	0	0.825073475	0	0	0	0	0	Fibroblast
CGCTATTCAATGTATG-1_1	0	0.282607566	0	0	0	0.164033496	0.383149688	0.170209251	0	0	0	0	Fibroblast
CGCTCGACATAATGAT-1_1	0.116526726	0	0	0.132018728	0	0.220917298	0.26596447	0	0.14909586	0.115476918	0	0	Fibroblast
CGCTGAGGACGTCCAA-1_1	0	0.103270195	0	0	0	0.148785375	0	0.112401995	0.120554114	0.400409335	0	0.114578986	Neutrophil
CGCTGGTGACTACCCT-1_1	0.145758388	0	0	0	0	0	0.435200032	0	0	0.419041581	0	0	Fibroblast
CGCTGTGACGCCGCAC-1_1	0	0	0	0.135615983	0	0	0.864384017	0	0	0	0	0	Fibroblast
CGCTTCCACTGAAATC-1_1	0	0.21260602	0	0	0	0.275222462	0.354575472	0	0	0	0	0.157596047	Fibroblast
CGCTTGGACGGATAGA-1_1	0.153614427	0	0	0.167157389	0	0.285518736	0.148861286	0	0.244848161	0	0	0	Epithelial
CGCTTTCATACCGGTG-1_1	0	0.169774698	0	0.169903665	0	0.355197791	0	0.142585533	0.162538312	0	0	0	Epithelial
CGGAGCATGGCGATCC-1_1	0	0	0	0	0	0	0.834096922	0.165903078	0	0	0	0	Fibroblast
CGGAGTTTGAGAGACA-1_1	0	0.313009747	0	0.214869669	0	0.317215915	0	0	0.15490467	0	0	0	Epithelial
CGGCAATAAGATCGCC-1_1	0	0	0	0	0	0.199569626	0.16638863	0.249191862	0.384849882	0	0	0	Myocyte
CGGCACTCAAGAAAGT-1_1	0	0.121955032	0	0.157591269	0	0.30136817	0.15988267	0	0	0	0.135788026	0.123414832	Epithelial
CGGCCACGCACAAAGT-1_1	0	0	0	0	0	0	1	0	0	0	0	0	Fibroblast
CGGGAATTTATGTAAA-1_1	0	0	0	0	0	0.194045183	0.267973526	0	0.229206894	0.308774397	0	0	Neutrophil
CGGGAGCTTCAGTGTA-1_1	0.245406961	0	0	0.185473389	0	0	0.394531959	0	0.174587692	0	0	0	Fibroblast
CGGGATCAATGTAAGA-1_1	0	0.137152206	0	0.133570643	0	0.164900249	0.283687283	0	0.155551361	0	0.125138258	0	Fibroblast
CGGGCAGCTAAACCGC-1_1	0	0	0	0.18236147	0.21522829	0	0.60241024	0	0	0	0	0	Fibroblast
CGGGCCATAGCCGCAC-1_1	0	0	0.133944249	0.160864705	0	0.274386758	0.134808301	0.131175395	0.164820593	0	0	0	Epithelial
CGGGTTGTAGCTTTGG-1_1	0	0	0	0	0	0.374567259	0.328144848	0	0.297287893	0	0	0	Epithelial
CGGGTTTGTTAGGGCT-1_1	0.125591381	0	0	0	0	0.223688375	0	0.191944894	0.210659807	0.126653573	0.12146197	0	Epithelial
CGGTACTAGAATCAAA-1_1	0	0.135332244	0	0	0	0.141724956	0.397013467	0.124620861	0.201308471	0	0	0	Fibroblast
CGGTCCATGAGACTCC-1_1	0	0	0	0.166817892	0	0.286065445	0.25910519	0	0	0.288011473	0	0	Neutrophil
CGGTGTACTTGATCCC-1_1	0	0	0	0.175236678	0	0.212954209	0.611809114	0	0	0	0	0	Fibroblast
CGGTTCCGGCTTCTTG-1_1	0	0.24161316	0	0.153180347	0	0.174130846	0.431075648	0	0	0	0	0	Fibroblast
CGTAAACGCTTGAGTG-1_1	0	0.190863964	0	0.137335668	0	0.366034383	0.168920129	0	0.136845856	0	0	0	Epithelial
CGTACCTGATAGGCCT-1_1	0	0.288546948	0	0	0	0.249277488	0.142983449	0	0.13125138	0.187940734	0	0	CD4.T.cell
CGTATCTAGAACTAAG-1_1	0.240968599	0	0	0	0	0.137437907	0.146061168	0.114527722	0.173071316	0.187933288	0	0	B.cell
CGTATTAAGAGATCTA-1_1	0	0	0	0	0.147736783	0	0.687563077	0	0	0.164700139	0	0	Fibroblast
CGTCAGTGCGCACAAG-1_1	0	0	0	0.160564306	0	0.328381442	0	0.20673138	0.138847046	0.165475826	0	0	Epithelial
CGTCCTCATCGCGTGC-1_1	0	0	0	0	0	0.203629943	0.405333401	0	0	0.391036657	0	0	Fibroblast
CGTCTGGAAGGGCCCG-1_1	0	0.232211718	0	0	0	0.348703719	0	0	0.181828748	0.237255815	0	0	Epithelial
CGTGCAGACTGGGACA-1_1	0.135480495	0	0	0.145106607	0	0.212199466	0.507213431	0	0	0	0	0	Fibroblast
CGTGCCCTCCCGAAGA-1_1	0	0	0	0	0	0	1	0	0	0	0	0	Fibroblast
CGTGCTGGCCTAGTCG-1_1	0.144610017	0.149264035	0	0.166665651	0	0.321144415	0.218315881	0	0	0	0	0	Epithelial
CGTGTCCCATTCGCGA-1_1	0.148597924	0	0	0	0	0.275456506	0.422252702	0	0.153692868	0	0	0	Fibroblast
CGTTAAATACGACCAG-1_1	0	0.178804603	0	0	0	0.186861564	0	0.128610456	0.199058968	0	0.185076426	0.121587982	Myocyte
CGTTGAGCGACCGTCG-1_1	0.167256246	0	0	0	0	0	0.832743754	0	0	0	0	0	Fibroblast
CGTTTAAGCGGAGCAC-1_1	0	0	0	0	0	0.277832853	0.140412822	0	0.156343779	0.425410546	0	0	Neutrophil
CGTTTACAAGGCAGCT-1_1	0	0	0	0	0	0.140418186	0.40999816	0	0.141725794	0.18949043	0.11836743	0	Fibroblast
CGTTTCGGTTATATGC-1_1	0	0	0.18248488	0.138175639	0	0.242751629	0.220145179	0	0.216442672	0	0	0	Epithelial
CGTTTGGTGTTGTGGG-1_1	0	0	0	0	0	0.293713133	0.369531595	0	0.189566445	0	0	0.147188827	Fibroblast
CTAAAGAATGCCTACT-1_1	0	0.357906834	0	0	0	0.272517709	0.235857862	0	0	0	0	0.133717596	CD4.T.cell
CTAAAGGGAAATAGGA-1_1	0	0	0	0.139868577	0	0.234514137	0.625617286	0	0	0	0	0	Fibroblast
CTAAAGTCCGAAGCTA-1_1	0	0	0.519071804	0.112786222	0	0	0.131421027	0.110147177	0	0	0.12657377	0	CD8.T.cell
CTAACTGATAATCGCC-1_1	0.201575707	0	0	0	0	0.147218492	0.217677689	0.117224688	0.316303423	0	0	0	Myocyte
CTAATTCGCACGCGCT-1_1	0.103345419	0.401742856	0	0	0	0.17884624	0.195401166	0	0.120664319	0	0	0	CD4.T.cell
CTAATTTCAACAACAC-1_1	0	0	0	0.138866369	0	0.252413011	0.136591036	0.146957142	0.197820958	0	0.127351485	0	Epithelial
CTACACTAGCTTGTTC-1_1	0	0	0	0.17742639	0	0.377819146	0	0	0	0.444754464	0	0	Neutrophil
CTACACTCGCAGATGG-1_1	0.171078112	0.170377697	0	0	0	0	0.148348697	0.129369675	0.200174754	0.180651064	0	0	Myocyte
CTACGCACGGAGTACC-1_1	0	0	0	0	0.161056751	0	0.615237267	0	0	0.223705982	0	0	Fibroblast
CTACGTGTTGCCACCA-1_1	0.202217048	0.203242853	0	0	0	0	0.5945401	0	0	0	0	0	Fibroblast
CTACTGCCACCTGACC-1_1	0	0	0	0	0	0.296321765	0.267826074	0	0.208019004	0.227833157	0	0	Epithelial
CTAGATAAACTCCTCG-1_1	0	0	0	0.200634777	0	0	0.799365223	0	0	0	0	0	Fibroblast
CTAGATTTACGACGGC-1_1	0	0.20901785	0	0.16404747	0	0	0.62693468	0	0	0	0	0	Fibroblast
CTAGCATAGTATAATG-1_1	0	0.159176005	0	0	0	0.286919143	0.397602102	0	0	0.15630275	0	0	Fibroblast
CTAGCCACAGGCGAGC-1_1	0	0.18203543	0	0	0	0.199388304	0.111790785	0	0.217673983	0.149598696	0	0.139512802	Myocyte
CTAGGCGGCAGAGAAT-1_1	0	0	0	0	0	0.498957459	0	0.220390758	0	0.280651784	0	0	Epithelial
CTAGTCACGTCTTAAG-1_1	0.166875774	0	0	0	0	0.243114059	0.401480301	0	0.188529866	0	0	0	Fibroblast
CTAGTTGGGCCCGGTA-1_1	0	0.229539428	0	0.137089903	0	0.219853293	0.262116917	0.151400458	0	0	0	0	Fibroblast
CTATCGCGTAGAGAAC-1_1	0.189705862	0	0.16410704	0	0	0.178107469	0	0	0.126598846	0.341480783	0	0	Neutrophil
CTATCGGGTCTCAACA-1_1	0	0	0	0	0	0.242857028	0.567804104	0	0.189338868	0	0	0	Fibroblast
CTATGGGAAGCGGAAT-1_1	0.161074144	0.275715564	0	0	0.12700935	0.120689568	0.155832447	0	0.159678927	0	0	0	CD4.T.cell
CTATGTCACTAGCCCA-1_1	0	0.233865683	0	0.160679613	0	0.235543646	0.223101504	0	0.146809555	0	0	0	Epithelial
CTATGTCTATTGAAAC-1_1	0	0.130287756	0	0	0	0.193327521	0	0.136411245	0.12267508	0.417298397	0	0	Neutrophil
CTATTTGGTTACGGAT-1_1	0	0	0	0.176402219	0	0.311050399	0.146874591	0	0.212694811	0.152977979	0	0	Epithelial
CTCAGGACTCACCTGT-1_1	0	0	0	0	0	0	1	0	0	0	0	0	Fibroblast
CTCATAAATGTGTATA-1_1	0	0	0	0.239540457	0	0.528004273	0	0	0.232455269	0	0	0	Epithelial
CTCATGGCTCACAATC-1_1	0	0.140052885	0	0	0	0.188868577	0.249409532	0	0.175774502	0.245894505	0	0	Fibroblast
CTCATTTGATGGGCGG-1_1	0	0	0	0.251745497	0	0	0.748254503	0	0	0	0	0	Fibroblast
CTCCGGCCTAATATGC-1_1	0	0.217634518	0	0	0	0.365007061	0.190729078	0	0.226629343	0	0	0	Epithelial
CTCCGGCTTGTAGACA-1_1	0	0	0	0	0	0.493695369	0.206977422	0	0.144310459	0.155016751	0	0	Epithelial
CTCCTAAGTTATGTCT-1_1	0	0.263685097	0	0.185410414	0	0.354046856	0	0	0.196857633	0	0	0	Epithelial
CTCGAGGTCGAACAGT-1_1	0	0.195183919	0	0.152878941	0	0.21038844	0.281464595	0.160084104	0	0	0	0	Fibroblast
CTCGCACCTATATAGT-1_1	0.212304483	0.237873397	0	0.18406939	0	0	0.36575273	0	0	0	0	0	Fibroblast
CTCGGTACCACTGCTC-1_1	0	0.159576599	0	0	0	0.303027039	0.537396362	0	0	0	0	0	Fibroblast
CTCGGTCCGTAGCCTG-1_1	0	0.128529758	0	0.145004039	0	0.328049197	0.211554129	0	0.186862877	0	0	0	Epithelial
CTCTCACAATCGATGA-1_1	0	0.128826348	0	0	0	0.200106185	0.189489087	0.178099952	0.128304524	0.175173904	0	0	Epithelial
CTCTGCGAAGCAAGCA-1_1	0	0	0	0.178458376	0	0.425122839	0	0	0.186971696	0.209447089	0	0	Epithelial
CTCTGGACGCCTGGTG-1_1	0	0.283405361	0	0	0	0.133296137	0.433271132	0	0.150027369	0	0	0	Fibroblast
CTGAAAGAGATCCGAC-1_1	0	0	0	0.140617688	0	0.299980559	0	0.219693737	0.158765295	0.180942721	0	0	Epithelial
CTGAGAGTAGAAATAC-1_1	0	0.13605594	0	0	0	0.192160997	0.28193218	0	0.173926981	0.215923901	0	0	Fibroblast
CTGAGCAAGTAACAAG-1_1	0.15406352	0.191411636	0	0.17315321	0	0.33619123	0	0	0.145180403	0	0	0	Epithelial
CTGCAAGCACGTTCCG-1_1	0.136377892	0.161671131	0	0.149193077	0	0.249796099	0.172999307	0	0.129962494	0	0	0	Epithelial
CTGCACCTGGAACCGC-1_1	0	0	0	0.140559712	0	0.35699881	0.194631495	0	0.141862186	0.165947796	0	0	Epithelial
CTGCTTTATGTCCGCG-1_1	0	0.243529549	0	0	0	0.21951611	0.153894699	0	0	0.383059642	0	0	Neutrophil
CTGGAAATGGATGCTT-1_1	0	0	0	0	0	0	1	0	0	0	0	0	Fibroblast
CTGGCGATTTACATGT-1_1	0.171270511	0	0	0.147949119	0	0.300979194	0.190941393	0	0.188859783	0	0	0	Epithelial
CTGGCTCCTGCGGGAT-1_1	0	0	0.201736918	0	0	0	0.798263082	0	0	0	0	0	Fibroblast
CTGGCTGATTCATCCT-1_1	0	0	0	0.160764308	0	0.300979836	0.331096174	0	0	0.207159682	0	0	Fibroblast
CTGGCTGCTAACGTAA-1_1	0	0.1533664	0.215727488	0	0	0	0.439648913	0.191257198	0	0	0	0	Fibroblast
CTGGGATAAATAATGG-1_1	0	0.147544809	0	0.175965749	0	0.294019116	0.177309671	0	0.205160655	0	0	0	Epithelial
CTGGGCTACTGGAGAG-1_1	0.169082599	0	0	0	0	0.324723245	0.179309165	0	0.185110772	0.141774219	0	0	Epithelial
CTGGGTAGGCAGTTAA-1_1	0	0	0	0.218833028	0	0	0.781166972	0	0	0	0	0	Fibroblast
CTGGTAAAGACTTACA-1_1	0	0	0	0.1734966	0	0.34650707	0.186217997	0	0.161977164	0	0	0.131801168	Epithelial
CTGGTAAAGTGTGGGC-1_1	0.218422959	0	0	0	0	0.368658666	0	0	0.412918375	0	0	0	Myocyte
CTGGTAACACATAGAA-1_1	0	0.151697421	0	0.146801244	0	0.132049769	0.176275255	0	0.145629389	0.247546921	0	0	Neutrophil
CTGGTTCAACGCATCA-1_1	0	0	0	0.142873848	0	0.333654148	0	0.141347285	0.145538447	0.236586272	0	0	Epithelial
CTGGTTTCGAGCAAGA-1_1	0	0.242089453	0	0	0	0.230804717	0.332110233	0.194995596	0	0	0	0	Fibroblast
CTGTATGGTGTAGAAA-1_1	0	0.255524277	0	0	0	0.29334121	0.14336221	0.1538155	0.153956803	0	0	0	Epithelial
CTGTGCAGGGTAGGTC-1_1	0.141442586	0.170965143	0	0	0	0.117157978	0	0	0.237088652	0.333345641	0	0	Neutrophil
CTGTTCACTGCCTGTG-1_1	0.139802383	0	0	0	0	0.230744358	0.221353138	0	0.203858186	0.204241935	0	0	Epithelial
CTGTTCATCTCACGGG-1_1	0.137922746	0.190918108	0	0	0	0.152307025	0.400144199	0	0.118707921	0	0	0	Fibroblast
CTTAACTTACAGTATA-1_1	0	0.232875811	0	0.19214032	0	0.372640162	0	0.202343707	0	0	0	0	Epithelial
CTTAACTTCGAAGTAC-1_1	0	0.114216372	0	0.137225667	0	0.209970017	0.198326714	0	0.172065532	0.168195698	0	0	Epithelial
CTTACACGGTATTCCA-1_1	0.245543246	0	0.151101486	0	0	0	0.14421496	0.208172634	0.250967674	0	0	0	Myocyte
CTTACACTGGGAAATA-1_1	0	0	0	0.145416633	0	0.263716529	0.235498775	0	0.148183701	0.207184363	0	0	Epithelial
CTTATAGATGGCTGTT-1_1	0	0	0	0.234271855	0	0.202617739	0	0.142423755	0.127569484	0.293117167	0	0	Neutrophil
CTTATGTTGACTACCA-1_1	0	0.250650332	0	0.164358098	0	0.209609426	0.23928256	0	0.136099583	0	0	0	CD4.T.cell
CTTCATAGCTCAAGAA-1_1	0	0	0.263185786	0	0	0	0.736814214	0	0	0	0	0	Fibroblast
CTTCATTGTCAGTGGA-1_1	0	0	0	0	0.128769029	0	0.70755946	0	0	0.163671511	0	0	Fibroblast
CTTCTTACGTCGTATA-1_1	0	0	0	0.129040944	0	0.283484921	0.163080123	0.122604212	0.170422405	0.131367396	0	0	Epithelial
CTTGAGGTTATCCCGA-1_1	0	0	0	0.165374417	0	0.4498522	0.166076372	0	0.218697011	0	0	0	Epithelial
CTTGATGACCATCCAG-1_1	0.179465367	0.205898033	0	0	0	0.311835037	0	0	0.154598378	0	0	0.148203185	Epithelial
CTTGCCCACCCACGCA-1_1	0	0.196679024	0	0.231281562	0	0.353385175	0.218654239	0	0	0	0	0	Epithelial
CTTGTACTTGTTGACT-1_1	0	0	0	0	0	0.260745007	0.362995231	0	0.15964217	0	0.216617592	0	Fibroblast
CTTGTGAGGACAGCGG-1_1	0	0.17919457	0	0.172904261	0	0.377719923	0	0	0.130361354	0	0	0.139819892	Epithelial
CTTGTGAGTCTTTGAC-1_1	0	0	0	0	0	0.375852814	0.216019457	0	0.220499408	0.187628321	0	0	Epithelial
CTTGTTGCTGAGTCAA-1_1	0	0	0	0.158879316	0	0.377460308	0.241639329	0	0.222021047	0	0	0	Epithelial
CTTGTTTATGTAGCCA-1_1	0	0	0	0.169121621	0	0.52151149	0.309366888	0	0	0	0	0	Epithelial
CTTTAACTTTCAAAGG-1_1	0	0.26039144	0	0.186157267	0	0	0.39332731	0	0	0	0.160123983	0	Fibroblast
CTTTAGGAACACTGTT-1_1	0.260916194	0	0	0	0	0.264039021	0.313056302	0	0	0.161988483	0	0	Fibroblast
CTTTGGCTTTAGTAAA-1_1	0.30180335	0	0	0	0	0	0.292146515	0	0	0.406050134	0	0	Neutrophil
GAAACAGCCATGCAGT-1_1	0	0.132979746	0	0	0	0	0.259708915	0	0	0.607311338	0	0	Neutrophil
GAAAGTGACTAACTGC-1_1	0.218260454	0	0	0.117624587	0	0.199114765	0.283916773	0	0	0.181083422	0	0	Fibroblast
GAAATACTAAACGTTT-1_1	0	0	0	0.138358926	0	0.258707435	0.258930316	0.171644096	0.172359228	0	0	0	Fibroblast
GAAATCGCGCGCAACT-1_1	0	0	0	0.146714584	0	0.405354884	0	0.194942648	0	0.252987884	0	0	Epithelial
GAAATGGCGGTGTTAG-1_1	0	0	0	0	0	0	1	0	0	0	0	0	Fibroblast
GAAATGGGATGTAAAC-1_1	0	0	0	0.117857005	0	0.327323602	0.128631778	0.151630164	0.152435855	0	0	0.122121596	Epithelial
GAAATTCACATCGCTG-1_1	0	0	0	0	0	0.388630813	0	0	0.202771238	0.246182508	0.162415441	0	Epithelial
GAACACACATCAACCA-1_1	0	0	0	0	0	0	0.732211255	0	0	0	0.267788745	0	Fibroblast
GAACGACCGAATGATA-1_1	0	0.130863582	0	0.135630771	0	0.347372008	0	0	0.154820252	0.231313387	0	0	Epithelial
GAAGAACGGTGCAGGT-1_1	0	0	0	0.163771006	0	0.202434386	0.633794608	0	0	0	0	0	Fibroblast
GAAGCGTGAGGAATTT-1_1	0	0	0	0	0	0	0.753289193	0	0	0	0.246710807	0	Fibroblast
GAAGCTTGCTGACCGC-1_1	0.246915561	0	0	0	0	0.305271896	0	0.143666193	0.132125558	0.172020791	0	0	Epithelial
GAAGGACTAAATTGAA-1_1	0	0.240641624	0	0	0	0.352581883	0.171365976	0	0.235410516	0	0	0	Epithelial
GAAGGGCATAACCATG-1_1	0.126125577	0.165284616	0	0.141135391	0	0.230454403	0.128147286	0	0.101423592	0	0	0.107429135	Epithelial
GAAGTGATTTATCGTG-1_1	0.185893211	0	0	0	0	0.151357256	0	0.483074278	0.179675255	0	0	0	Macrophage.Monocyte
GAAGTGCTGGATAGCT-1_1	0	0	0	0.132418016	0	0.319082046	0	0.172046787	0.150037432	0.22641572	0	0	Epithelial
GAATAGACGCGACCCA-1_1	0	0.168556599	0	0.1442484	0	0.227458679	0.182831528	0	0.147006913	0.129897881	0	0	Epithelial
GAATCGACATGGTCAC-1_1	0	0	0	0	0	0.150157361	0.663858543	0	0.185984097	0	0	0	Fibroblast
GAATCGCCGGACACGG-1_1	0	0.173618496	0	0.141344064	0	0.240105884	0.152675965	0	0.171539752	0.120715839	0	0	Epithelial
GAATCTGAACATTCTC-1_1	0	0	0	0	0	0.287383304	0.712616696	0	0	0	0	0	Fibroblast
GAATGAAGGTCTTCAG-1_1	0	0	0.258921614	0.127776397	0	0.29523687	0	0.135377898	0.182687219	0	0	0	Epithelial
GAATGTGGTCCGGATT-1_1	0	0.14828892	0.187031811	0.145558679	0	0.151267077	0.367853513	0	0	0	0	0	Fibroblast
GAATGTTGGGTAATCT-1_1	0	0.207114491	0	0	0	0.283982775	0.205076289	0	0.133751759	0.170074686	0	0	Epithelial
GAATTATAGTGAAAGG-1_1	0	0.262271482	0	0.184460459	0	0.291327288	0	0	0.127452775	0.134487996	0	0	Epithelial
GAATTTCTCGCTGCAG-1_1	0.24292921	0	0	0	0	0.395349248	0	0	0.190188008	0	0.171533534	0	Epithelial
GACAACGCAGCTTACG-1_1	0.131324146	0	0	0.125587243	0	0.212633097	0.207920204	0	0.166181871	0.156353439	0	0	Epithelial
GACAAGAGATGAGATT-1_1	0	0	0.173109079	0.10771486	0	0.121851428	0	0.14718591	0.171309302	0.152529089	0	0.126300331	CD8.T.cell
GACACAAGGGAAGAAA-1_1	0	0	0	0	0	0.284176036	0	0.155688444	0.138362279	0.42177324	0	0	Neutrophil
GACACAGCCGGGACTG-1_1	0	0	0	0	0	0.523334521	0.196501102	0	0.280164377	0	0	0	Epithelial
GACACGAGTTAGAGGA-1_1	0	0	0	0	0.111937497	0.210430768	0	0.175451065	0.203686971	0.140878677	0.157615021	0	Epithelial
GACACTGGAACCCGAT-1_1	0	0.13440148	0	0	0	0	0.182688828	0.20251603	0	0.480393662	0	0	Neutrophil
GACAGCCAGACCTGAC-1_1	0	0	0	0	0	0.232195569	0.218249994	0	0.188067419	0.361487019	0	0	Neutrophil
GACAGGTAATCCGTGT-1_1	0	0	0	0	0	0	0.283996468	0.253804122	0	0.310770764	0.151428645	0	Neutrophil
GACCAAACGTTGACTG-1_1	0.231480179	0	0	0	0	0.322832674	0	0	0.263088049	0	0	0.182599098	Epithelial
GACCAGAGCCCTGTAG-1_1	0	0	0	0	0.152061992	0.122811338	0.229153518	0	0.187536632	0	0	0.30843652	Plasma.cell
GACCGACCGCTAATAT-1_1	0	0.149618209	0	0.184493382	0	0.28786103	0.141855766	0	0.115794721	0	0	0.120376893	Epithelial
GACGACTTTCCAAGAA-1_1	0	0	0	0.178450639	0	0.568144704	0	0	0.253404657	0	0	0	Epithelial
GACGAGGCTAATAAAC-1_1	0.135217069	0.167181795	0	0	0	0.208658328	0.143443758	0	0.34549905	0	0	0	Myocyte
GACGCCTGTTGCAGGG-1_1	0	0.200501924	0	0	0	0.38279226	0.202885879	0	0.213819936	0	0	0	Epithelial
GACGGGCATCGAATTT-1_1	0.194446897	0	0	0	0	0.471610098	0	0	0.333943005	0	0	0	Epithelial
GACGTGAGACTCCATG-1_1	0	0	0	0	0	0	1	0	0	0	0	0	Fibroblast
GACGTTCGTAAATACA-1_1	0	0	0	0	0	0.402004888	0	0.202634105	0	0	0.395361007	0	Epithelial
GACTAAGATCATGCAC-1_1	0	0.215456153	0	0.147205516	0	0.231886283	0.231803432	0	0.173648616	0	0	0	Epithelial
GACTAAGTAGGCTCAC-1_1	0	0	0	0	0	0.16004092	0.644762458	0	0	0.195196623	0	0	Fibroblast
GACTGCACCAGCCCAG-1_1	0	0	0.232391138	0	0	0.172341636	0.435641712	0	0.159625514	0	0	0	Fibroblast
GAGAACGGTTCTGACT-1_1	0	0.235035863	0	0	0	0.146491439	0.442517786	0	0	0.175954911	0	0	Fibroblast
GAGACTGATGGGTAGA-1_1	0	0.179976869	0	0	0	0.280300124	0.331461016	0	0	0	0.208261991	0	Fibroblast
GAGAGGCCTATGTGTA-1_1	0	0	0	0	0	0.327520188	0.335053866	0	0.337425946	0	0	0	Myocyte
GAGATCTGCTTGGCAT-1_1	0.204014264	0	0	0	0	0.172926193	0.116056349	0.124348876	0.165328199	0	0	0.21732612	Plasma.cell
GAGATCTGTCACTCCG-1_1	0	0	0	0	0	0.411804897	0	0.161189052	0.176768792	0.250237259	0	0	Epithelial
GAGATCTTCCATGACA-1_1	0.21926866	0	0	0	0	0.202873107	0.324701807	0	0	0.253156426	0	0	Fibroblast
GAGCATCATCCCTGGG-1_1	0	0	0	0.157970897	0	0.263254837	0.202789348	0	0.203038372	0.172946546	0	0	Epithelial
GAGCCACGGTAGTAGG-1_1	0	0.203169593	0	0.283072339	0	0.336244135	0	0.177513932	0	0	0	0	Epithelial
GAGCGAGGGAGTACCG-1_1	0	0.179023675	0	0.199205038	0	0.278954774	0.342816514	0	0	0	0	0	Fibroblast
GAGCGCAAATACTCCG-1_1	0	0	0	0	0	0	0	0.139480545	0.176014234	0.495735408	0.188769814	0	Neutrophil
GAGCGCGCACGAGTAG-1_1	0.309807272	0.166886996	0	0	0	0.16787664	0.355429092	0	0	0	0	0	Fibroblast
GAGCTCTCGGACCTAA-1_1	0	0	0	0	0	0	1	0	0	0	0	0	Fibroblast
GAGGAATGGAGAGGTT-1_1	0	0.379858777	0	0	0	0.163059623	0.302508457	0	0	0	0.154573144	0	CD4.T.cell
GAGGCATTTGCAGCAG-1_1	0	0	0.129662219	0.109934165	0	0.304648231	0.143651214	0	0.110738896	0.201365275	0	0	Epithelial
GAGGGCATCGCGTATC-1_1	0	0.221795503	0	0.180533379	0	0.338150754	0.259520364	0	0	0	0	0	Epithelial
GAGGGCCATAATATTA-1_1	0.118516589	0.121165155	0	0	0	0.238411684	0	0.157595737	0.173632049	0.190678785	0	0	Epithelial
GAGGTCCCAAAGATCT-1_1	0	0.152354147	0	0.128876133	0	0.138722592	0.44898131	0	0	0	0.131065819	0	Fibroblast
GAGTACGGGTATACAA-1_1	0	0.265621832	0	0.157550813	0	0.250844338	0.152676157	0	0.17330686	0	0	0	CD4.T.cell
GAGTGTGCGGTACCCA-1_1	0	0.206593753	0	0.155594702	0	0.2738917	0.133899206	0	0	0.230020639	0	0	Epithelial
GATAAATCGGTGGATG-1_1	0	0	0	0.191818099	0	0.166171471	0.445142881	0	0.19686755	0	0	0	Fibroblast
GATAACTCGCACTGTG-1_1	0.129962665	0.125135397	0	0.168183061	0	0.230522624	0.145854793	0	0.20034146	0	0	0	Epithelial
GATAAGGCAGATGCAA-1_1	0	0.257757492	0	0.139056196	0	0.240601982	0.212124872	0	0.150459458	0	0	0	CD4.T.cell
GATATCTCATGCAATA-1_1	0	0	0	0	0	0	0.680150452	0	0	0.319849548	0	0	Fibroblast
GATATGAGACACTAAC-1_1	0	0	0	0.139518345	0	0.303263823	0.318543249	0	0.238674583	0	0	0	Fibroblast
GATCATTCCAAACATT-1_1	0	0	0	0.158267659	0	0	0.686949823	0	0.154782518	0	0	0	Fibroblast
GATCCCTTTATACTGC-1_1	0	0	0	0.117634242	0	0.190098988	0.22060953	0.123646271	0.193470734	0	0.154540234	0	Fibroblast
GATCCGGGAATTAACA-1_1	0	0	0	0.186941241	0	0.280071961	0.343044644	0	0.189942154	0	0	0	Fibroblast
GATCGACACTATCTGA-1_1	0	0	0	0	0.159859381	0.156815061	0.489307989	0	0.194017569	0	0	0	Fibroblast
GATCGCGGGCTCTCCA-1_1	0	0	0.137963333	0	0	0	0.862036667	0	0	0	0	0	Fibroblast
GATCGCTACCCGATTT-1_1	0.14439857	0	0	0	0	0.134531011	0	0	0.199733714	0.521336704	0	0	Neutrophil
GATCGGTGGCCATAAC-1_1	0	0	0	0.216922328	0	0.40668549	0.200706512	0	0.17568567	0	0	0	Epithelial
GATCGTGACTGATATC-1_1	0	0	0	0.200966499	0	0.263413619	0.377604344	0	0.158015538	0	0	0	Fibroblast
GATCTTGGAGGGCATA-1_1	0	0.335701156	0	0	0	0	0.213415269	0.248402082	0	0.202481493	0	0	CD4.T.cell
GATCTTTGCAGGGTAT-1_1	0	0	0	0.285271998	0	0.259159124	0.304747714	0.150821164	0	0	0	0	Fibroblast
GATGACGATGATCGCG-1_1	0.232892166	0	0	0	0	0.181463719	0.148179533	0.173646209	0.130815873	0.1330025	0	0	B.cell
GATGCGTCCTGCATTC-1_1	0	0	0	0	0	0	0.495192397	0	0.292830966	0.211976638	0	0	Fibroblast
GATGCTACAAGCGCCT-1_1	0	0.142915616	0	0	0	0.306295926	0.185355026	0	0.174340387	0.191093045	0	0	Epithelial
GATGCTGTATTTCATC-1_1	0	0	0	0	0	0	1	0	0	0	0	0	Fibroblast
GATGGCGCACACATTA-1_1	0	0	0	0.180379111	0	0.304112272	0.144569194	0	0.16807201	0.202867412	0	0	Epithelial
GATGTCCGGATCACAT-1_1	0	0	0	0.169719067	0	0.31541627	0.123055547	0	0.117539394	0.12387139	0.150398332	0	Epithelial
GATGTTTGTGCGAGAT-1_1	0	0.141341213	0	0.169091739	0	0.240540351	0.149624707	0.153126887	0.146275102	0	0	0	Epithelial
GATTAATCCTGGCTCA-1_1	0.308049499	0.246917462	0	0	0	0.172747769	0.27228527	0	0	0	0	0	B.cell
GATTCCCTTGTCGCAG-1_1	0	0.354654652	0	0	0	0	0.645345348	0	0	0	0	0	Fibroblast
GATTCGACGGTTCACG-1_1	0	0	0	0	0	0.117328226	0.134199433	0	0	0.748472341	0	0	Neutrophil
GCAAATATTACGCTTT-1_1	0	0.432085702	0	0.117384305	0	0.118533657	0.187232521	0	0.144763815	0	0	0	CD4.T.cell
GCAAGTGCACAGAGAA-1_1	0	0	0	0	0	0	1	0	0	0	0	0	Fibroblast
GCACCTAGGCGAGTCC-1_1	0.131209468	0	0	0.180738652	0	0.357280323	0	0.144000117	0.186771441	0	0	0	Epithelial
GCACCTTCCCGAAGGT-1_1	0.193082178	0	0	0	0	0.283656227	0	0	0.25272103	0.270540565	0	0	Epithelial
GCACTAGTCGCGCTAT-1_1	0	0.173330482	0	0.127892537	0	0.260531955	0	0.120288215	0.158696445	0.159260367	0	0	Epithelial
GCACTGTGCAAATGTA-1_1	0	0.147946649	0	0.164379787	0	0.29051102	0.241607724	0	0.15555482	0	0	0	Epithelial
GCAGATTAGGGATATC-1_1	0	0	0	0.13367013	0.165995212	0	0.700334658	0	0	0	0	0	Fibroblast
GCAGCGGTGGGCATTA-1_1	0	0	0	0.152616717	0	0.19501101	0.477006881	0	0.175365392	0	0	0	Fibroblast
GCATAGAGCACTCAGG-1_1	0	0	0	0	0	0	0.837716488	0	0	0.162283512	0	0	Fibroblast
GCATCCCTAACTTTGA-1_1	0	0.164355339	0	0	0	0.193602172	0.483274173	0	0	0.158768316	0	0	Fibroblast
GCATCCTCTCCTATTA-1_1	0	0.173531141	0	0.151584155	0	0.353695788	0.178981116	0	0.1422078	0	0	0	Epithelial
GCCCACCAAGGCTGTC-1_1	0	0.178736915	0	0.136791432	0	0.277895557	0.249249164	0	0.157326932	0	0	0	Epithelial
GCCCAGTTGGTATGCC-1_1	0	0.150193246	0	0.152533949	0	0.239390513	0.328278926	0	0.129603367	0	0	0	Fibroblast
GCCCGCGCGTTTGACA-1_1	0	0.202045808	0	0.126089981	0	0.190620316	0.251706066	0	0.114496348	0	0.11504148	0	Fibroblast
GCCGAAATTCCTACGT-1_1	0	0	0	0.222703434	0	0.295433546	0	0	0	0.263284571	0.218578449	0	Epithelial
GCCTAGCGATCTGACC-1_1	0	0	0	0.124179673	0	0.235574253	0.136337241	0.163080856	0.189354178	0.151473799	0	0	Epithelial
GCCTATGCTGGGCCTT-1_1	0	0.35655583	0	0	0	0.145720036	0	0	0	0.497724134	0	0	Neutrophil
GCCTATTCCGATATAG-1_1	0.176473898	0	0	0.229331765	0	0.197798854	0.229637609	0	0.166757874	0	0	0	Fibroblast
GCCTATTTGCTACACA-1_1	0	0	0	0	0	0.329401508	0	0	0	0.520378392	0.1502201	0	Neutrophil
GCCTCCGACAATTCAC-1_1	0	0.15814235	0	0	0	0	0.579385513	0	0.262472137	0	0	0	Fibroblast
GCCTTCAGCCCTACCG-1_1	0	0	0	0.122309793	0	0.263804672	0.136486171	0	0.121777147	0.21421476	0.141407458	0	Epithelial
GCGAAACGATCGGGAG-1_1	0	0	0.473023593	0	0	0	0.222898279	0.160863482	0.143214647	0	0	0	CD8.T.cell
GCGAAACTTAACTGGA-1_1	0	0.15529763	0	0	0.138384194	0	0.298696812	0.198019043	0.209602321	0	0	0	Fibroblast
GCGAAGCCATACCCGT-1_1	0.203456115	0	0	0	0	0.144546096	0.499339186	0	0	0	0.152658603	0	Fibroblast
GCGAGAGGCCATGTAA-1_1	0	0	0	0	0	0.259004177	0	0	0.145635585	0.595360238	0	0	Neutrophil
GCGAGGCCCGAGCAGA-1_1	0	0	0	0.134553326	0	0.294838681	0.350934719	0	0.219673274	0	0	0	Fibroblast
GCGAGGGACTGCTAGA-1_1	0	0.158387127	0	0.145412073	0	0.33935565	0.185168393	0	0.171676758	0	0	0	Epithelial
GCGAGTTCTGCAAAGA-1_1	0	0	0	0	0	0	0.754909289	0	0.245090711	0	0	0	Fibroblast
GCGATTGTTAACGTTA-1_1	0	0	0	0.144251034	0	0.291273126	0	0	0.215743318	0.189749116	0.158983406	0	Epithelial
GCGCCGTTCCACGATA-1_1	0	0	0.472450227	0	0	0	0	0.218240099	0.129670302	0	0.179639372	0	CD8.T.cell
GCGCGTTTAAATCGTA-1_1	0	0.157481991	0	0.172443828	0	0.353735856	0.187403408	0	0.128934917	0	0	0	Epithelial
GCGCTAATTGAATAGA-1_1	0	0	0	0	0	0.192462099	0	0	0.274774578	0.532763323	0	0	Neutrophil
GCGGAGAGGGAGAACG-1_1	0	0	0	0	0	0.127762694	0.24239262	0	0.201140285	0.203548445	0.225155956	0	Fibroblast
GCGGATTACTTGTTCT-1_1	0.169600838	0	0	0.178315133	0	0.251143264	0.199300717	0	0.201640048	0	0	0	Epithelial
GCGGGAACCAGGCCCT-1_1	0	0.24236507	0	0	0	0.19414029	0.220530384	0	0.14468652	0	0.198277736	0	CD4.T.cell
GCGGTAACCCAAATGA-1_1	0.111230718	0.188202313	0	0.134709513	0	0.135630054	0.323463183	0	0.106764218	0	0	0	Fibroblast
GCGGTCCCGGTGAAGG-1_1	0	0	0	0	0	0	0.250068212	0	0	0.473269481	0.276662307	0	Neutrophil
GCGGTCCCTAGACGCA-1_1	0	0	0	0.175303807	0	0.274855141	0.167686564	0.119417775	0.123517062	0	0.13921965	0	Epithelial
GCGTCCAGCTCGTGGC-1_1	0	0	0	0	0	0.402545588	0.19841006	0	0.189607258	0.209437094	0	0	Epithelial
GCGTCGAAATGTCGGT-1_1	0	0.214768729	0	0	0	0.501636793	0	0	0	0.283594478	0	0	Epithelial
GCTAAGCCCAGTATGC-1_1	0.181680722	0	0	0	0	0.391806175	0.211706269	0	0.214806834	0	0	0	Epithelial
GCTAAGTAGTTTCTCT-1_1	0	0.19579954	0	0	0	0.227711226	0.143367612	0.169031467	0.134192381	0.129897774	0	0	Epithelial
GCTAATACCGAATGCC-1_1	0	0	0	0.190898106	0	0.170764576	0.421928155	0	0	0	0.216409163	0	Fibroblast
GCTACACTGTCCGAAC-1_1	0	0	0	0.214844382	0	0.502323304	0	0.282832314	0	0	0	0	Epithelial
GCTACGACTTATTGGG-1_1	0	0.141383935	0	0	0	0.344506738	0	0	0	0.184660027	0.186223598	0.143225702	Epithelial
GCTACTATAGTAGAGT-1_1	0	0	0	0	0	0	0.757514171	0	0.242485829	0	0	0	Fibroblast
GCTAGTAGAGCTTGTA-1_1	0	0	0	0.10832753	0	0.133898753	0.636785323	0	0.120988395	0	0	0	Fibroblast
GCTAGTTTCATTGAGG-1_1	0	0	0	0	0.130690169	0	0.869309831	0	0	0	0	0	Fibroblast
GCTATAAGGGCCAGGA-1_1	0	0	0	0.191755689	0	0.452699508	0	0	0.355544804	0	0	0	Epithelial
GCTATCGCGGCGCAAC-1_1	0	0.165392698	0	0	0	0.538079035	0	0	0.296528267	0	0	0	Epithelial
GCTCTAAACCCTGACG-1_1	0	0.164150121	0	0	0	0.182951892	0.346267316	0	0.171175069	0.135455602	0	0	Fibroblast
GCTCTATGTTACGTGC-1_1	0	0	0	0	0	0.123619611	0.296397344	0	0.119999482	0	0.459983564	0	NK
GCTCTCGGGTACCGAA-1_1	0	0.257756789	0	0.15998278	0	0.209658342	0.372602089	0	0	0	0	0	Fibroblast
GCTGCACGGTTTCTTA-1_1	0.246807413	0	0	0	0	0.222009376	0.531183211	0	0	0	0	0	Fibroblast
GCTGCTCTCCGGACAC-1_1	0.11665797	0.14308168	0	0.179539211	0	0.25790841	0	0	0.138744689	0	0	0.164068039	Epithelial
GCTGGCATATTCACCT-1_1	0.369098835	0	0	0	0	0.343034198	0.287866967	0	0	0	0	0	B.cell
GCTGGGTCCGCTGTTA-1_1	0	0.175039319	0	0.170702348	0	0.260696996	0	0.234704753	0.158856584	0	0	0	Epithelial
GCTTAATGTAACTAAC-1_1	0	0.146750372	0	0	0	0.246427046	0.301639705	0	0.129000271	0.176182606	0	0	Fibroblast
GCTTCCAGCTTAGATT-1_1	0	0.135191248	0	0.165954941	0	0.260782688	0.267883073	0	0.170188051	0	0	0	Fibroblast
GCTTGAGTGACCTCTG-1_1	0	0	0	0	0	0.275590574	0.259754977	0	0.240140472	0.224513977	0	0	Epithelial
GCTTGATGATAATCAG-1_1	0	0	0	0	0	0	0.791134105	0	0.208865895	0	0	0	Fibroblast
GCTTGCAGCACAATTG-1_1	0	0.373425335	0	0	0	0.383029383	0	0	0.243545282	0	0	0	Epithelial
GCTTTACACAACTGGG-1_1	0	0	0	0.143091258	0	0.404314526	0	0.26393463	0.188659586	0	0	0	Epithelial
GGAACTTTGGCGATTA-1_1	0.152028788	0.160817636	0	0.113394032	0	0.284062057	0.171432129	0	0.118265359	0	0	0	Epithelial
GGACGGGCGACCAACC-1_1	0.206640568	0	0	0.136274341	0	0.23550075	0.229927229	0	0.191657112	0	0	0	Epithelial
GGACTCGAAGCTTTCA-1_1	0.176762469	0.168383288	0	0	0	0.178465412	0.245098248	0	0.231290582	0	0	0	Fibroblast
GGAGAAGTCATTGGCA-1_1	0	0	0	0.368264482	0	0	0.631735518	0	0	0	0	0	Fibroblast
GGAGACCAATGTGCTT-1_1	0.110664341	0.124991663	0	0	0.129940914	0.195847638	0	0.151191473	0.28736397	0	0	0	Myocyte
GGAGACGACACCTTTG-1_1	0.211883144	0	0	0	0.151434933	0.141917062	0	0	0.307403137	0	0.187361724	0	Myocyte
GGAGGGTCAAGTAAGA-1_1	0	0.214818935	0	0	0	0.27197151	0.132342106	0	0.246602816	0.134264633	0	0	Epithelial
GGAGTGCCGCCCTGGA-1_1	0	0.15039274	0	0.130812643	0	0.188144289	0.246422119	0	0.158540475	0.125687734	0	0	Fibroblast
GGAGTTGATTCTGTGT-1_1	0	0.197555774	0	0.283945589	0	0.518498637	0	0	0	0	0	0	Epithelial
GGATACTCATGAATTG-1_1	0	0	0	0.224330802	0	0.357982993	0	0.189560636	0	0.228125569	0	0	Epithelial
GGATCCCTACCAGCTA-1_1	0	0	0	0.294817246	0	0.525938872	0	0	0	0	0	0.179243882	Epithelial
GGATCCGGAATATACT-1_1	0.175659642	0	0	0	0	0.302645295	0.230111502	0.153741063	0.137842498	0	0	0	Epithelial
GGATGAAGATCGCTGA-1_1	0.181017134	0.204699633	0	0	0	0.250955465	0.165798137	0	0.197529631	0	0	0	Epithelial
GGATGACGCGAGTTTA-1_1	0	0.43153565	0	0	0	0.17513942	0.118648952	0	0.166161594	0	0.108514384	0	CD4.T.cell
GGATTCAGTACGGTGG-1_1	0	0.205721137	0	0	0	0	0.638484248	0.155794615	0	0	0	0	Fibroblast
GGCAAGCCAGGGATAG-1_1	0.20301939	0.134435206	0	0	0	0.196089773	0.341360153	0	0	0	0	0.125095478	Fibroblast
GGCAAGGCGAAATAGC-1_1	0	0	0	0	0	0.18846128	0.215570592	0.128451464	0	0.467516664	0	0	Neutrophil
GGCAATAGTCAATGAG-1_1	0.145451556	0	0	0.215779372	0	0.294429362	0.13315399	0.211185719	0	0	0	0	Epithelial
GGCACGCTGCTACAGT-1_1	0	0	0	0.176154759	0	0.467395388	0	0.151972803	0.204477049	0	0	0	Epithelial
GGCACTCCACTGGGCA-1_1	0.198113284	0	0	0	0	0.190189538	0.212618989	0	0.399078189	0	0	0	Myocyte
GGCACTGCGGTGGTTT-1_1	0	0	0	0.16396404	0	0.364519655	0.303531069	0	0.167985236	0	0	0	Epithelial
GGCAGCAAACCTATGC-1_1	0	0	0	0	0	0	0.140722755	0	0.2540483	0.383880392	0.221348553	0	Neutrophil
GGCATTCCCTCCCTCG-1_1	0.172646914	0	0	0	0	0.327481458	0.161779004	0.155487513	0.182605112	0	0	0	Epithelial
GGCCGCAGGAACCGCA-1_1	0.253269755	0	0	0	0	0.389292388	0.357437857	0	0	0	0	0	Epithelial
GGCCTGCTTCTCCCGA-1_1	0.170835305	0.13781411	0	0	0	0.19864923	0.1737199	0	0.318981456	0	0	0	Myocyte
GGCGAAATCTAACTTG-1_1	0	0	0	0	0	0.343564313	0.174090417	0	0.173871156	0.308474113	0	0	Epithelial
GGCGCTCCTCATCAAT-1_1	0	0	0	0.280513105	0	0.357794584	0	0	0.361692311	0	0	0	Myocyte
GGCGGAGTAATATTAG-1_1	0	0	0	0.222759288	0	0.221001249	0.351269087	0	0	0.204970376	0	0	Fibroblast
GGCGGTAGGATCATTG-1_1	0	0	0	0.126465268	0	0.303555475	0.20266334	0	0.124595565	0.242720352	0	0	Epithelial
GGCGTCCTATCCGCTG-1_1	0.391563189	0	0	0.155828694	0	0.306629047	0	0	0.14597907	0	0	0	B.cell
GGCTATTAAGTTGTAT-1_1	0.183263567	0	0	0.162109577	0	0.276390235	0	0	0.378236621	0	0	0	Myocyte
GGCTCGTGCCACCAGC-1_1	0	0.19012148	0	0	0	0	0.646455993	0.163422527	0	0	0	0	Fibroblast
GGCTCTGCTCCAACGC-1_1	0	0.147624567	0	0	0	0.226816329	0.125863724	0.138563891	0.121346022	0.239785467	0	0	Neutrophil
GGCTGGCTAGCTTAAA-1_1	0	0.155369697	0	0	0	0.289332623	0.220435139	0	0.194436097	0.140426443	0	0	Epithelial
GGGAAAGAATGCCAAC-1_1	0	0	0	0.141504918	0	0.378907588	0.151836258	0	0.190214751	0	0	0.137536486	Epithelial
GGGACTGCATAGATAG-1_1	0.239637637	0	0	0.221035733	0	0	0.320673216	0	0.218653415	0	0	0	Fibroblast
GGGAGAACTCACAGTA-1_1	0	0	0.173775391	0.14149644	0	0.236491975	0.314433985	0	0.13380221	0	0	0	Fibroblast
GGGAGGATGCCCGAAA-1_1	0	0	0	0.281205818	0	0	0.161031889	0	0	0	0.404536866	0.153225427	NK
GGGAGTAATGGCTGGC-1_1	0	0.179727786	0	0.128183778	0	0.330537726	0	0.175798059	0	0.185752652	0	0	Epithelial
GGGAGTTAATGAGGCG-1_1	0	0.160842561	0	0.150855344	0	0.291732376	0.21892061	0	0.177649109	0	0	0	Epithelial
GGGATCCCAATACAAA-1_1	0	0.302707977	0	0	0	0.335899727	0	0.192526728	0.168865568	0	0	0	Epithelial
GGGATTTACCGCACCT-1_1	0	0.206641634	0	0.225959788	0	0.299609977	0.267788601	0	0	0	0	0	Epithelial
GGGCCCGTCTTAAACA-1_1	0	0.274989348	0	0.147307942	0	0.16078701	0	0	0.242732591	0	0.174183108	0	CD4.T.cell
GGGCCGGCCGAAGTAC-1_1	0.117764801	0.134254332	0	0.132426968	0	0.231502222	0.193121874	0	0.190929804	0	0	0	Epithelial
GGGCGATATGTGTGAA-1_1	0	0	0.148226172	0.146688644	0	0.179998777	0.258176178	0	0.116893161	0.150017067	0	0	Fibroblast
GGGCGGTCCTATTGTC-1_1	0.151679025	0.156324667	0	0.196656315	0	0.167416615	0.327923378	0	0	0	0	0	Fibroblast
GGGCGTACATTTATAT-1_1	0	0.190330608	0	0	0	0	0.809669392	0	0	0	0	0	Fibroblast
GGGCTGCCTAGGGCGA-1_1	0	0	0	0.118231341	0	0.158558257	0.204055449	0.151333176	0.218091534	0.149730242	0	0	Myocyte
GGGCTGGTTAGTCGCG-1_1	0	0	0.164226933	0.184258795	0	0	0.651514272	0	0	0	0	0	Fibroblast
GGGTAATGCTGTGTTT-1_1	0	0.132528453	0.151940761	0.14567254	0	0.172690863	0.258914081	0	0.138253303	0	0	0	Fibroblast
GGGTACCCACGGTCCT-1_1	0	0.152818715	0	0.299861094	0	0.356689406	0	0.190630785	0	0	0	0	Epithelial
GGGTACTTCATGAACT-1_1	0	0	0.113636198	0	0	0.223181012	0.358362244	0.155278137	0	0.149542409	0	0	Fibroblast
GGGTATGTATGCACTT-1_1	0.126269737	0.124264982	0	0	0	0.334847829	0.144209087	0.138679856	0.13172851	0	0	0	Epithelial
GGGTCACCGTGACGGT-1_1	0.130908097	0	0	0	0	0.386127585	0.482964319	0	0	0	0	0	Fibroblast
GGGTCTATCGCTTTCC-1_1	0.155445332	0	0	0	0	0.438103695	0	0	0.214782088	0	0.191668885	0	Epithelial
GGGTGTTTCAGCTATG-1_1	0	0	0	0	0	0.375249674	0	0	0.191018188	0.433732139	0	0	Neutrophil
GGGTTTCCGGCTTCCA-1_1	0	0.161221584	0	0.153837315	0	0.338186064	0.158956025	0	0.187799012	0	0	0	Epithelial
GGTAAACTCTGCGCTG-1_1	0.140900778	0.128201932	0	0.110107893	0	0.187115156	0.160040461	0	0.166128281	0	0	0.107505499	Epithelial
GGTAACTATGTATCTG-1_1	0	0	0	0	0	0.352303384	0	0	0.17811347	0.469583146	0	0	Neutrophil
GGTACGTTGCGGCCGG-1_1	0.21754054	0	0.125994545	0	0	0.261388598	0.109237766	0	0.170819023	0	0	0.115019528	Epithelial
GGTAGTGCTCGCACCA-1_1	0	0.246780799	0	0	0	0.18173389	0	0.236932437	0	0.334552873	0	0	Neutrophil
GGTATCAAGCATAGAA-1_1	0	0	0	0.237044749	0	0.378914046	0	0	0.221001743	0.163039462	0	0	Epithelial
GGTATTGCCGAGTTTA-1_1	0	0	0	0	0	0	0.804192151	0	0.195807849	0	0	0	Fibroblast
GGTCAAGACTACTTCG-1_1	0.164874783	0	0	0	0	0.153260925	0.175783362	0.161143474	0.226296287	0	0.118641169	0	Myocyte
GGTCACGTTAGATTCA-1_1	0	0.184761928	0	0.231586981	0	0.3882117	0	0	0.195439391	0	0	0	Epithelial
GGTCGGTAATTAGACA-1_1	0	0	0	0.141936477	0	0.333510709	0.344932856	0	0.179619959	0	0	0	Fibroblast
GGTGAAACCGGGAATG-1_1	0	0	0	0	0	0.198414518	0	0.150518661	0	0.290228546	0.360838274	0	NK
GGTGAACGGGCTAGCC-1_1	0	0.267648093	0	0.185929558	0	0	0.546422349	0	0	0	0	0	Fibroblast
GGTGAGATGCAGATAA-1_1	0	0	0	0	0.135478485	0	0.73035641	0	0	0.134165105	0	0	Fibroblast
GGTGATAAGGAGCAGT-1_1	0	0	0	0	0	0.324796912	0.243553751	0.136614468	0.147224646	0	0.147810224	0	Epithelial
GGTGATTTCATCTTGT-1_1	0	0	0	0.157987081	0	0.259025323	0.159782307	0.14353533	0	0.279669961	0	0	Neutrophil
GGTGCGGATAAGTGGC-1_1	0	0.191617322	0	0.14162897	0	0.208582556	0.307322198	0	0.150848954	0	0	0	Fibroblast
GGTTAGCTATATGTCT-1_1	0.124096716	0	0	0.13810927	0	0.149280957	0.351057403	0	0.109997702	0	0.127457953	0	Fibroblast
GGTTAGGCTTGGAGAA-1_1	0	0.204782392	0	0.116206778	0	0	0.174684762	0.111190304	0.155571187	0	0.237564577	0	NK
GGTTCGCATTTGCCGT-1_1	0	0.169760998	0	0.133705869	0	0.277484593	0.277342757	0	0	0	0.141705782	0	Epithelial
GGTTTACAATCTCAAT-1_1	0	0	0	0	0	0.23457319	0.210375911	0	0	0.555050898	0	0	Neutrophil
GGTTTGAGTGCTGGAA-1_1	0	0.274616036	0	0	0	0.347224014	0.209600364	0	0.168559586	0	0	0	Epithelial
GTAACATCTAAGATAA-1_1	0	0.149326969	0	0	0	0.191308658	0.198509177	0	0.280201467	0.180653729	0	0	Myocyte
GTAACTTGCGGCAGTC-1_1	0	0	0	0	0	0.266770144	0.253680775	0	0.18373117	0.295817911	0	0	Neutrophil
GTAAGCGGGCAGTCAG-1_1	0	0.263173971	0	0	0	0	0.736826029	0	0	0	0	0	Fibroblast
GTAAGTAACAGTCTGG-1_1	0	0.328404469	0	0	0	0.17954301	0.292836773	0	0	0.199215748	0	0	CD4.T.cell
GTAAGTAGGGTATACC-1_1	0	0	0	0	0	0.253943089	0.368839069	0	0.168578264	0.208639579	0	0	Fibroblast
GTACACTTACCTGAAG-1_1	0	0	0	0	0	0	1	0	0	0	0	0	Fibroblast
GTACAGAGGCAAGGGT-1_1	0.142855992	0.148874684	0	0	0	0.297931951	0.179247327	0	0.231090046	0	0	0	Epithelial
GTACGACGGCGCTGCG-1_1	0	0	0	0.173363592	0	0.422270186	0.247044665	0	0	0	0.157321556	0	Epithelial
GTACGAGATTGCGACA-1_1	0.134666969	0.156809122	0	0	0	0.27160142	0.242990104	0	0.193932385	0	0	0	Epithelial
GTACGCTTCATTGCAC-1_1	0	0	0.131746771	0	0	0	0.248190472	0.210240032	0.207621147	0	0.202201578	0	Fibroblast
GTACTAAGATTTGGAG-1_1	0	0	0	0	0	0	1	0	0	0	0	0	Fibroblast
GTACTGAGGTCGTAAC-1_1	0	0	0	0	0	0.257343275	0.246228672	0.148645414	0.150518203	0.197264437	0	0	Epithelial
GTACTGCATGAAGCGT-1_1	0	0.170788099	0	0	0	0.274537249	0.192212981	0	0.203876805	0.158584866	0	0	Epithelial
GTACTTGGGCACTTCT-1_1	0	0	0	0	0	0	1	0	0	0	0	0	Fibroblast
GTAGACGTCGTTACAT-1_1	0	0.277065845	0	0.123716403	0	0.261264731	0.191110203	0	0.146842817	0	0	0	CD4.T.cell
GTAGCGGCTATACACT-1_1	0	0	0	0	0	0.191013346	0.394514091	0	0	0.196181052	0.218291511	0	Fibroblast
GTAGTGAGCAACCTCA-1_1	0	0	0	0.262325379	0	0.47909541	0.258579211	0	0	0	0	0	Epithelial
GTATAGGACTCAGTAG-1_1	0	0.194049804	0	0	0	0.2556603	0.298976094	0	0.251313802	0	0	0	Fibroblast
GTATATGTTACGGCGG-1_1	0	0	0	0	0	0.273109295	0.726890705	0	0	0	0	0	Fibroblast
GTATCAGCTTGGGTTC-1_1	0	0.27769537	0	0	0	0.212321331	0.357819073	0	0.152164226	0	0	0	Fibroblast
GTATCGGGACGAGCTG-1_1	0	0.178327781	0.142004632	0.155269374	0	0.187696389	0.336701825	0	0	0	0	0	Fibroblast
GTATGACGTGGGAAAC-1_1	0	0	0	0	0	0	0.747559958	0	0	0	0.252440042	0	Fibroblast
GTATTAAGGCGTCTAA-1_1	0	0.158337911	0	0.172590906	0	0.355064729	0	0	0	0.314006454	0	0	Epithelial
GTATTCTTACCGTGCT-1_1	0	0	0	0.218430621	0	0.161789142	0.619780236	0	0	0	0	0	Fibroblast
GTCAAAGTTTACATAG-1_1	0	0.171927576	0	0.144540955	0	0.325330626	0.1826324	0	0.175568442	0	0	0	Epithelial
GTCAAGCGGACTCGGG-1_1	0	0.230024346	0	0.175400733	0	0	0.594574921	0	0	0	0	0	Fibroblast
GTCAATGCTATAATTT-1_1	0	0	0	0	0	0.28757816	0.24989411	0	0.220963093	0	0.111475893	0.130088745	Epithelial
GTCAATTGTACTGAAG-1_1	0	0	0	0.172234894	0	0.330257123	0	0.201792029	0	0.295715955	0	0	Epithelial
GTCACTCTCCAAATCT-1_1	0	0	0	0	0	0	1	0	0	0	0	0	Fibroblast
GTCAGAATAGTCTATG-1_1	0.17277705	0	0	0.141023275	0	0.156787595	0.262676636	0	0.123108207	0	0	0.143627238	Fibroblast
GTCATGCACCTCCGTT-1_1	0.163057082	0.153041609	0	0	0	0.139733187	0.277002981	0	0.14220757	0.124957571	0	0	Fibroblast
GTCATGCGCGAGGGCT-1_1	0	0	0	0	0	0	0.81476486	0	0	0.18523514	0	0	Fibroblast
GTCATGGACATGACTA-1_1	0	0.148129236	0	0.139720489	0	0.256422571	0.175728908	0	0.154722025	0.125276772	0	0	Epithelial
GTCATTAGAGCGAACG-1_1	0	0.177192125	0	0	0	0	0.486588277	0.146285984	0.189933615	0	0	0	Fibroblast
GTCCACGTCGCATTCG-1_1	0	0.157359072	0	0.114526487	0	0.245582265	0.118117935	0	0.180540829	0.183873412	0	0	Epithelial
GTCCCAACGTAAAGTA-1_1	0	0.187830542	0	0	0	0.139327433	0.190531537	0	0	0.332872535	0.149437954	0	Neutrophil
GTCCGGCTGAATTGCG-1_1	0.207552091	0	0	0.190018117	0	0	0.602429792	0	0	0	0	0	Fibroblast
GTCGCGTAACCCGTTG-1_1	0	0.154307904	0.136729315	0.140676691	0	0	0.371014116	0.197271974	0	0	0	0	Fibroblast
GTCGGATATCTCAGAC-1_1	0.297770484	0.250740095	0	0	0	0.146522648	0.171975571	0	0.132991201	0	0	0	B.cell
GTCGGGTGAAGTACCG-1_1	0.169564157	0	0	0	0	0.263438267	0.15618159	0.144830188	0.265985798	0	0	0	Myocyte
GTCGTCAATTATAAGG-1_1	0	0	0	0.149296929	0	0.28589072	0.135938601	0	0.202921082	0.225952668	0	0	Epithelial
GTCGTTATTCGCTTAT-1_1	0.297239539	0	0	0	0	0.142219043	0.127021141	0.152275643	0.13773517	0	0.143509464	0	B.cell
GTCTCCCGAGTCCCGT-1_1	0	0	0	0	0	0.327254142	0.308275818	0	0.364470041	0	0	0	Myocyte
GTCTTACCACGCCAAG-1_1	0.193020222	0	0.18866229	0	0	0.259925244	0	0	0	0.358392244	0	0	Neutrophil
GTGAAACGTGCTCCAC-1_1	0	0	0	0	0	0.266705752	0.222411501	0.146676579	0.17731324	0.186892928	0	0	Epithelial
GTGAGGACACTTAAGG-1_1	0.13181963	0	0	0	0.182542537	0	0.48252401	0	0	0	0.203113823	0	Fibroblast
GTGAGTCGACTAATAG-1_1	0	0	0	0.16403579	0	0.427525558	0.161078859	0	0.247359793	0	0	0	Epithelial
GTGATCACTAACGCCT-1_1	0	0	0	0	0	0.163360011	0.211316799	0	0.149642377	0.303787183	0.17189363	0	Neutrophil
GTGCAACAAATGTGGC-1_1	0	0.218434922	0	0	0	0.196810124	0	0	0	0.584754954	0	0	Neutrophil
GTGCCCGTTCGGATTC-1_1	0	0.152765698	0	0.217223149	0	0.265947905	0.225998705	0	0.138064542	0	0	0	Epithelial
GTGCGCAGCTTGCTCC-1_1	0	0.177926995	0	0.143344376	0	0.332445173	0.186157095	0	0.160126361	0	0	0	Epithelial
GTGCGGGACCATCGGC-1_1	0	0	0	0.18464562	0	0.566004222	0	0.249350158	0	0	0	0	Epithelial
GTGCGGGTCTCCAAAT-1_1	0	0.162214331	0	0.150269071	0	0.257959746	0.242152976	0	0.187403875	0	0	0	Epithelial
GTGCGTGTATATGAGC-1_1	0	0	0	0.167596478	0	0.284543687	0.393448425	0	0.154411409	0	0	0	Fibroblast
GTGCTCAAGTACTGTC-1_1	0.184642033	0	0	0	0	0	0.815357967	0	0	0	0	0	Fibroblast
GTGGACGTGCTGAGAC-1_1	0	0	0	0	0.204583043	0	0.795416957	0	0	0	0	0	Fibroblast
GTGGGCTTAGACACAC-1_1	0	0	0	0.117213228	0.105897312	0.218285981	0.182886671	0	0.220328269	0	0.155388538	0	Myocyte
GTGGGTCTTCTTTGCG-1_1	0	0	0	0.199095426	0	0.331790669	0	0	0.130372465	0.204870342	0	0.133871097	Epithelial
GTGGTGGCCAAGTGAA-1_1	0	0.18340922	0	0	0	0.186042561	0.222535161	0.116366646	0.153074973	0	0.13857144	0	Fibroblast
GTGTATGACTTTAAAG-1_1	0	0.17378984	0	0	0	0.26158566	0	0	0.121073313	0.443551187	0	0	Neutrophil
GTGTTACTATGCGTCC-1_1	0	0	0	0	0	0.226173693	0.773826307	0	0	0	0	0	Fibroblast
GTTACGAAATCCACGC-1_1	0	0	0	0.211363192	0	0.376706387	0.199906186	0	0.212024235	0	0	0	Epithelial
GTTATAATACGGTGAA-1_1	0	0	0	0	0	0.216388842	0	0.230107559	0.165250768	0.388252831	0	0	Neutrophil
GTTATATCAGGAGCCA-1_1	0	0	0	0.177788371	0	0.251666777	0.322610686	0	0.247934166	0	0	0	Fibroblast
GTTCACAGGAGTCTAG-1_1	0.291004596	0	0	0.113151836	0	0.202052805	0.128751477	0	0.155990735	0	0	0.109048551	B.cell
GTTCCAAGACAGCGAC-1_1	0	0	0	0.176908093	0	0.206256163	0.42602171	0	0.190814034	0	0	0	Fibroblast
GTTCCAGTCTGACCAT-1_1	0	0.21815467	0	0.1825324	0	0.367600969	0	0	0	0.231711961	0	0	Epithelial
GTTCCCGTAAACATAT-1_1	0	0	0	0	0	0.212218754	0.288931501	0	0.254662678	0.244187067	0	0	Fibroblast
GTTCGCCATAAGTGCC-1_1	0	0	0	0	0	0	0.882696815	0	0	0.117303185	0	0	Fibroblast
GTTCGCTGAGACGTCT-1_1	0	0	0	0.159298344	0	0.214506918	0	0	0.259954769	0.366239968	0	0	Neutrophil
GTTCGGAGCACTCAAC-1_1	0.20522509	0	0	0.214783159	0	0.205121981	0.143708056	0	0.231161714	0	0	0	Myocyte
GTTCGTCTGGGTCCCT-1_1	0	0.192706471	0.121470971	0	0	0	0	0.152653007	0.186750599	0.163901902	0.182517049	0	CD4.T.cell
GTTCTTCCCTCGATGT-1_1	0	0	0	0.160540819	0	0.396896276	0	0.140526943	0	0.152744597	0.149291365	0	Epithelial
GTTGCACGGAGTTTCG-1_1	0	0	0	0	0	0	0.851209625	0.148790375	0	0	0	0	Fibroblast
GTTGGACCGCATCAGG-1_1	0	0.235058677	0	0.16066332	0	0.146673706	0.152058066	0.196978218	0	0.108568014	0	0	CD4.T.cell
GTTGTCGTGTTAGTTG-1_1	0	0	0	0.166665128	0	0.350766781	0.288819721	0	0.19374837	0	0	0	Epithelial
GTTGTTGCAAGATGGC-1_1	0	0.115796783	0	0.108728753	0	0.197330524	0.162943755	0	0.141809454	0.273390732	0	0	Neutrophil
GTTTCAAACGAGTTGT-1_1	0	0	0	0.195132462	0	0.398694602	0.258186359	0	0.147986577	0	0	0	Epithelial
GTTTCCTGGAGGGTGA-1_1	0.182038682	0	0	0.135144182	0	0	0.551805691	0	0.131011445	0	0	0	Fibroblast
GTTTCTGCAGTCTCCC-1_1	0	0	0	0.200051729	0	0.203242355	0.277014316	0	0.188095837	0	0	0.131595764	Fibroblast
GTTTGACCAAATCCTA-1_1	0.15851949	0	0	0.1109197	0	0	0.595765806	0	0.134795004	0	0	0	Fibroblast
GTTTGGCCCAAGTTAT-1_1	0	0	0	0	0.147961786	0	0.564484202	0	0.118877903	0	0.16867611	0	Fibroblast
GTTTGGCCGCTCAGCG-1_1	0	0.128996538	0	0.164406452	0	0.29212308	0.248308148	0	0	0.166165782	0	0	Epithelial
TAAAGAGCCCGAAACC-1_1	0	0.120193476	0	0.154629816	0	0.308728206	0.136187227	0.132484658	0	0.147776618	0	0	Epithelial
TAAATGAATCCGTTTC-1_1	0	0	0	0	0	0	0.480318771	0	0.222268299	0.29741293	0	0	Fibroblast
TAACAAAGGGAGAAGC-1_1	0	0.34705397	0	0	0	0.291716925	0.199948129	0	0.161280976	0	0	0	CD4.T.cell
TAACATACAATGTGGG-1_1	0.20428822	0	0	0	0	0.183305178	0.455254703	0	0.157151899	0	0	0	Fibroblast
TAACCGCCCGCAGTGC-1_1	0	0.204298358	0	0	0	0.250956893	0	0.233445936	0	0.311298812	0	0	Neutrophil
TAACCGTCCAGTTCAT-1_1	0.160264976	0.238863568	0	0.141896259	0	0.264854843	0.194120354	0	0	0	0	0	Epithelial
TAACGCTTTGAGAGCG-1_1	0.126303188	0	0	0.183670414	0	0.400201116	0	0	0.146665899	0	0.143159383	0	Epithelial
TAACTATCGAAGGTCC-1_1	0	0	0	0	0	0	1	0	0	0	0	0	Fibroblast
TAACTCCATGGAGGCT-1_1	0	0.207224261	0	0.217588954	0	0	0.20155784	0	0.148923697	0	0.224705247	0	NK
TAAGATTTAGCGGGAG-1_1	0	0.172310872	0	0	0	0.36268883	0	0	0.152348677	0.312651621	0	0	Epithelial
TAAGGAACTTGTGGGA-1_1	0	0	0	0	0	0	0.83182882	0.16817118	0	0	0	0	Fibroblast
TAAGGCAACATAAGAT-1_1	0	0.350811258	0	0.265110842	0	0.3840779	0	0	0	0	0	0	Epithelial
TAAGGCTGAATCCCTC-1_1	0	0	0	0	0	0.269477705	0.205482238	0	0.167287769	0.357752288	0	0	Neutrophil
TAAGGGCCTGTCCGAT-1_1	0	0	0.171622021	0	0	0	0.551086755	0	0.160468002	0.116823222	0	0	Fibroblast
TAATACACAGTAGTAT-1_1	0	0.138335617	0	0.120135963	0	0.316862142	0.140944206	0	0	0.12356942	0.160152652	0	Epithelial
TAATATTGAAATTCGC-1_1	0.144926682	0	0	0.148331133	0	0.229310556	0.325268895	0	0	0.152162734	0	0	Fibroblast
TAATTAGATGGATATG-1_1	0	0.172561646	0	0.151162685	0	0.254476198	0.159374654	0	0.111910778	0.150514039	0	0	Epithelial
TAATTCCAATGCTTCA-1_1	0.130680927	0	0.121509148	0.121402647	0	0.275984244	0.122257757	0	0.228165276	0	0	0	Epithelial
TACAACAGCGCATACA-1_1	0	0	0	0	0	0.443902814	0	0	0	0.205921909	0.350175277	0	Epithelial
TACAACGCACAACTCA-1_1	0.125298005	0	0	0	0	0.184897446	0	0.223966455	0.233771784	0.23206631	0	0	Myocyte
TACCTCACGCTTGTAC-1_1	0	0	0	0.20931561	0	0.423225669	0	0	0.154120199	0.213338521	0	0	Epithelial
TACCTCTTTACCATCC-1_1	0	0	0.307387276	0	0	0.163372774	0.238733982	0.158303187	0.132202783	0	0	0	CD8.T.cell
TACGAACACGACTTCA-1_1	0	0	0	0	0	0	0.82849176	0	0.17150824	0	0	0	Fibroblast
TACGACTGCCTCTTAG-1_1	0	0.220815246	0	0	0	0	0	0	0	0	0.779184754	0	NK
TACGATGTTGATCATC-1_1	0.158609582	0	0	0.133018777	0	0.325595234	0.265144825	0	0	0	0.117631581	0	Epithelial
TACGCTCGGTATTGGA-1_1	0.22849837	0	0	0	0	0.35215992	0.189755119	0	0.22958659	0	0	0	Epithelial
TACGGCATGGACGCTA-1_1	0	0.197686473	0	0	0	0.361672232	0.201388895	0	0.2392524	0	0	0	Epithelial
TACGTGCACTATGCTG-1_1	0	0.190062385	0	0	0	0.259683757	0.161907405	0.176657674	0.21168878	0	0	0	Epithelial
TACTCTTACTTTACTG-1_1	0.212878123	0	0	0	0	0.290215434	0.312745001	0	0.184161442	0	0	0	Fibroblast
TACTTAAACATGTACA-1_1	0	0.335484701	0	0.274071382	0	0.390443918	0	0	0	0	0	0	Epithelial
TACTTGTTAGTAGTCC-1_1	0	0	0	0.148476161	0	0.272218604	0.335727114	0	0.243578121	0	0	0	Fibroblast
TAGAAGAAGGGTTACA-1_1	0	0	0	0	0	0.156239278	0.345166763	0	0.191554082	0.307039877	0	0	Fibroblast
TAGAGCTACGAAGAAC-1_1	0	0	0	0.156327188	0	0.391102319	0.228625203	0	0	0.22394529	0	0	Epithelial
TAGAGTCTAAGCGAAC-1_1	0	0	0	0	0	0	1	0	0	0	0	0	Fibroblast
TAGAGTGTTCCGGGTA-1_1	0	0	0.110094357	0	0	0.207067671	0	0.150683523	0.345910965	0	0.186243485	0	Myocyte
TAGATGGTTCCTTACT-1_1	0	0	0	0.145684406	0.157723976	0	0.336616388	0	0.208062815	0.151912414	0	0	Fibroblast
TAGATTCTCTAGCAAA-1_1	0	0	0	0.197624879	0	0.300118202	0.254784055	0	0.247472864	0	0	0	Epithelial
TAGCAACCTGTCACAA-1_1	0	0.242913039	0	0	0	0	0.254897332	0	0	0.502189629	0	0	Neutrophil
TAGCAGTATGACTAAA-1_1	0	0	0	0	0	0	0.86134991	0	0	0.13865009	0	0	Fibroblast
TAGCCATTTCAAAGTC-1_1	0	0	0	0	0	0.266786651	0	0	0.265589421	0.306748777	0.160875151	0	Neutrophil
TAGCCGGCGGTCAGCG-1_1	0	0	0	0.174580054	0	0.296925199	0.176439461	0	0.173184446	0.17887084	0	0	Epithelial
TAGCGTTGGGTCTTAC-1_1	0	0	0.302879377	0	0	0.146929953	0.55019067	0	0	0	0	0	Fibroblast
TAGCTAAGTCCGGGAG-1_1	0	0.200771357	0	0.137174512	0	0.216719088	0.247264658	0	0.198070385	0	0	0	Fibroblast
TAGGAGGCTCGAGAAC-1_1	0	0	0	0	0	0.34380839	0.224798038	0	0.275604036	0.155789536	0	0	Epithelial
TAGGCCTATATAGTCT-1_1	0.156227565	0.174766865	0	0.127458499	0	0.228635847	0.198324521	0	0.114586704	0	0	0	Epithelial
TAGGCTAAAGTGGCAC-1_1	0	0	0	0	0	0	0.83739539	0.16260461	0	0	0	0	Fibroblast
TAGGGTGTTTCAAGAG-1_1	0	0	0	0	0	0.235147108	0.291632367	0	0.245127636	0.228092889	0	0	Fibroblast
TAGGTGAGCCCTACTC-1_1	0.262808613	0	0.099085835	0	0	0.114983522	0.180988804	0	0.159441918	0.182691309	0	0	B.cell
TAGGTGCTCGCCTAGC-1_1	0	0	0	0.124331687	0	0.249194124	0.13678319	0	0.189714598	0.299976401	0	0	Neutrophil
TAGGTTCGAGTTCGTC-1_1	0	0.157514225	0	0.156374058	0	0.196460648	0.343888954	0	0.145762114	0	0	0	Fibroblast
TAGTACCTTAGTGGTC-1_1	0.157048645	0	0	0	0	0.279978275	0.147360566	0.10724603	0.166576344	0	0	0.141790139	Epithelial
TAGTCCGCAGAGAATG-1_1	0	0.117248883	0.315773573	0	0.12236392	0.134342528	0	0.208682229	0.101588868	0	0	0	CD8.T.cell
TAGTCGATCACGGGTT-1_1	0	0	0	0	0	0.191968344	0.344301348	0	0.276672612	0.187057696	0	0	Fibroblast
TAGTGCCCTCCAGAGT-1_1	0	0	0.21770126	0	0	0	0.639024321	0	0.143274418	0	0	0	Fibroblast
TAGTTTATTCTTGCTT-1_1	0	0	0	0.142534244	0	0.266604423	0	0.154640891	0.150894571	0.285325871	0	0	Neutrophil
TATAAATCCACAAGCT-1_1	0	0	0	0.19181754	0	0.157150763	0.294004665	0	0.185322074	0.171704958	0	0	Fibroblast
TATAAGTGAGGATAGC-1_1	0	0.239421751	0	0	0	0.276515984	0.27829079	0	0.205771475	0	0	0	Fibroblast
TATACACGCAAAGTAT-1_1	0	0	0	0	0	0	1	0	0	0	0	0	Fibroblast
TATCCATATCATGCGA-1_1	0	0	0	0	0	0.310608659	0.213861069	0	0.304587397	0.170942875	0	0	Epithelial
TATCCTGCATGGGAAT-1_1	0	0	0	0.133662699	0	0.352071289	0.149334546	0	0	0.232460322	0	0.132471143	Epithelial
TATCGATGATTAAACG-1_1	0	0	0	0	0	0	1	0	0	0	0	0	Fibroblast
TATCTAGCCTAAAGGA-1_1	0	0	0	0.251857003	0	0.158454684	0	0.182071889	0.270854935	0	0	0.13676149	Myocyte
TATGAAGAATTAAGGT-1_1	0	0	0	0	0	0	0.61771298	0	0.202461467	0.179825553	0	0	Fibroblast
TATGATTCTGCTTGGT-1_1	0	0	0	0.160565833	0	0.24389289	0.179712123	0	0	0.289367868	0	0.126461286	Neutrophil
TATGCTCCCTACTTAC-1_1	0.168834762	0.154242464	0	0.131878753	0	0.186886174	0.358157846	0	0	0	0	0	Fibroblast
TATGGAGTTTCTCGTT-1_1	0	0.158632865	0	0.140161396	0	0.277065064	0.267882088	0	0.156258587	0	0	0	Epithelial
TATGGATGTGCTACGC-1_1	0.211689775	0	0	0	0	0	0.788310225	0	0	0	0	0	Fibroblast
TATGGCAGACTTTCGA-1_1	0.143677712	0.221430025	0	0	0	0.302357662	0.176670817	0	0.155863784	0	0	0	Epithelial
TATGGCCCGGCCTCGC-1_1	0.161320239	0	0	0.135904919	0	0.261904625	0.282459858	0	0	0	0.158410359	0	Fibroblast
TATGGGACCGAGCAGG-1_1	0	0	0	0	0	0	1	0	0	0	0	0	Fibroblast
TATGGGTACGTATCGT-1_1	0	0	0	0	0	0	1	0	0	0	0	0	Fibroblast
TATGGTCTGAGTAACA-1_1	0	0	0	0	0	0	1	0	0	0	0	0	Fibroblast
TATTCAATTCTAATCC-1_1	0	0	0	0	0	0.249959939	0.270602782	0	0.312941336	0.166495942	0	0	Myocyte
TATTCGTGCCAGAATA-1_1	0	0.174429817	0	0	0	0.170065984	0.440218043	0.215286156	0	0	0	0	Fibroblast
TATTGCCGGGCTTGTA-1_1	0	0	0.246479207	0	0	0.280711371	0.267536733	0	0.205272689	0	0	0	Epithelial
TATTTAGTCTAGATCG-1_1	0	0.213181784	0	0.177440366	0	0.262562387	0.206108172	0	0.14070729	0	0	0	Epithelial
TATTTGTTACCCTTTA-1_1	0	0.155268562	0	0	0	0	0.844731438	0	0	0	0	0	Fibroblast
TCAAACAACCGCGTCG-1_1	0.196619279	0.132408534	0	0.149612186	0	0.16691643	0.231901407	0	0.122542164	0	0	0	Fibroblast
TCAAACTTAGATTGTT-1_1	0	0.224510446	0	0	0	0.230846677	0.379924007	0	0.16471887	0	0	0	Fibroblast
TCAACACATTGGGTAA-1_1	0.147329772	0	0	0.163449541	0	0.265291582	0.258084693	0	0.165844412	0	0	0	Epithelial
TCAACCATGTTCGGGC-1_1	0	0.164030064	0	0.137528928	0	0.172216763	0.386738535	0	0.139485711	0	0	0	Fibroblast
TCAACGAGGAGACAAA-1_1	0	0	0.335875317	0	0	0.124327617	0.415986926	0.12381014	0	0	0	0	Fibroblast
TCAACTGCAGAGTCAG-1_1	0	0	0	0.106312984	0	0.174101214	0.219084821	0	0.208382787	0.117062254	0.17505594	0	Fibroblast
TCAATATACAGGAGGC-1_1	0.167507661	0.138839656	0	0.164761304	0	0.222016008	0.128467043	0	0.178408328	0	0	0	Epithelial
TCACAAACCGAGGTAC-1_1	0	0	0	0	0	0	0.5544934	0	0.130552359	0	0.314954241	0	Fibroblast
TCACAGATCCTCAAAC-1_1	0	0.260170317	0	0	0	0.414745513	0	0	0	0.325084169	0	0	Epithelial
TCACAGGTTATTGGGC-1_1	0	0	0.218282858	0	0	0	0.588623036	0	0.193094106	0	0	0	Fibroblast
TCACGCATTGTAGATC-1_1	0	0	0	0	0	0	0.790402155	0	0	0.209597845	0	0	Fibroblast
TCACGGTCATCGCACA-1_1	0	0	0	0.258648357	0	0	0.741351643	0	0	0	0	0	Fibroblast
TCACGTGCCCGATTCA-1_1	0.182224349	0	0	0	0.211713868	0.139784003	0.303182443	0	0.163095337	0	0	0	Fibroblast
TCACTATCCCTTCGGT-1_1	0.179705344	0	0.154734515	0	0	0.357881352	0	0	0.168327426	0.139351363	0	0	Epithelial
TCACTATCGTGCAATC-1_1	0	0	0	0.14026051	0	0.283907049	0	0	0.24734881	0.161580374	0.166903257	0	Epithelial
TCAGCAAATGCATCTC-1_1	0	0	0	0	0	0.357729289	0.298894414	0	0	0.343376297	0	0	Epithelial
TCAGGGTGTAACGTAA-1_1	0	0	0	0	0	0.315905869	0.188178761	0	0.208821797	0.287093574	0	0	Epithelial
TCAGGTTCTTTGAGAA-1_1	0	0.173568072	0	0.170179884	0	0	0.371274703	0	0	0.284977342	0	0	Fibroblast
TCAGTACTGACCCGCG-1_1	0	0	0	0	0	0.188317322	0.646642299	0	0	0.165040379	0	0	Fibroblast
TCATAAGTCCAAGAAG-1_1	0	0.149970642	0	0.148944301	0	0.173849657	0.206477631	0.113056692	0.207701078	0	0	0	Myocyte
TCATACTTACAGATCC-1_1	0.178147674	0	0.261751132	0	0	0.368502519	0.191598674	0	0	0	0	0	Epithelial
TCATCACTCGAGCTCG-1_1	0	0	0	0.168748444	0	0.43687892	0.23604772	0	0.158324915	0	0	0	Epithelial
TCATTTAGAAGTGTGA-1_1	0	0	0	0	0	0.164651145	0	0.224715369	0.279864975	0.33076851	0	0	Neutrophil
TCCACAATGGTTTACG-1_1	0	0	0	0	0	0.307445857	0	0.265657092	0	0	0.230832314	0.196064736	Epithelial
TCCACCAAGACATAGG-1_1	0	0	0	0	0	0.30530952	0.343319625	0	0	0.351370855	0	0	Neutrophil
TCCAGAGCACCGGTTC-1_1	0.124263093	0	0	0.208745397	0	0.172796376	0	0.132506227	0.13521054	0.226478367	0	0	Neutrophil
TCCAGATGTACGCCAA-1_1	0	0.228453845	0	0	0	0.175997012	0.135636771	0	0.122111033	0.337801339	0	0	Neutrophil
TCCAGGCGAGTACGGT-1_1	0	0	0.202396422	0	0	0	0.797603578	0	0	0	0	0	Fibroblast
TCCATTAGTTGGATAG-1_1	0	0.386443491	0	0	0	0	0.613556509	0	0	0	0	0	Fibroblast
TCCCAAACAGACAACG-1_1	0	0.349750609	0	0	0	0	0.188428701	0	0.178914477	0.282906212	0	0	CD4.T.cell
TCCCAAAGACGAAGGA-1_1	0	0.153622263	0	0.138385547	0	0.29273443	0.250538849	0	0	0.164718912	0	0	Epithelial
TCCCAGCTTTAGTCTG-1_1	0	0.139276959	0	0	0	0	0.540451141	0	0.18240713	0.13786477	0	0	Fibroblast
TCCCAGGCTTAGCTAA-1_1	0	0	0	0	0	0	1	0	0	0	0	0	Fibroblast
TCCCGCGTACTCCTGG-1_1	0	0	0	0	0	0.337146461	0.212043915	0	0.147330893	0.303478731	0	0	Epithelial
TCCCGGGTGTGCTGCT-1_1	0	0.239048366	0	0	0	0.468925634	0	0	0.292025999	0	0	0	Epithelial
TCCCGGTCAGGAATTT-1_1	0	0.233981531	0	0.139184278	0	0.173209831	0.269490132	0	0	0.184134229	0	0	Fibroblast
TCCCGTCAGTCCCGCA-1_1	0	0	0	0.179696205	0	0.24836584	0.14588478	0	0.222752005	0.203301169	0	0	Epithelial
TCCCGTGTGCAATTTG-1_1	0.170314182	0	0.18968855	0	0	0	0.639997269	0	0	0	0	0	Fibroblast
TCCCTCCGAAATCGTT-1_1	0	0.14504597	0	0.151111538	0	0.366545004	0.152666906	0	0.184630582	0	0	0	Epithelial
TCCCTCTTCTCAAGGG-1_1	0.143112792	0.18341435	0	0	0	0.206295489	0.181546617	0	0.285630752	0	0	0	Myocyte
TCCCTTGTCTGAAACT-1_1	0	0	0	0.224039069	0	0.334786434	0.25511031	0	0.186064188	0	0	0	Epithelial
TCCGAGAAGGCTAAGC-1_1	0	0	0	0.147263283	0	0.380705538	0	0.19985168	0	0.272179499	0	0	Epithelial
TCCGATAATTGCCATA-1_1	0	0	0	0	0	0.347810633	0.176550001	0.166077856	0.157143531	0.152417979	0	0	Epithelial
TCCGATGGTGCGACAT-1_1	0	0	0	0	0	0	1	0	0	0	0	0	Fibroblast
TCCGATTACATTGCCG-1_1	0.170933041	0	0	0.207772647	0	0.240609625	0.218360433	0	0.162324254	0	0	0	Epithelial
TCCGCGGCAGCATCTG-1_1	0.136279426	0	0	0	0	0.222680159	0.22398978	0.127734805	0.159524436	0.129791394	0	0	Fibroblast
TCCGCGGCCCAATGAA-1_1	0	0.293158232	0	0.193506597	0	0	0.227441442	0	0.143072187	0.142821542	0	0	CD4.T.cell
TCCGTTAAGCTAATAT-1_1	0	0	0	0.13017564	0	0.213460334	0.165334254	0.180575668	0.143590382	0	0.166863721	0	Epithelial
TCCTACATCCACGGCC-1_1	0.14099155	0.174279784	0	0	0.138489434	0	0.398782312	0.147456919	0	0	0	0	Fibroblast
TCCTCGGGCTGGGCTT-1_1	0	0.228020497	0	0	0.123458935	0	0.493592343	0	0	0.154928225	0	0	Fibroblast
TCCTCTACGAGATGGC-1_1	0	0	0	0.110039536	0	0.195426412	0.379419872	0	0.154827903	0.160286277	0	0	Fibroblast
TCCTTACGACGGTCCG-1_1	0	0	0	0.164340952	0	0	0.336625549	0	0.307496018	0	0.191537481	0	Fibroblast
TCCTTCAGTGGTCGAA-1_1	0	0	0	0.122869886	0	0.278927296	0.157582372	0.128470198	0.130547595	0.181602653	0	0	Epithelial
TCCTTTCTTACGCTTA-1_1	0	0.141151858	0	0.136709508	0	0.165642349	0.359637975	0	0	0.19685831	0	0	Fibroblast
TCGAAATTTAGGACCA-1_1	0	0.192378417	0	0	0	0	0.807621583	0	0	0	0	0	Fibroblast
TCGAGACCAACACCGT-1_1	0	0.111648508	0	0.114605128	0	0	0.661184296	0	0	0.112562067	0	0	Fibroblast
TCGATAGGCTAGTCGC-1_1	0	0	0	0.150453112	0	0.279709516	0	0.2228363	0	0.347001072	0	0	Neutrophil
TCGCAAAGATGCATTT-1_1	0	0.184288732	0.29872371	0	0	0.124088965	0.264137276	0.128761318	0	0	0	0	CD8.T.cell
TCGCATAAAGGGCGCA-1_1	0.119949708	0.160697587	0	0.148681488	0	0.248304374	0.175461329	0	0.146905514	0	0	0	Epithelial
TCGCATCCCTAAGTGT-1_1	0	0	0	0	0	0	1	0	0	0	0	0	Fibroblast
TCGCATTCAATGACTT-1_1	0	0.195124317	0	0.156834676	0	0.157442211	0.248096272	0	0	0.242502524	0	0	Fibroblast
TCGCCGGTCGATCCGT-1_1	0	0.170584557	0	0.162482737	0	0.250788509	0.273497035	0	0.142647163	0	0	0	Fibroblast
TCGCCTCGACCTGTTG-1_1	0	0.186228414	0	0.177505764	0	0.391070195	0.245195626	0	0	0	0	0	Epithelial
TCGCGTCCAGAAGGTC-1_1	0.132043485	0	0	0.188074519	0	0.224948002	0.166822652	0	0.161844826	0	0	0.126266516	Epithelial
TCGCTCGATATATTCC-1_1	0	0.184660491	0	0.159173583	0	0.186928883	0.320103374	0	0.149133669	0	0	0	Fibroblast
TCGCTGGGCGGATTGT-1_1	0	0	0	0.118040962	0	0.26452549	0.160794032	0.158819762	0	0.164786856	0.133032897	0	Epithelial
TCGCTGTGCGTAAATC-1_1	0	0	0	0	0	0	1	0	0	0	0	0	Fibroblast
TCGGCGAACCCAAACC-1_1	0	0	0	0.270589137	0	0.253756954	0	0	0.325090979	0	0.15056293	0	Myocyte
TCGGCTTGTATCGACG-1_1	0	0	0	0	0	0	0.53450309	0.110027062	0.355469849	0	0	0	Fibroblast
TCGGGCCGTCGTGGTA-1_1	0	0.179460105	0	0.181792755	0	0.233553668	0.231797119	0	0	0.173396353	0	0	Epithelial
TCGGGTGAAACTGCTA-1_1	0	0.169774703	0	0	0	0.338975339	0	0	0	0.491249958	0	0	Neutrophil
TCGTAACTCCCAAGAC-1_1	0	0	0	0	0	0.231006096	0.411886564	0	0.35710734	0	0	0	Fibroblast
TCGTATAGTGCAATTA-1_1	0	0.175270297	0	0	0	0.28705383	0	0	0.120137018	0.300599731	0	0.116939125	Neutrophil
TCGTCCGCTGGCGTCT-1_1	0	0.121689444	0	0.148393824	0	0.214502284	0.253934251	0	0	0.125898739	0.135581458	0	Fibroblast
TCGTTGGCTCGTCAAT-1_1	0	0.259112983	0	0.163255115	0	0.222607568	0.227846566	0	0.127177769	0	0	0	CD4.T.cell
TCTAACCTAGCCTGCG-1_1	0	0	0	0	0	0.122180814	0	0.508000206	0	0.369818981	0	0	Macrophage.Monocyte
TCTACCCAATAGAGAG-1_1	0.229418943	0.164817317	0	0	0	0.141159793	0.185010333	0	0.279593614	0	0	0	Myocyte
TCTACCCGCATCATTT-1_1	0	0	0	0	0	0.432008409	0.258366923	0.309624668	0	0	0	0	Epithelial
TCTACCGTCCACAAGC-1_1	0	0.126487626	0	0.126639174	0	0.236796562	0.135829495	0	0.151343885	0.222903258	0	0	Epithelial
TCTAGCATCTTCGATG-1_1	0	0	0	0	0	0	0.806205012	0	0	0	0.193794988	0	Fibroblast
TCTAGTGATATCGTGG-1_1	0	0.1354004	0	0.173279824	0	0.320592764	0.206447569	0	0.164279443	0	0	0	Epithelial
TCTAGTTATCAGAAGA-1_1	0	0	0.155244132	0	0.139239371	0	0.557326263	0	0.148190234	0	0	0	Fibroblast
TCTATAGGTGGGTAAT-1_1	0.15676968	0.359854199	0	0	0	0.22414853	0.259227591	0	0	0	0	0	CD4.T.cell
TCTATCATGCAGTTAC-1_1	0	0	0	0	0	0	0.677524104	0.156144982	0	0.166330913	0	0	Fibroblast
TCTATCGGTCGCAACA-1_1	0.18792713	0.160921135	0	0	0	0	0.461455756	0.189695979	0	0	0	0	Fibroblast
TCTATTACGCTGGCGA-1_1	0	0	0	0	0	0	0.83857013	0	0.16142987	0	0	0	Fibroblast
TCTCAGGCTACTCGCT-1_1	0.141264863	0	0	0.168134456	0	0.233983258	0	0.115632041	0.218783718	0	0	0.122201665	Epithelial
TCTCGGCTCCAGGACT-1_1	0.164448531	0.121861159	0	0.144466761	0	0.322713828	0	0.128896283	0	0	0	0.117613438	Epithelial
TCTCTAATAGCTGGTA-1_1	0	0	0	0	0	0.265018276	0.548730776	0.186250949	0	0	0	0	Fibroblast
TCTCTCGCCGCACATA-1_1	0	0.282663417	0	0	0	0.212735987	0	0	0.225216171	0.279384424	0	0	CD4.T.cell
TCTGAACCGGTCGGCT-1_1	0	0.147156955	0	0.14896626	0	0.309137603	0.200073972	0	0.194665209	0	0	0	Epithelial
TCTGAACTCGTACCCG-1_1	0	0.221425952	0	0	0	0.186751277	0.196744777	0.173088151	0.221989843	0	0	0	Myocyte
TCTGACTGTAATGGTT-1_1	0	0.230205618	0	0.152956699	0	0.237380594	0.254895993	0	0.124561096	0	0	0	Fibroblast
TCTGAGCAATTGACTG-1_1	0	0.121082836	0	0	0	0	0.198703195	0	0	0.680213969	0	0	Neutrophil
TCTGCCAGAAACTGCA-1_1	0	0	0	0	0.364300023	0	0.635699977	0	0	0	0	0	Fibroblast
TCTGCGTCCGGTTTCT-1_1	0.157341747	0.172514332	0	0.142473432	0	0.281911362	0.11956035	0	0.126198776	0	0	0	Epithelial
TCTGTCATACAAGAGC-1_1	0	0	0	0	0	0.496760002	0	0	0	0.503239998	0	0	Neutrophil
TCTGTGACTGACCGTT-1_1	0	0.176390744	0	0.187915163	0	0.341121825	0.137560063	0	0.157012204	0	0	0	Epithelial
TCTTACAGAGGTACCG-1_1	0	0.217608429	0	0.18757691	0	0.318797123	0	0	0.135016126	0.141001412	0	0	Epithelial
TCTTACGGCATCCGAC-1_1	0.315363765	0	0	0.158856347	0	0.221256708	0	0.17771124	0.126811939	0	0	0	B.cell
TCTTACTTATGCCTCT-1_1	0	0	0	0	0	0.218695298	0.192625577	0.139949151	0	0.292816008	0.155913965	0	Neutrophil
TCTTCGAATAGACGTT-1_1	0.13102578	0	0	0.121052619	0	0.148203556	0.204251796	0	0.120243545	0.147096568	0.128126136	0	Fibroblast
TCTTCGATACCAATAA-1_1	0	0.250471341	0	0.205870896	0	0.311654528	0.232003234	0	0	0	0	0	Epithelial
TCTTCGCGGTGAGAGG-1_1	0	0	0	0.155466465	0	0.367992743	0	0	0.242341265	0.234199527	0	0	Epithelial
TCTTGATGCGTAGCGA-1_1	0	0.166983613	0	0	0	0.319003156	0	0	0.27084151	0.243171721	0	0	Epithelial
TCTTGGTAACACCAAA-1_1	0	0.200482526	0	0.176982099	0	0.278441317	0	0	0.190491357	0	0.1536027	0	Epithelial
TGAAAGGACCTGACTC-1_1	0.260859749	0	0	0	0	0.422443433	0.316696818	0	0	0	0	0	Epithelial
TGAACACCCGAAGCAG-1_1	0	0.162865426	0	0	0	0.426097372	0	0.219959639	0.191077564	0	0	0	Epithelial
TGAATATGCTATAAAC-1_1	0	0.141044623	0	0	0	0	0	0.222149479	0.292881618	0.180674115	0.163250164	0	Myocyte
TGACCCACGTTAGACA-1_1	0	0	0	0.123613855	0	0.124689302	0.392056194	0	0.149458782	0.210181867	0	0	Fibroblast
TGAGAATGCTTTACCG-1_1	0	0	0	0.16038336	0	0.152421519	0.531732667	0	0	0	0.155462454	0	Fibroblast
TGAGAGATTTACCACG-1_1	0	0.144750079	0	0	0	0.29885872	0.200790791	0	0.177582534	0.178017875	0	0	Epithelial
TGAGCAGTCGTGAAGT-1_1	0	0	0	0.178462662	0	0.318644041	0	0.249046065	0	0.253847232	0	0	Epithelial
TGATCGGTTTGACCCT-1_1	0	0.27884845	0	0	0	0.200343491	0.520808059	0	0	0	0	0	Fibroblast
TGATCTCCGGCGCCAG-1_1	0	0	0	0	0	0	1	0	0	0	0	0	Fibroblast
TGATTCGTCTATCACT-1_1	0	0.343922455	0	0	0	0.185902873	0.121598974	0	0.227531631	0	0.121044067	0	CD4.T.cell
TGATTTCCTCCTGACG-1_1	0	0	0	0	0	0	1	0	0	0	0	0	Fibroblast
TGCAAGAATGACGTAA-1_1	0.182183031	0.286472633	0	0.14234184	0	0.14585756	0.243144936	0	0	0	0	0	CD4.T.cell
TGCAGAGTACCGAGCA-1_1	0	0.301769799	0	0	0	0	0	0	0.27721414	0	0.421016061	0	NK
TGCAGGATCGGCAAAG-1_1	0	0.127631933	0	0	0	0.167611082	0.113776101	0.184417299	0.12677491	0.279788675	0	0	Neutrophil
TGCAGTTTCCTCCCAT-1_1	0	0.254597129	0	0.177123026	0	0.163579654	0.160494254	0	0	0.244205938	0	0	CD4.T.cell
TGCATATGTCTGTCAC-1_1	0.220446777	0	0	0	0	0.281705302	0.35004634	0	0	0	0.147801582	0	Fibroblast
TGCATGAGTAGATTCG-1_1	0	0.28345698	0	0.183682032	0	0.349193765	0	0	0.183667223	0	0	0	Epithelial
TGCATGGATCGGATCT-1_1	0	0.158892553	0	0.170191363	0	0.329866716	0.1721751	0	0.168874268	0	0	0	Epithelial
TGCCCGTACCGTTAAA-1_1	0	0.125168131	0	0.149472608	0	0.110839495	0.368661575	0	0.245858192	0	0	0	Fibroblast
TGCCGATGTCATCAAT-1_1	0	0.231604248	0	0.174774441	0	0.278409533	0.141835847	0	0	0.173375932	0	0	Epithelial
TGCCTAATTGAAGATT-1_1	0	0.192137396	0	0.165539737	0	0.346784283	0.167318097	0	0	0	0.128220488	0	Epithelial
TGCCTGACATCGGTCA-1_1	0	0.278050163	0	0	0	0.204525444	0.143126877	0.158165055	0.101763437	0	0.114369024	0	CD4.T.cell
TGCCTGATCAAACGAT-1_1	0	0	0	0	0	0.444485561	0	0	0.210790706	0.344723734	0	0	Epithelial
TGCCTTGCCCTTACGG-1_1	0	0	0	0	0	0.27985828	0.191373771	0	0.167518771	0.361249177	0	0	Neutrophil
TGCGAGAAACGTTACG-1_1	0	0.171659781	0	0.188053399	0	0.33498502	0	0	0.176488105	0	0.128813695	0	Epithelial
TGCGCAAAGCATTTGG-1_1	0	0.224349492	0	0	0	0.400533249	0.208376809	0	0.16674045	0	0	0	Epithelial
TGCGCGATTAACGGAG-1_1	0	0	0.26551026	0	0	0	0.73448974	0	0	0	0	0	Fibroblast
TGCGGAGTAAAGGTGC-1_1	0	0	0	0.185622785	0	0.375806734	0.202176545	0	0	0.236393936	0	0	Epithelial
TGCGGCATAGTTCAAC-1_1	0	0	0	0.171904348	0	0.417272792	0	0.169512356	0	0.241310504	0	0	Epithelial
TGCGTGATTGGGTGTC-1_1	0	0	0	0.135361275	0	0.308048816	0.22370072	0	0	0.118742286	0.214146902	0	Epithelial
TGCGTTTGTTGACACT-1_1	0	0	0	0	0	0	0.767367233	0	0	0.232632767	0	0	Fibroblast
TGCTCCACAGTTCTTA-1_1	0	0	0	0	0	0.192619875	0.130822804	0.173708482	0	0.377317379	0.12553146	0	Neutrophil
TGCTGGTTGGACAATT-1_1	0	0.162080389	0	0.130400012	0	0.142711467	0.269860221	0	0.157089999	0.137857911	0	0	Fibroblast
TGCTGTTGAAGAACTC-1_1	0	0	0	0	0	0	0.796698177	0	0.203301823	0	0	0	Fibroblast
TGCTTGAAACCATGCA-1_1	0	0.11983785	0	0.150436745	0	0.340704948	0	0	0.119276912	0.269743545	0	0	Epithelial
TGGAAACGGAGTGAAC-1_1	0	0.16203839	0	0.1417645	0	0.207697578	0.488499533	0	0	0	0	0	Fibroblast
TGGAAGACGAACACCA-1_1	0	0	0	0.15261702	0	0.283937957	0.138880204	0	0.228350637	0.196214181	0	0	Epithelial
TGGAAGGATAAAGATG-1_1	0	0	0	0.168295685	0	0.343657473	0.167175393	0	0	0.320871449	0	0	Epithelial
TGGACCACGGCGTTGA-1_1	0.151712285	0	0	0	0	0.237634853	0.463966252	0	0.146686609	0	0	0	Fibroblast
TGGACTGTTCGCTCAA-1_1	0	0	0	0	0.205810895	0	0.301836231	0	0.288933719	0.203419155	0	0	Fibroblast
TGGAGTGATGCGATGA-1_1	0	0.18236824	0	0.184283203	0	0.238603396	0.25342612	0	0.141319041	0	0	0	Fibroblast
TGGATAGAGTAACAGA-1_1	0	0	0	0.198152	0	0.487859877	0	0	0	0.313988123	0	0	Epithelial
TGGCAATGGGACGGCG-1_1	0	0	0.256906451	0	0	0.163844135	0.220166851	0.163682113	0.195400449	0	0	0	CD8.T.cell
TGGCCGTATATTGACC-1_1	0.141309628	0	0	0	0	0.178809348	0.293285612	0	0.274672296	0.111923116	0	0	Fibroblast
TGGCGGTGTGCGATTG-1_1	0	0	0	0.130057826	0	0.265987841	0	0.136444094	0	0.348618211	0.118892027	0	Neutrophil
TGGCTACACTCTACCT-1_1	0.182772969	0	0	0	0	0	0.817227031	0	0	0	0	0	Fibroblast
TGGCTTGTACAAGCTT-1_1	0	0	0.238363292	0	0	0.17925509	0	0	0.299692072	0.165623632	0	0.117065914	Myocyte
TGGCTTTGGGTAGACA-1_1	0	0.120869711	0	0.191094133	0	0.261929202	0.263382129	0	0	0	0	0.162724825	Fibroblast
TGGGAAATGCCTTTCC-1_1	0	0.294153731	0	0	0	0.247717033	0.126779388	0.108351034	0.109644231	0	0.113354584	0	CD4.T.cell
TGGGCACAAACAGAAC-1_1	0	0	0	0.142013228	0	0.417864408	0	0.17101901	0	0.269103353	0	0	Epithelial
TGGGCCCATACTAATT-1_1	0	0.177203726	0	0	0	0.179775477	0.447353036	0	0.195667761	0	0	0	Fibroblast
TGGGTGTAATAGATTT-1_1	0	0	0	0	0	0	0.432134867	0.167822603	0.162651801	0.237390729	0	0	Fibroblast
TGGTACCGGCACAGCC-1_1	0	0	0	0	0	0.272822665	0.124091534	0.272347963	0	0	0.212312584	0.118425253	Epithelial
TGGTAGAATATATGGG-1_1	0	0	0	0	0	0.161337233	0	0.135912627	0.188867035	0.376465923	0.137417183	0	Neutrophil
TGGTTCGTAGCAAAGG-1_1	0	0	0	0	0	0	1	0	0	0	0	0	Fibroblast
TGGTTTAAACGTGGGT-1_1	0	0	0	0.127650893	0	0.204704611	0	0	0.262750018	0.404894478	0	0	Neutrophil
TGTAACTTGTCAACCT-1_1	0	0.167514122	0	0	0	0.196371152	0.3570695	0	0.143645763	0	0.135399461	0	Fibroblast
TGTACGAACAAATCCG-1_1	0	0	0	0	0.132411463	0	0.626311332	0.241277205	0	0	0	0	Fibroblast
TGTACTACTCTCACGG-1_1	0	0.101533091	0	0.101096204	0	0.183966605	0	0.182573902	0.155581939	0	0.275248259	0	NK
TGTACTGTGCCAAAGT-1_1	0	0	0	0.158427469	0	0.249899639	0	0	0	0.591672892	0	0	Neutrophil
TGTACTTCCGGGCATG-1_1	0	0	0.17818072	0	0	0.368375428	0.153421385	0	0.156148994	0	0.143873473	0	Epithelial
TGTAGCCATCCCATTC-1_1	0.148289762	0.175774264	0	0	0	0.304731261	0.200368791	0	0.170835922	0	0	0	Epithelial
TGTAGGAGAAATTTCC-1_1	0.168793931	0	0	0	0	0.248749539	0.354830077	0	0.227626454	0	0	0	Fibroblast
TGTATCCTTATTCCAT-1_1	0	0	0	0	0	0.288550773	0	0	0.172198815	0.539250412	0	0	Neutrophil
TGTATGGCGCAGACAG-1_1	0	0	0	0.185947405	0	0.238485764	0.270315562	0	0.159895429	0.145355841	0	0	Fibroblast
TGTCCACGGCTCAACT-1_1	0	0	0	0	0	0	0.637251262	0	0.226848916	0.135899822	0	0	Fibroblast
TGTCCCGACATAGCAC-1_1	0	0.152858248	0	0	0	0.319791935	0	0	0.242321072	0.285028745	0	0	Epithelial
TGTCGGCATGGTGGAA-1_1	0.198662146	0.135593325	0	0.145613116	0	0.188540586	0.331590827	0	0	0	0	0	Fibroblast
TGTCTACAGTTTCTGT-1_1	0	0	0	0	0	0.289164719	0.1635506	0	0	0.547284682	0	0	Neutrophil
TGTGACTACGCCAGTC-1_1	0	0.163070728	0	0	0	0.287566401	0	0	0.20352493	0.345837941	0	0	Neutrophil
TGTGACTAGAGTTTGC-1_1	0	0.185802895	0	0.170397718	0	0.419225668	0	0	0.22457372	0	0	0	Epithelial
TGTGCCGGTGCCGGAA-1_1	0	0.240474753	0	0	0	0.119746364	0.109986247	0	0.215459338	0.314333298	0	0	Neutrophil
TGTGTCGCGAGTTGCA-1_1	0.181024531	0	0	0	0	0.18577012	0.464469393	0.168735956	0	0	0	0	Fibroblast
TGTTATTGTATGTGGC-1_1	0	0.216084879	0	0	0	0.240138709	0.33696101	0	0.206815402	0	0	0	Fibroblast
TGTTCTTCCATTGACT-1_1	0	0	0	0.377168369	0	0	0.348316805	0	0.131442218	0	0	0.143072608	Conventional.Dendritic.cell
TGTTTCGGTACTTCTC-1_1	0	0.1404154	0	0.142479783	0	0.271034351	0.193713807	0	0.127541786	0.124814873	0	0	Epithelial
TTAAACAGAGTCCCGC-1_1	0	0.190601987	0	0	0	0.180537314	0.628860699	0	0	0	0	0	Fibroblast
TTAAACCGGTAGCGAC-1_1	0	0	0.225759978	0	0	0.176605833	0.188906327	0	0	0.408727862	0	0	Neutrophil
TTAAAGTAAGTCGCCA-1_1	0	0	0	0	0	0.343357149	0.284425032	0.190471864	0.181745956	0	0	0	Epithelial
TTAACCAACCCTCCCT-1_1	0	0.181775451	0	0.161254582	0	0.270350329	0.233205593	0	0.153414045	0	0	0	Epithelial
TTAACGAACAAGCAGT-1_1	0	0.243060234	0	0	0	0.270763009	0	0	0.31001717	0.176159587	0	0	Myocyte
TTAACGTCGCAAGACC-1_1	0	0	0	0	0	0.230708138	0.230967033	0	0	0.538324829	0	0	Neutrophil
TTAAGCGCCTGACCCA-1_1	0	0	0	0	0.142182629	0	0.683040901	0	0.174776469	0	0	0	Fibroblast
TTAAGGATACGGAGGT-1_1	0	0	0	0.140711122	0	0.33964711	0.207894763	0	0.177269507	0	0	0.134477498	Epithelial
TTAATGTAGACCAGGT-1_1	0	0.156497787	0	0	0	0.342863437	0.172273991	0.169890842	0.158473943	0	0	0	Epithelial
TTAATTTCAGACGCGG-1_1	0	0	0	0	0	0.143096466	0.125429378	0.143963633	0.117756291	0.469754232	0	0	Neutrophil
TTACAACTACGCATCC-1_1	0	0.207864831	0	0	0	0	0.449619214	0.176016437	0.166499518	0	0	0	Fibroblast
TTACACGATCTGCGAC-1_1	0.161873766	0	0	0.140650514	0	0.253190074	0.178242543	0	0.266043104	0	0	0	Myocyte
TTACATCGTGGCCTGG-1_1	0	0.200266319	0	0	0	0	0.540477538	0	0	0.259256143	0	0	Fibroblast
TTACCCTAACAGTCCT-1_1	0.164722804	0	0	0.153021222	0	0.434874793	0.247381181	0	0	0	0	0	Epithelial
TTACCGCCTTAGGGAA-1_1	0	0.20265527	0	0.180148196	0	0.301070745	0.179693461	0	0	0.136432329	0	0	Epithelial
TTACGGTGTCACCGAG-1_1	0	0	0	0.15138987	0	0.380206564	0.177912073	0	0	0.290491494	0	0	Epithelial
TTACGTATCTATGACA-1_1	0	0	0	0	0	0.378622322	0	0	0.422205455	0	0.199172223	0	Myocyte
TTACTCCGGCCGGGAA-1_1	0	0	0	0	0	0.419320224	0.239650937	0	0.341028839	0	0	0	Epithelial
TTACTGTCTAGAGCTC-1_1	0	0	0	0.354225936	0	0.221829257	0.13295083	0	0	0.147312572	0	0.143681405	Conventional.Dendritic.cell
TTAGAGTTTAGAAGGA-1_1	0	0	0	0.129580034	0.172729503	0	0.463378749	0	0	0.234311714	0	0	Fibroblast
TTAGATAGGTCGATAC-1_1	0	0.17629545	0	0.288475303	0	0.257953991	0.277275255	0	0	0	0	0	Conventional.Dendritic.cell
TTAGCAACATGGATGT-1_1	0	0.178774817	0	0	0	0.273535986	0.252167737	0	0.156141775	0.139379685	0	0	Epithelial
TTAGTAAACCTGCTCT-1_1	0	0	0	0	0	0	0.7366971	0	0.122533824	0.140769076	0	0	Fibroblast
TTAGTTATTCGTGGCA-1_1	0	0.241686335	0	0	0	0.217982681	0.184780206	0.196079197	0.159471582	0	0	0	CD4.T.cell
TTAGTTCAAGTGTTCG-1_1	0	0	0	0.126998133	0	0.382186863	0.245510353	0	0.127877088	0.117427563	0	0	Epithelial
TTATATACGCTGTCAC-1_1	0	0	0	0.180088256	0	0.268136287	0.373466309	0	0.178309149	0	0	0	Fibroblast
TTATATTTGGCAATCC-1_1	0	0.208661254	0	0	0	0.252822933	0.24904531	0	0.138484615	0	0.150985889	0	Epithelial
TTATCATACTCGCAAA-1_1	0	0	0	0.124224671	0	0.39290006	0.15063487	0	0.195207713	0.137032686	0	0	Epithelial
TTATCCAATCGAACTC-1_1	0	0.16694103	0	0.140972629	0	0.304217542	0.211873089	0	0.17599571	0	0	0	Epithelial
TTATCTGTATCATAAC-1_1	0.147192796	0.210005649	0	0.130303253	0	0.177079161	0.204605268	0	0.130813873	0	0	0	CD4.T.cell
TTATGACAAACTGGAT-1_1	0	0	0	0.151705081	0	0	0.43237393	0	0.243028909	0.17289208	0	0	Fibroblast
TTATGATCTTAACGAA-1_1	0.119860096	0.145051959	0	0.135417659	0	0.255568074	0.216644579	0	0.127457632	0	0	0	Epithelial
TTATGCGTCCCGGTCC-1_1	0	0	0	0	0	0.36170172	0	0	0	0.63829828	0	0	Neutrophil
TTATTAGGGAAGCATC-1_1	0	0	0	0.182371933	0	0.404161995	0	0	0	0.413466072	0	0	Neutrophil
TTATTTCATCCCAAAC-1_1	0	0.141779552	0	0.135986898	0	0.314032739	0.138314277	0	0.145207742	0.124678792	0	0	Epithelial
TTCAAAGTCTCTAGCC-1_1	0	0.108065182	0	0.113558925	0	0.164861276	0.220713807	0.103204618	0.108817883	0.180778309	0	0	Fibroblast
TTCAACGACCCGACCG-1_1	0	0.204593249	0	0	0	0.25805302	0.212741003	0.161783766	0.162828962	0	0	0	Epithelial
TTCAATACTCTGAATC-1_1	0.185279696	0	0	0	0	0.306651753	0.242484987	0	0.265583564	0	0	0	Epithelial
TTCACGAAAGGATCAC-1_1	0	0.189056679	0	0.112705777	0	0.13736108	0.439024022	0.121852443	0	0	0	0	Fibroblast
TTCAGAGTAACCTGAC-1_1	0	0	0	0.208036906	0	0	0.791963094	0	0	0	0	0	Fibroblast
TTCAGCCCTGGTCCAC-1_1	0.174306534	0	0	0	0	0.130698674	0.538775047	0	0.156219745	0	0	0	Fibroblast
TTCATAGCCTTGTAAC-1_1	0	0.31009168	0	0.153323313	0	0.311368187	0.22521682	0	0	0	0	0	Epithelial
TTCCGGTTACCCACTT-1_1	0	0	0	0.138936465	0	0.248696131	0.276250775	0	0.156830158	0.179286471	0	0	Fibroblast
TTCCTCGAGGGTGTCT-1_1	0	0.288105812	0	0.163413658	0	0.31759232	0.230888209	0	0	0	0	0	Epithelial
TTCCTTTCTGTGTTGC-1_1	0	0.27206773	0	0.215198095	0	0.219603212	0.293130963	0	0	0	0	0	Fibroblast
TTCGACGGGAAGGGCG-1_1	0	0.361882381	0	0	0	0	0.638117619	0	0	0	0	0	Fibroblast
TTCGCACTCGCGTGCT-1_1	0	0	0	0	0	0	0.362105717	0	0.169724183	0.340789823	0	0.127380276	Fibroblast
TTCGCATCCGGAAGCA-1_1	0	0	0	0.166751568	0	0.444805717	0	0	0.176129869	0.212312846	0	0	Epithelial
TTCGGCTAGAGATGGT-1_1	0	0.150552286	0	0	0	0.188296417	0.294680452	0	0.159325527	0.207145317	0	0	Fibroblast
TTCGGGACTAATCGCG-1_1	0	0.17849387	0	0	0	0.359815811	0.305462995	0	0	0	0	0.156227324	Epithelial
TTCGGGTTGCCACGGG-1_1	0	0	0.131829305	0	0	0.234091263	0.171382206	0	0.191200063	0.271497163	0	0	Neutrophil
TTCGTACTCCAGAACG-1_1	0.164898923	0	0	0.209912984	0	0.31174371	0.154232874	0	0	0	0.15921151	0	Epithelial
TTCTACTTGCGAGGGC-1_1	0	0	0	0.170047731	0	0.198770112	0.270542391	0	0.149402944	0	0.211236823	0	Fibroblast
TTCTAGGCCAATTGTG-1_1	0	0	0	0.205418538	0	0	0.794581462	0	0	0	0	0	Fibroblast
TTCTGCGGGTTAGCGG-1_1	0	0.127700492	0	0	0	0.213928173	0.527302321	0	0.131069014	0	0	0	Fibroblast
TTCTTAGTGAACGGTG-1_1	0	0	0	0	0	0	0.86251305	0	0	0.13748695	0	0	Fibroblast
TTCTTAGTGGCTCAGA-1_1	0	0	0	0.177414009	0	0.362671232	0.167496948	0	0	0.292417811	0	0	Epithelial
TTCTTATCCGCTGGGT-1_1	0	0	0	0	0.118594255	0.147248377	0	0	0.31415125	0.420006118	0	0	Neutrophil
TTCTTGTAACCTAATG-1_1	0	0.354649197	0	0	0	0	0.468299642	0	0.177051161	0	0	0	Fibroblast
TTGAAACCCTCATTCC-1_1	0	0	0	0.158120502	0	0.22793035	0	0	0.451651391	0.162297757	0	0	Myocyte
TTGAAGAATTCCCAGG-1_1	0	0	0	0	0.139610679	0	0.447532704	0	0.183477056	0.229379561	0	0	Fibroblast
TTGAATATGGACTTTC-1_1	0	0	0	0	0	0.384348231	0.187083903	0.209155311	0	0.219412555	0	0	Epithelial
TTGACAGGAGCTCCCG-1_1	0	0.159552842	0	0	0	0.167798344	0	0.145857766	0.183088482	0.343702567	0	0	Neutrophil
TTGACGATTCAGCACG-1_1	0	0	0	0.207566602	0	0.333916933	0	0	0	0.458516465	0	0	Neutrophil
TTGATCTAACTTTGTC-1_1	0	0	0	0	0	0	0.542658629	0	0.232814376	0	0.224526995	0	Fibroblast
TTGATTATGCAGATGA-1_1	0.115702131	0	0	0.121960731	0	0.242859066	0	0.241119899	0.278358172	0	0	0	Myocyte
TTGCACGGAGCAGCAC-1_1	0	0.191557471	0	0.120089672	0	0.19264673	0.256844467	0	0.120897853	0	0.117963807	0	Fibroblast
TTGCCTTCTCGCCGGG-1_1	0.262102485	0	0	0	0	0	0.208071695	0.335661432	0	0.194164388	0	0	Macrophage.Monocyte
TTGCGCACAACCACGT-1_1	0	0	0.166301813	0	0	0.327108753	0.141188453	0	0.365400981	0	0	0	Myocyte
TTGCGCTTGATCAATA-1_1	0.114512442	0.114728902	0	0.168904691	0	0.15318604	0.318216574	0	0	0.13045135	0	0	Fibroblast
TTGCTAGCTACCAATC-1_1	0	0.16695268	0.139928299	0	0	0.366262138	0	0	0	0.326856883	0	0	Epithelial
TTGCTCATAGTACGTG-1_1	0.180284455	0.125559999	0	0.12509552	0	0.266903844	0.175806894	0	0.126349289	0	0	0	Epithelial
TTGCTCCCATACCGGA-1_1	0	0	0	0	0	0.235632144	0.141686069	0.16001524	0	0.462666548	0	0	Neutrophil
TTGCTGAAGGAACCAC-1_1	0	0.226315687	0	0.152332876	0	0.211549047	0.275567962	0	0	0.134234428	0	0	Fibroblast
TTGCTGATCATGTTCG-1_1	0.143861293	0	0	0.173223691	0.112721862	0	0.386648064	0	0	0.183545091	0	0	Fibroblast
TTGGACCATCTGGCAA-1_1	0	0	0	0	0	0	0.219015716	0	0.185194238	0.595790047	0	0	Neutrophil
TTGGAGTCTCCCTTCT-1_1	0	0.158840012	0	0.190919111	0	0.321301919	0.169846986	0	0	0.159091973	0	0	Epithelial
TTGGATTGGGTACCAC-1_1	0	0.20197264	0	0	0	0.325033662	0.472993698	0	0	0	0	0	Fibroblast
TTGGCCATCTTGCGCT-1_1	0	0	0	0	0	0.364347222	0	0	0.243804291	0.174691945	0.217156541	0	Epithelial
TTGGCTCAATATGTGT-1_1	0	0	0	0	0	0.460962358	0.250638474	0	0.288399168	0	0	0	Epithelial
TTGGCTCGCATGAGAC-1_1	0	0	0	0	0	0	1	0	0	0	0	0	Fibroblast
TTGGGACACTGCCCGC-1_1	0.138386914	0	0	0.180129968	0	0.288738254	0.240498973	0	0	0	0.152245891	0	Epithelial
TTGGGACGTAAGAGTT-1_1	0.185945086	0.165478896	0	0	0	0.227572622	0.219909879	0	0	0.201093516	0	0	Epithelial
TTGTAATCCGTACTCG-1_1	0	0	0	0	0.216312762	0	0.651793593	0	0	0	0.131893645	0	Fibroblast
TTGTCGTTCAGTTACC-1_1	0	0.228011894	0	0	0	0.263731563	0.358530887	0	0.149725655	0	0	0	Fibroblast
TTGTGATCTGTTCAGT-1_1	0	0.215617348	0	0.186592179	0	0.393533355	0	0	0.204257118	0	0	0	Epithelial
TTGTGGCCCTGACAGT-1_1	0	0.221202747	0	0.201773033	0	0.35517796	0.221846261	0	0	0	0	0	Epithelial
TTGTGGTGGTACTAAG-1_1	0	0	0	0	0	0	0.867974123	0.132025877	0	0	0	0	Fibroblast
TTGTTAGCAAATTCGA-1_1	0	0.223480919	0	0.151455531	0	0.226148209	0.224266314	0	0.174649026	0	0	0	Epithelial
TTGTTCAGTGTGCTAC-1_1	0	0	0	0	0	0	0.632841533	0.193800527	0	0	0.17335794	0	Fibroblast
AAACAACGAATAGTTC-1_2	0	0.144868505	0	0	0	0.122215849	0.28853102	0.199000049	0	0.245384576	0	0	Fibroblast
AAACAAGTATCTCCCA-1_2	0	0.306229469	0	0	0	0.324357719	0.369412812	0	0	0	0	0	Fibroblast
AAACAATCTACTAGCA-1_2	0	0.252981927	0	0	0	0.201596639	0.399740691	0	0	0.145680743	0	0	Fibroblast
AAACACCAATAACTGC-1_2	0	0.287763061	0	0	0	0	0.532151859	0.18008508	0	0	0	0	Fibroblast
AAACAGCTTTCAGAAG-1_2	0	0.131410374	0	0	0	0	0.347042585	0.143211789	0	0.256673592	0.121661659	0	Fibroblast
AAACAGGGTCTATATT-1_2	0	0	0	0	0	0	0.4693222	0.201139057	0	0.329538743	0	0	Fibroblast
AAACAGTGTTCCTGGG-1_2	0	0	0	0	0	0.294587882	0.260600004	0.295324181	0	0	0.149487934	0	Macrophage.Monocyte
AAACATGGTGAGAGGA-1_2	0	0.134858549	0	0	0	0.113055399	0.29438266	0.191327478	0.129989731	0.136386183	0	0	Fibroblast
AAACATTTCCCGGATT-1_2	0	0.260517007	0	0	0	0.476473123	0.26300987	0	0	0	0	0	Epithelial
AAACCCGAACGAAATC-1_2	0	0.393217438	0	0	0	0.162366421	0.28672124	0.157694901	0	0	0	0	CD4.T.cell
AAACCGGAAATGTTAA-1_2	0	0	0	0	0	0	0.755141371	0	0	0.244858629	0	0	Fibroblast
AAACCGGGTAGGTACC-1_2	0	0.174509791	0	0	0	0	0.4890112	0.147730785	0	0.188748223	0	0	Fibroblast
AAACCGTTCGTCCAGG-1_2	0	0	0	0	0	0	0.389714143	0.365134144	0	0.245151713	0	0	Fibroblast
AAACCTAAGCAGCCGG-1_2	0	0.276822446	0	0	0	0.30171072	0.267161957	0	0.154304877	0	0	0	Epithelial
AAACCTCATGAAGTTG-1_2	0	0	0	0	0	0.141127583	0.409620153	0.160037522	0	0.289214742	0	0	Fibroblast
AAACGAAGATGGAGTA-1_2	0	0	0	0	0	0	0.558379646	0.240228978	0	0.201391376	0	0	Fibroblast
AAACGAGACGGTTGAT-1_2	0	0	0	0	0	0.144705659	0.373648988	0.159625621	0	0.322019732	0	0	Fibroblast
AAACGCTGGGCACGAC-1_2	0	0	0.149783044	0	0	0.18137987	0	0	0	0.50064839	0	0.168188696	Neutrophil
AAACGGGCGTACGGGT-1_2	0	0.373672453	0	0	0	0.347667895	0.278659652	0	0	0	0	0	CD4.T.cell
AAACGGGTTGGTATCC-1_2	0	0.154005027	0	0	0	0.147678871	0.299451971	0.157608455	0	0.241255676	0	0	Fibroblast
AAACGGTTGCGAACTG-1_2	0	0	0	0	0	0.325476495	0.208609445	0	0	0.46591406	0	0	Neutrophil
AAACTCGGTTCGCAAT-1_2	0	0.176628582	0	0	0	0.154448484	0.365986966	0	0.121631169	0	0	0.181304799	Fibroblast
AAACTCGTGATATAAG-1_2	0.14845782	0.149241785	0	0	0	0	0.466378623	0	0	0.235921772	0	0	Fibroblast
AAACTGCTGGCTCCAA-1_2	0	0	0	0	0	0	0.437658074	0.216940091	0	0.16430898	0.181092854	0	Fibroblast
AAACTTAATTGCACGC-1_2	0	0	0	0	0	0	0.336563601	0.175473176	0	0.32954724	0.158415983	0	Fibroblast
AAACTTGCAAACGTAT-1_2	0	0.151487896	0	0	0	0.124477802	0.384336159	0.192016822	0	0.147681321	0	0	Fibroblast
AAAGAATGACCTTAGA-1_2	0	0	0	0	0	0.20925517	0.300351194	0.30450368	0	0	0	0.185889956	Macrophage.Monocyte
AAAGAATGTGGACTAA-1_2	0	0.145404663	0	0	0	0.330436285	0.169592432	0	0	0.35456662	0	0	Neutrophil
AAAGACCCAAGTCGCG-1_2	0	0.147054387	0	0	0	0.165168929	0.277302706	0.175629435	0	0.234844543	0	0	Fibroblast
AAAGACTGGGCGCTTT-1_2	0	0	0	0	0	0	1	0	0	0	0	0	Fibroblast
AAAGGCCCTATAATAC-1_2	0	0.195079006	0	0	0	0	0.391351301	0.227175035	0	0	0.186394658	0	Fibroblast
AAAGGCTACGGACCAT-1_2	0	0	0	0	0	0.389376938	0.160499262	0.188779665	0	0.261344135	0	0	Epithelial
AAAGGCTCTCGCGCCG-1_2	0	0	0	0	0	0.195456552	0.343606542	0.177112635	0	0.283824271	0	0	Fibroblast
AAAGGGATGTAGCAAG-1_2	0	0.180302195	0	0	0	0.136798331	0.331134208	0.228284048	0	0.123481219	0	0	Fibroblast
AAAGGGCAGCTTGAAT-1_2	0	0.154472952	0	0	0	0.166069159	0.368785506	0.179458583	0	0.131213799	0	0	Fibroblast
AAAGTAGCATTGCTCA-1_2	0	0.264422202	0	0	0	0.126046903	0.305508403	0.132214967	0	0.171807525	0	0	Fibroblast
AAAGTCACTGATGTAA-1_2	0	0.186191138	0	0	0	0.131786305	0.370735994	0.163573382	0	0.147713181	0	0	Fibroblast
AAAGTCGACCCTCAGT-1_2	0	0	0	0	0	0	0.675150983	0.181483196	0	0.143365821	0	0	Fibroblast
AAAGTGCCATCAATTA-1_2	0	0	0	0.197858384	0	0.345908474	0.264103435	0	0	0	0.192129706	0	Epithelial
AAAGTGTGATTTATCT-1_2	0	0	0	0	0	0	0.199729175	0	0	0	0.15540246	0.644868365	Plasma.cell
AAAGTTGACTCCCGTA-1_2	0	0	0	0	0	0	0	0.168830997	0	0	0	0.831169003	Plasma.cell
AAATAAGGTAGTGCCC-1_2	0	0.157577347	0	0	0	0.176187768	0.347059077	0.139945216	0	0.179230591	0	0	Fibroblast
AAATACCTATAAGCAT-1_2	0	0.127229062	0	0	0	0	0.383946317	0.255368717	0	0.233455904	0	0	Fibroblast
AAATAGCTTAGACTTT-1_2	0	0.295483612	0	0.168734134	0	0	0.311152212	0	0	0.224630042	0	0	Fibroblast
AAATAGGGTGCTATTG-1_2	0	0.363929968	0	0	0	0.213432751	0.263131895	0.159505386	0	0	0	0	CD4.T.cell
AAATCCGATACACGCC-1_2	0	0.269134192	0	0	0	0.320636698	0.252439425	0	0	0.157789686	0	0	Epithelial
AAATCGCGGAAGGAGT-1_2	0	0	0	0	0	0.155263063	0.355547733	0.139948464	0	0.17484178	0.17439896	0	Fibroblast
AAATCGTGTACCACAA-1_2	0	0	0	0	0	0.212781184	0.322690066	0.146587585	0	0.317941165	0	0	Fibroblast
AAATCTAGCCCTGCTA-1_2	0	0.247995945	0	0	0	0.325092204	0.265236155	0.161675695	0	0	0	0	Epithelial
AAATCTGCCCGCGTCC-1_2	0	0	0	0	0	0.307143974	0.287182565	0.187184197	0	0.218489264	0	0	Epithelial
AAATGATTCGATCAGC-1_2	0	0.17649087	0	0	0	0	0.548069406	0.132902466	0	0.142537258	0	0	Fibroblast
AAATGCTCGTTACGTT-1_2	0	0	0	0	0	0	0.502196148	0.309973364	0	0.187830489	0	0	Fibroblast
AAATGGCATGTCTTGT-1_2	0	0.168960097	0	0	0	0.161744361	0.240441379	0.151519294	0.125115681	0.152219188	0	0	Fibroblast
AAATGGCCCGTGCCCT-1_2	0	0.151488745	0	0	0	0.143771052	0.320205605	0.213239422	0	0.171295177	0	0	Fibroblast
AAATGGTCAATGTGCC-1_2	0	0.1845407	0	0	0	0.134139942	0.349927237	0.181472595	0	0.149919527	0	0	Fibroblast
AAATGTGGGTGCTCCT-1_2	0	0	0	0	0	0.144701394	0.511408936	0	0	0.212211517	0.131678154	0	Fibroblast
AAATTAACGGGTAGCT-1_2	0	0.179544792	0	0	0	0.15297115	0.498019674	0.169464385	0	0	0	0	Fibroblast
AAATTAATAAGCGCGA-1_2	0	0.175379739	0	0	0	0	0.336116378	0.1581752	0	0.142440516	0.187888168	0	Fibroblast
AAATTACCTATCGATG-1_2	0	0	0	0	0	0	0.809732725	0	0	0.190267275	0	0	Fibroblast
AAATTCCAGGTCCAAA-1_2	0	0.366001544	0	0	0	0	0.387039747	0.246958709	0	0	0	0	Fibroblast
AAATTGATAGTCCTTT-1_2	0	0	0	0	0	0	0.300429235	0.536020289	0	0.163550475	0	0	Macrophage.Monocyte
AAATTGCGGCGGTTCT-1_2	0	0	0	0	0	0	0.478096844	0.262890741	0	0.259012415	0	0	Fibroblast
AAATTTGCGGGTGTGG-1_2	0	0.112530945	0	0	0	0	0.341490494	0.428726987	0	0.117251574	0	0	Macrophage.Monocyte
AACAACTGGTAGTTGC-1_2	0	0.190871366	0	0	0	0.191018478	0.339742307	0.27836785	0	0	0	0	Fibroblast
AACAATACATTGTCGA-1_2	0	0.177339782	0	0	0	0.203950958	0.326156985	0.142657172	0	0.149895103	0	0	Fibroblast
AACAATTACTCTACGC-1_2	0	0.263261405	0	0	0	0	0.377643556	0.156959473	0	0.202135566	0	0	Fibroblast
AACACACGCTCGCCGC-1_2	0	0.21990781	0	0	0	0.163109303	0.198944242	0	0.15036631	0.121574629	0	0.146097706	CD4.T.cell
AACACGAGACGCGGCC-1_2	0	0.165236202	0	0	0	0.147334995	0.316399902	0.126949468	0	0.244079434	0	0	Fibroblast
AACACGCGGCCGCGAA-1_2	0	0	0.336047431	0	0	0.122021127	0.225213113	0.116898506	0	0.199819824	0	0	CD8.T.cell
AACAGCTGTGTGGCAA-1_2	0	0.147461083	0	0	0	0.163290355	0.31497651	0.212602844	0	0.161669208	0	0	Fibroblast
AACAGGAAATCGAATA-1_2	0	0.136408723	0	0	0	0.225485372	0.273515467	0	0.144983764	0	0.219606674	0	Fibroblast
AACAGGATGGGCCGCG-1_2	0	0	0	0	0	0	0.548015337	0	0	0.451984663	0	0	Fibroblast
AACAGGTAGTATGGAT-1_2	0	0.294522167	0	0	0	0.228611803	0.303133176	0	0	0	0.173732853	0	Fibroblast
AACATAGCGTGTATCG-1_2	0	0	0	0	0	0.357760184	0.303245483	0	0.152100514	0.18689382	0	0	Epithelial
AACATATCAACTGGTG-1_2	0	0	0	0	0	0	0.852343939	0.147656061	0	0	0	0	Fibroblast
AACATTGAAGTTGATC-1_2	0	0.209992727	0	0	0	0	0.344991948	0.160090696	0	0.28492463	0	0	Fibroblast
AACATTGGTCAGCCGT-1_2	0	0.118431003	0	0	0	0.124366595	0.312661978	0.17426273	0	0.270277695	0	0	Fibroblast
AACATTGTGACTCGAG-1_2	0	0.184627592	0	0	0	0.402845882	0.231167312	0	0	0.181359214	0	0	Epithelial
AACCAAGACTTCTCTG-1_2	0	0	0	0	0	0	0.616432486	0.1959745	0.187593014	0	0	0	Fibroblast
AACCATAGGGTTGAAC-1_2	0	0.135075013	0	0.154029899	0	0	0.161900442	0.237295699	0	0	0.311698948	0	NK
AACCATGGGATCGCTA-1_2	0	0.180365794	0	0	0	0	0.448259825	0.371374382	0	0	0	0	Fibroblast
AACCCAGAGACGGAGA-1_2	0	0.139281068	0	0	0	0	0.278997527	0.122909022	0	0.458812384	0	0	Neutrophil
AACCCATCCCATGATC-1_2	0	0.170344381	0	0	0	0.174224446	0.361900022	0.157536933	0	0.135994217	0	0	Fibroblast
AACCCGACAACCCGTG-1_2	0	0.199553159	0	0	0	0.223601533	0.292672712	0	0	0.284172596	0	0	Fibroblast
AACCCGAGCAGAATCG-1_2	0	0.338896494	0	0	0	0.220160467	0.440943039	0	0	0	0	0	Fibroblast
AACCCGCTGTATTCCA-1_2	0	0	0.223798908	0	0.108728865	0.24248306	0	0.153985352	0	0.15967467	0.111329145	0	Epithelial
AACCCTACTGTCAATA-1_2	0	0.225016092	0	0	0	0.124035112	0.327769551	0	0	0.14816014	0	0.175019105	Fibroblast
AACCGAGCTTGGTCAT-1_2	0	0	0	0	0	0.194326926	0.32598778	0.193861163	0	0.285824131	0	0	Fibroblast
AACCGCTAAGGGATGC-1_2	0	0.173414199	0	0	0	0	0.201393472	0.150221429	0	0.165377963	0	0.309592937	Plasma.cell
AACCGTTGTGTTTGCT-1_2	0	0.30949495	0	0	0	0	0.269115498	0.129480577	0	0.291908975	0	0	CD4.T.cell
AACCTCGCTTTAGCCC-1_2	0	0.318140503	0	0	0	0.253897707	0.246733339	0	0	0.181228451	0	0	CD4.T.cell
AACCTGTCACGGAATT-1_2	0	0.242786066	0	0	0	0.232414575	0.345914274	0	0.178885085	0	0	0	Fibroblast
AACCTTTAAATACGGT-1_2	0	0	0.153893616	0	0	0.228076646	0.458893265	0.159136473	0	0	0	0	Fibroblast
AACGAAAGTCGTCCCA-1_2	0	0.216452686	0	0	0	0	0.282791537	0.153321533	0	0.347434245	0	0	Neutrophil
AACGACCTCCTAGCCG-1_2	0	0	0	0	0	0.400859483	0.24087962	0	0	0.358260898	0	0	Epithelial
AACGATAATGCCGTAG-1_2	0	0.219012422	0	0	0	0.161506302	0.186999165	0	0.155061192	0.140806655	0	0.136614264	CD4.T.cell
AACGATAGAAGGGCCG-1_2	0	0	0	0	0	0	0.261695042	0.1861531	0	0.424246444	0	0.127905413	Neutrophil
AACGATATGTCAACTG-1_2	0	0	0	0	0	0.156375184	0.346465609	0.28142068	0	0.215738528	0	0	Fibroblast
AACGCATGATCTGGGT-1_2	0	0	0	0	0	0	0.676369453	0	0	0.323630547	0	0	Fibroblast
AACGCGAACGGCAACA-1_2	0	0.183292305	0	0	0	0	0.615289656	0.201418039	0	0	0	0	Fibroblast
AACGCGACCTTGGGCG-1_2	0	0.148151191	0	0.136511827	0	0.346009415	0.22919005	0	0.140137517	0	0	0	Epithelial
AACGCGGTCTCCAGCC-1_2	0	0.12816136	0	0	0	0	0.73514019	0	0	0.13669845	0	0	Fibroblast
AACGCTGTTGCTGAAA-1_2	0	0.359983691	0	0	0	0.307708303	0.332308006	0	0	0	0	0	CD4.T.cell
AACGGACGTACGTATA-1_2	0	0.239917208	0	0	0	0.153506902	0.291691807	0.14946634	0	0	0	0.165417742	Fibroblast
AACGGCCATCTCCGGT-1_2	0	0	0	0	0	0	0.401628774	0.313508447	0	0.154665252	0.130197527	0	Fibroblast
AACGTACTGTGGGTAC-1_2	0	0.122987459	0	0	0	0.12755575	0.305847555	0.249847436	0	0.193761799	0	0	Fibroblast
AACGTAGTCTACCCAT-1_2	0	0.228032411	0	0	0	0.167647463	0.418736213	0	0	0.185583913	0	0	Fibroblast
AACGTCAGACTAGTGG-1_2	0	0.156539719	0	0	0	0.125284243	0.368675471	0.129604148	0	0.219896419	0	0	Fibroblast
AACGTCGCTGCACTTC-1_2	0	0	0	0	0	0.295402995	0.230091703	0	0	0.474505302	0	0	Neutrophil
AACGTGCGAAAGTCTC-1_2	0	0.169350117	0	0	0	0.167609655	0.185264992	0.187778068	0	0.289997169	0	0	Neutrophil
AACTACCCGTTTGTCA-1_2	0	0.262634389	0	0.138614465	0	0.153622891	0.285301152	0	0	0	0.159827103	0	Fibroblast
AACTAGCGTATCGCAC-1_2	0	0.190380537	0	0	0	0.172006729	0.331076789	0.155079814	0	0.151456132	0	0	Fibroblast
AACTAGGCTTGGGTGT-1_2	0	0	0	0	0.230427666	0	0.422840284	0.154212901	0	0.192519149	0	0	Fibroblast
AACTCAAGTTAATTGC-1_2	0	0	0	0	0	0	0.663054483	0.336945517	0	0	0	0	Fibroblast
AACTCCAGAGCGTGTT-1_2	0	0.277846067	0	0	0	0.244760244	0.320676273	0	0.156717417	0	0	0	Fibroblast
AACTCGATAAACACGT-1_2	0	0.152481415	0	0	0	0	0.413849062	0.176344588	0	0.257324935	0	0	Fibroblast
AACTCGATGGCGCAGT-1_2	0	0	0	0	0	0	0.45064738	0.388282651	0	0.161069969	0	0	Fibroblast
AACTCTCAATAGAGCG-1_2	0	0.214840901	0	0	0	0.144250024	0.44093149	0	0	0.199977584	0	0	Fibroblast
AACTCTCAGTGTGCTC-1_2	0	0.118836316	0	0	0	0.129918285	0.228382895	0.299603798	0	0.223258706	0	0	Macrophage.Monocyte
AACTGAGTTATACTGA-1_2	0.156123687	0.164994003	0	0.142525827	0	0.186721182	0.215534504	0	0.134100798	0	0	0	Fibroblast
AACTGATATTAGGCCT-1_2	0	0.23279221	0	0	0	0.148834938	0.15440005	0.189358913	0	0.274613888	0	0	Neutrophil
AACTGGGTCCCGACGT-1_2	0	0.176808259	0	0	0	0.186057615	0.298306877	0.182477481	0	0.156349768	0	0	Fibroblast
AACTGGTGTGGGCCTT-1_2	0	0.153491184	0	0.12035714	0	0.153067905	0.319454431	0.126102927	0	0	0.127526413	0	Fibroblast
AACTTCTGCGTCTATC-1_2	0	0.182588688	0	0	0	0.240526434	0.410253066	0.166631812	0	0	0	0	Fibroblast
AACTTGCCCGTATGCA-1_2	0	0.155877013	0	0	0	0	0.483154999	0.18944184	0	0.171526149	0	0	Fibroblast
AACTTGCGTTCTCGCG-1_2	0	0	0	0	0	0	0.357389014	0.433982426	0	0.208628561	0	0	Macrophage.Monocyte
AACTTTACGGGAGCTT-1_2	0	0.129506538	0	0	0	0.133708679	0.345289724	0.190513168	0	0.200981891	0	0	Fibroblast
AACTTTAGCTGCTGAG-1_2	0	0.131616949	0	0	0	0.141452585	0.245690078	0.171890849	0	0.309349539	0	0	Neutrophil
AAGAAAGTTTGATGGG-1_2	0	0	0	0	0	0	0.428901245	0	0	0.571098755	0	0	Neutrophil
AAGAAGGATCAGTTAG-1_2	0	0.112665331	0	0	0	0	0.518315167	0.23859801	0	0.130421492	0	0	Fibroblast
AAGACATACGTGGTTT-1_2	0	0	0	0	0	0.394743616	0.270573195	0	0	0.334683189	0	0	Epithelial
AAGACCAAATAACTCA-1_2	0	0.364037871	0	0	0	0	0.181812598	0.12585788	0	0.328291651	0	0	CD4.T.cell
AAGACCCAACTGAACA-1_2	0	0.273026035	0	0	0	0.241701814	0.279603183	0	0	0.205668968	0	0	Fibroblast
AAGACTAACCCGTTGT-1_2	0	0	0	0	0	0.234243083	0.335307354	0.198622264	0	0.231827299	0	0	Fibroblast
AAGACTGCAAGCTACT-1_2	0	0	0.156854815	0	0	0.149483106	0.261351379	0.18008136	0	0.252229341	0	0	Fibroblast
AAGAGATGAATCGGTA-1_2	0	0	0	0	0	0.156728664	0.445962684	0.19401284	0	0.203295812	0	0	Fibroblast
AAGAGCTCTTTATCGG-1_2	0	0	0	0	0	0.192268193	0.385557068	0.16105459	0	0.261120149	0	0	Fibroblast
AAGAGGATGTACGCGA-1_2	0	0	0	0.130907913	0	0.153887724	0.552232588	0.162971775	0	0	0	0	Fibroblast
AAGAGGCATGGATCGC-1_2	0	0.13586084	0	0	0	0.183159343	0.318547981	0.210698671	0	0	0	0.151733165	Fibroblast
AAGAGGCCCTTTGGAA-1_2	0	0.263621174	0	0	0	0.281318188	0.279752771	0.175307866	0	0	0	0	Epithelial
AAGATGGCACCGGACC-1_2	0	0.12864012	0	0	0	0.193922627	0.339401812	0.153755536	0	0	0.184279906	0	Fibroblast
AAGATTGGCGGAACGT-1_2	0	0.159937524	0	0	0	0.175708788	0.43929529	0	0	0.225058397	0	0	Fibroblast
AAGCACCCTGCGTATC-1_2	0	0.338720186	0	0	0	0.164135864	0.258770812	0	0	0.238373139	0	0	CD4.T.cell
AAGCATACTCTCCTGA-1_2	0	0	0	0	0	0.212230963	0.363687666	0.17019529	0	0.253886081	0	0	Fibroblast
AAGCCACTTGCAGGTA-1_2	0	0.145114229	0	0	0	0.302174675	0.288805423	0	0	0.263905673	0	0	Epithelial
AAGCCGAAGCGGTTTA-1_2	0	0.240371278	0	0	0	0.160717653	0.448721498	0.150189571	0	0	0	0	Fibroblast
AAGCCGCCGTGAAATC-1_2	0	0.198712854	0	0	0	0.161006846	0.369736841	0.145099943	0	0	0.125443516	0	Fibroblast
AAGCCGGAGAGCAGGA-1_2	0	0.17353431	0	0.151592923	0	0.286223263	0.228636838	0	0.160012665	0	0	0	Epithelial
AAGCGCAGGGCTTTGA-1_2	0	0.184019182	0	0	0	0.237364462	0.268769441	0	0	0.309846915	0	0	Neutrophil
AAGCGTCCCTCATCGA-1_2	0	0	0	0	0	0	0.323718161	0.676281839	0	0	0	0	Macrophage.Monocyte
AAGCTAGATCGAGTAA-1_2	0	0	0	0	0	0.139244461	0.332495263	0.269536611	0	0.258723665	0	0	Fibroblast
AAGCTCGTGCCAAGTC-1_2	0	0	0	0	0	0.185699613	0.247441777	0.182365824	0	0.384492786	0	0	Neutrophil
AAGCTCTTTCATGGTG-1_2	0	0.152875085	0	0	0	0.12764717	0.2191167	0.11845403	0.167845191	0	0	0.214061825	Fibroblast
AAGGAGAACTTATAAG-1_2	0	0	0	0	0	0.147040782	0.359972949	0.186158121	0	0.306828148	0	0	Fibroblast
AAGGAGCGGTTGGTGC-1_2	0	0	0	0	0	0.174395545	0.475532653	0.152625158	0	0.197446643	0	0	Fibroblast
AAGGATCGATCGCTTG-1_2	0	0.275922995	0	0	0	0.180725166	0.303244044	0	0	0.240107794	0	0	Fibroblast
AAGGATGAGGGACCTC-1_2	0	0.18335377	0	0	0	0.222198486	0.361569446	0.232878299	0	0	0	0	Fibroblast
AAGGCAGGCTGTCTCC-1_2	0	0.216774359	0.152879799	0	0	0.158900867	0.279679278	0.191765697	0	0	0	0	Fibroblast
AAGGCGCGTAAAGCTT-1_2	0	0.122045126	0	0	0	0.189257477	0.277762492	0.127781309	0	0.168811179	0.114342416	0	Fibroblast
AAGGCTGTGCTCATCG-1_2	0	0	0	0	0	0.142686554	0.44616248	0.215049671	0	0.196101296	0	0	Fibroblast
AAGGGAACGACTGGCT-1_2	0	0.174164595	0	0	0	0	0.402152944	0.188350666	0	0.235331795	0	0	Fibroblast
AAGGGACAGATTCTGT-1_2	0	0	0	0	0	0.179772999	0.450860006	0	0.178553289	0.190813706	0	0	Fibroblast
AAGGGACTATGCATTC-1_2	0	0.137895201	0	0	0	0	0.296923125	0.155760634	0	0.40942104	0	0	Neutrophil
AAGGGTTTGATTTCAG-1_2	0	0	0.133212588	0	0	0.15792941	0.38527709	0.12072278	0	0.202858131	0	0	Fibroblast
AAGGTATCCTAATATA-1_2	0	0.1651504	0	0	0	0.15623883	0.24419595	0.177544134	0	0.256870687	0	0	Neutrophil
AAGGTGATAAACCAGC-1_2	0	0	0	0	0	0	0	0	0	0.182515488	0	0.817484512	Plasma.cell
AAGTAAGCTTCCAAAC-1_2	0	0.206097184	0	0	0	0.133832734	0.336926996	0.189261167	0	0.13388192	0	0	Fibroblast
AAGTAGAAGACCGGGT-1_2	0	0	0	0	0	0.223581281	0.235051039	0.215491169	0	0.32587651	0	0	Neutrophil
AAGTAGTGACGCGAGG-1_2	0	0	0	0	0	0.146030615	0.446117989	0.193797362	0	0.214054034	0	0	Fibroblast
AAGTCAATTGTCGTCA-1_2	0	0.200480078	0	0	0	0	0.443555894	0.196755992	0	0	0.159208036	0	Fibroblast
AAGTCTTCTGTGGCCT-1_2	0	0	0	0	0	0.171010139	0.417110045	0.171026668	0	0.240853148	0	0	Fibroblast
AAGTGACGACCGAATT-1_2	0	0	0	0	0	0	0.761250552	0	0	0.238749448	0	0	Fibroblast
AAGTGAGTCGGGTTTA-1_2	0	0.237992272	0	0	0	0.20341069	0.411310617	0	0	0.147286421	0	0	Fibroblast
AAGTGCAAAGGTAGAC-1_2	0	0	0	0	0	0	0.831377581	0.168622419	0	0	0	0	Fibroblast
AAGTGCCTTGACTGTA-1_2	0	0.19955111	0	0	0	0.221340367	0.226120444	0.153493416	0	0	0.199494663	0	Fibroblast
AAGTGCGTTAGAATCT-1_2	0	0.21816449	0	0	0	0.149367207	0.361643612	0.270824692	0	0	0	0	Fibroblast
AAGTGCTTCTCTATTG-1_2	0	0.160566384	0	0	0	0.109079342	0.388882888	0.197289881	0.144181505	0	0	0	Fibroblast
AAGTGTTTGGAGACGG-1_2	0	0.27306615	0	0	0	0.153367117	0.188684471	0.137917602	0	0.127250527	0	0.119714134	CD4.T.cell
AAGTTCACTCCAAGCT-1_2	0	0.275960674	0	0	0	0.225434674	0.351373511	0	0.147231141	0	0	0	Fibroblast
AAGTTCAGTCTGCGTA-1_2	0	0.135192187	0	0	0.17383237	0	0.496412531	0	0	0.194562912	0	0	Fibroblast
AAGTTCGGCCAACAGG-1_2	0	0	0.14427484	0	0	0	0.373207439	0.482517721	0	0	0	0	Macrophage.Monocyte
AAGTTGTGATGTTATA-1_2	0	0	0	0	0	0.443778599	0.15318624	0	0.193790302	0.209244859	0	0	Epithelial
AAGTTTACTAATGGCA-1_2	0	0	0	0	0	0	0.320581429	0.421148855	0	0.258269717	0	0	Macrophage.Monocyte
AAGTTTATGGGCCCAA-1_2	0	0	0	0	0	0.260141368	0.381242163	0	0	0.133347973	0	0.225268496	Fibroblast
AATAACAACGCTCGGC-1_2	0	0	0	0	0	0	0.611313738	0.221319251	0	0.167367011	0	0	Fibroblast
AATAACACTAGAACAA-1_2	0	0	0	0	0	0	0.498662163	0.501337837	0	0	0	0	Macrophage.Monocyte
AATAATCTTCGTATCG-1_2	0	0.243052437	0	0.173219972	0	0.295689313	0.288038278	0	0	0	0	0	Epithelial
AATACCGGAGGGCTGT-1_2	0	0.172581448	0	0.121381382	0	0.282826803	0.239876041	0	0	0.183334326	0	0	Epithelial
AATACCTGATGTGAAC-1_2	0	0	0	0	0	0.31586553	0	0.179651843	0.153356558	0.351126069	0	0	Neutrophil
AATAGAACAGAGTGGC-1_2	0	0.169469928	0	0	0	0.132696712	0.346535736	0.131067365	0	0.22023026	0	0	Fibroblast
AATAGAATCTGTTTCA-1_2	0.430233292	0.200422321	0	0	0	0	0.186243448	0.183100939	0	0	0	0	B.cell
AATAGCTACCGCGTGC-1_2	0	0.168893269	0	0	0	0	0.639125002	0.191981729	0	0	0	0	Fibroblast
AATAGTCCGTCCCGAC-1_2	0	0	0	0	0	0.173873675	0.358355693	0.162785101	0	0.304985531	0	0	Fibroblast
AATATCAAGGTCGGAT-1_2	0	0.16950393	0	0	0	0	0.533461123	0.170345943	0	0.126689003	0	0	Fibroblast
AATATCCTAGCAAACT-1_2	0	0	0	0	0	0.183524175	0.379192603	0.159859961	0	0.136623923	0.140799338	0	Fibroblast
AATATCGAATCAATGC-1_2	0	0.268739161	0	0.143695462	0	0.140660619	0.283563044	0	0	0.163341714	0	0	Fibroblast
AATATCGAGGGTTCTC-1_2	0	0.170989661	0	0	0	0	0.460542204	0	0	0.368468135	0	0	Fibroblast
AATATTGGAGTATTGA-1_2	0	0.192165228	0	0	0	0	0.654522414	0.153312357	0	0	0	0	Fibroblast
AATCAGACTGCAGGAC-1_2	0	0.143020205	0	0	0	0.132035226	0.260876083	0.181052775	0	0.283015712	0	0	Neutrophil
AATCAGGTTTCATTTA-1_2	0	0.273551159	0	0.186874332	0	0.245649308	0.293925201	0	0	0	0	0	Fibroblast
AATCATGTAAAGACTC-1_2	0	0.287393208	0	0	0	0.236896339	0.334915006	0	0	0.140795447	0	0	Fibroblast
AATCCAAGGGCCTGAG-1_2	0	0.115692954	0	0	0	0.122407837	0.246253112	0.175609928	0	0.204729793	0.135306376	0	Fibroblast
AATCCATGCAAGGGTG-1_2	0	0	0	0	0	0.153729844	0.300958997	0.291207463	0	0.254103697	0	0	Fibroblast
AATCGCCTCAGCGCCA-1_2	0	0	0	0	0	0.17534757	0.424578599	0.145058297	0	0.255015533	0	0	Fibroblast
AATCGCGCAGAGGACT-1_2	0	0.283820786	0	0	0	0.203434965	0.318813144	0	0	0.193931105	0	0	Fibroblast
AATCGGGACACTACGA-1_2	0	0	0.283772602	0	0	0.123596972	0.406295984	0.186334441	0	0	0	0	Fibroblast
AATCGGTATAGCCCTC-1_2	0	0.219509375	0	0	0	0.32117801	0.246183536	0	0	0.213129078	0	0	Epithelial
AATCGTGAGCCGAGCA-1_2	0	0	0	0	0	0.366407762	0.633592238	0	0	0	0	0	Fibroblast
AATCTAGGTTTACTTG-1_2	0	0	0	0	0	0.197522105	0.460077575	0.132750321	0	0.20965	0	0	Fibroblast
AATCTATGCCGGAGCC-1_2	0	0	0	0	0	0.133748428	0.509567618	0.176535303	0	0.180148652	0	0	Fibroblast
AATCTCTACTGTGGTT-1_2	0	0.204935423	0	0	0	0.160394591	0.340514776	0	0	0.29415521	0	0	Fibroblast
AATCTGCGTTGGGACG-1_2	0	0.198798932	0	0	0	0.139448964	0.251158935	0.139014774	0	0.156539382	0.115039013	0	Fibroblast
AATCTGGCTTTCTAGT-1_2	0	0	0	0	0	0	0.505223941	0.207501698	0	0.287274361	0	0	Fibroblast
AATGACAGCAATGTCT-1_2	0	0	0	0.136226177	0	0.126132029	0.340198113	0.130545647	0.145430194	0.121467839	0	0	Fibroblast
AATGACGTAGGATGTC-1_2	0.164339857	0.338759402	0	0	0	0	0.27897367	0	0	0.217927071	0	0	CD4.T.cell
AATGACTGTCAGCCGG-1_2	0	0	0	0	0	0.23006113	0.354134043	0.18183464	0	0.233970187	0	0	Fibroblast
AATGAGTTCGCATATG-1_2	0	0.195462762	0	0	0	0	0.386804842	0.29086424	0	0.126868155	0	0	Fibroblast
AATGATGATACGCTAT-1_2	0	0	0	0	0	0	0.625863437	0	0	0.166598503	0.20753806	0	Fibroblast
AATGATGCGACTCCTG-1_2	0	0	0	0	0	0	0.44764902	0.132285652	0	0.268015431	0.152049897	0	Fibroblast
AATGCAACCGGGTACC-1_2	0	0.124057295	0	0	0	0.152525064	0.381458734	0.128302469	0	0	0.213656438	0	Fibroblast
AATGGTCCACCGTTCA-1_2	0	0.144051721	0	0	0	0	0.526208789	0.187131178	0	0.142608311	0	0	Fibroblast
AATGGTTCTCACAAGC-1_2	0	0.117376982	0	0	0	0.27587879	0.386751201	0.219993027	0	0	0	0	Fibroblast
AATGTATGGCACTGTA-1_2	0	0.351811417	0	0.12205368	0	0	0.353259018	0	0	0.172875885	0	0	Fibroblast
AATGTGCCCGAGGTGT-1_2	0	0	0	0	0	0.146247809	0.550855173	0.163997173	0	0	0.138899845	0	Fibroblast
AATGTGCTAATCTGAG-1_2	0	0	0	0.182359215	0	0.183871878	0.37471455	0	0	0.259054357	0	0	Fibroblast
AATGTTAAGACCCTGA-1_2	0	0.151510659	0	0	0	0.336153408	0.228294648	0	0.14092869	0.143112595	0	0	Epithelial
AATGTTGTCGTGAGAC-1_2	0	0.208034239	0	0	0	0.347165894	0.226079954	0	0	0.218719912	0	0	Epithelial
AATTAAAGGTCGGCGT-1_2	0	0.193082782	0	0	0	0	0.512471026	0.294446192	0	0	0	0	Fibroblast
AATTAACGGATTTCCA-1_2	0	0.171492137	0	0	0	0.203473205	0.277665575	0	0.125053874	0.222315209	0	0	Fibroblast
AATTACGAGACCCATC-1_2	0	0.160362532	0	0	0	0	0.679636991	0	0	0.160000477	0	0	Fibroblast
AATTACTCGTACGCTC-1_2	0	0.118763582	0	0	0.129341711	0	0.387444693	0.172105914	0	0.192344101	0	0	Fibroblast
AATTAGCGCTGCAGCG-1_2	0	0.159950921	0	0	0	0.170560734	0.181308782	0.154802671	0	0.180893177	0.152483715	0	Fibroblast
AATTATACCCAGCAAG-1_2	0	0	0	0	0	0.423940967	0.183812495	0	0.157156565	0.235089973	0	0	Epithelial
AATTCATAAGGGATCT-1_2	0	0	0	0	0.231276751	0	0.4627866	0.161911039	0	0	0.14402561	0	Fibroblast
AATTCATTGTCATGCA-1_2	0	0.15631245	0	0.115463936	0	0.121086001	0.243395798	0.210227891	0	0.153513925	0	0	Fibroblast
AATTCCAACTTGGTGA-1_2	0	0.119431822	0	0	0	0	0.527897892	0.190640369	0	0.162029918	0	0	Fibroblast
AATTCCAAGCATGTAC-1_2	0	0.185249997	0	0	0	0.269687165	0	0	0	0.545062837	0	0	Neutrophil
AATTCGATTCGAGGAT-1_2	0	0.218205832	0	0	0	0.230947104	0.343977954	0	0	0	0	0.206869111	Fibroblast
AATTCTAGAGTTAGGC-1_2	0	0.128112752	0	0	0	0	0.248280353	0.466444762	0	0.157162132	0	0	Macrophage.Monocyte
AATTGAACGCTCTGGT-1_2	0.218308022	0.235257704	0	0	0	0	0.197712061	0	0	0.179147849	0.169574363	0	CD4.T.cell
AATTGCAGCAATCGAC-1_2	0	0.156853406	0	0	0	0.340253707	0.189132512	0.14195043	0	0.171809944	0	0	Epithelial
AATTGCGTGGATTACA-1_2	0	0	0	0	0	0.157756177	0.325640096	0.145988349	0	0.370615378	0	0	Neutrophil
AATTGTGGTTGCCAAA-1_2	0	0.154364485	0	0.166287718	0	0.315114831	0.173848627	0	0	0.190384338	0	0	Epithelial
AATTTGGTTCCAAAGA-1_2	0	0.145724704	0	0	0	0	0.357266109	0.197847242	0	0.299161944	0	0	Fibroblast
ACAAACCATGCGTCCT-1_2	0	0.270901847	0	0	0	0	0.410058371	0	0	0.319039782	0	0	Fibroblast
ACAAACTCCATCAGAG-1_2	0	0.118928398	0.15857506	0	0	0.143465402	0.237073697	0.107310253	0.23464719	0	0	0	Fibroblast
ACAAAGAAGGTAGGCC-1_2	0	0	0	0	0	0.114008377	0.310514161	0.113773188	0	0.326344508	0.135359766	0	Neutrophil
ACAAAGCATGACCTAG-1_2	0	0.306808844	0	0	0	0.388176352	0.305014804	0	0	0	0	0	Epithelial
ACAAATCGCACCGAAT-1_2	0	0.400617134	0	0	0	0	0.419000849	0	0	0.180382017	0	0	Fibroblast
ACAAATGGTAGTGTTT-1_2	0.360516627	0.358562593	0	0	0	0	0.280920781	0	0	0	0	0	B.cell
ACAAATTCAGATCTGA-1_2	0	0	0	0	0	0	0.485114643	0.202011474	0	0	0.155735299	0.157138584	Fibroblast
ACAACAGCATGAGCTA-1_2	0	0	0	0	0	0	0.177625352	0.631530745	0	0.190843903	0	0	Macrophage.Monocyte
ACAACGGTCCCTGCGA-1_2	0	0	0	0	0	0.162475467	0.3367372	0.164649287	0	0.143987437	0.192150609	0	Fibroblast
ACAAGCAGTGCCTAGC-1_2	0	0	0	0	0	0	0.654067634	0.172483074	0	0.173449292	0	0	Fibroblast
ACAAGCTATATGGAAG-1_2	0	0.154271721	0	0	0	0.138566936	0.314097044	0.143750653	0	0.249313646	0	0	Fibroblast
ACAAGGAAATCCGCCC-1_2	0	0.253737427	0	0	0	0.158040551	0.310448928	0	0	0.277773093	0	0	Fibroblast
ACAAGGACAAGAGGTT-1_2	0	0.148595758	0	0	0	0.153713317	0.419310088	0	0	0.278380836	0	0	Fibroblast
ACAAGGATGCTTTAGG-1_2	0	0.278226836	0	0	0	0.238595434	0.48317773	0	0	0	0	0	Fibroblast
ACAAGGGCAGGCTCTG-1_2	0	0.319487448	0	0	0	0.135939667	0.216803094	0.19410937	0	0.13366042	0	0	CD4.T.cell
ACAATAGTCGTACGTT-1_2	0	0	0	0	0	0.236044502	0.541148725	0	0	0.222806773	0	0	Fibroblast
ACAATCCATTTAAACC-1_2	0	0	0	0	0	0	0.533473635	0.152514995	0	0.140808384	0.173202985	0	Fibroblast
ACAATCGATCTTTATA-1_2	0	0	0	0	0	0	0.162593588	0.438887518	0	0.398518894	0	0	Macrophage.Monocyte
ACAATGAATACGGAGA-1_2	0	0	0	0	0	0	0.426807957	0.322623883	0	0.25056816	0	0	Fibroblast
ACAATTGTGTCTCTTT-1_2	0	0.344805773	0	0	0	0.314534256	0.340659971	0	0	0	0	0	CD4.T.cell
ACAATTTAGGAGGCTC-1_2	0	0.175064931	0	0	0	0	0.469247419	0.137114143	0	0.218573507	0	0	Fibroblast
ACAATTTGAGCAGTGG-1_2	0	0	0	0	0	0	0.643820571	0.186799685	0	0.169379744	0	0	Fibroblast
ACAATTTGGCCATATT-1_2	0	0.290792762	0	0	0	0.20693627	0.344342222	0	0	0.157928746	0	0	Fibroblast
ACACAAAGACGGGTGG-1_2	0	0	0	0	0	0	0.542510225	0.150871019	0	0.306618757	0	0	Fibroblast
ACACACCAGGACCAGT-1_2	0	0.174738076	0	0	0	0	0	0.172982239	0	0	0	0.652279685	Plasma.cell
ACACACTTTCTACACG-1_2	0	0.17365061	0	0	0	0.127742923	0.381315041	0.173235792	0	0.144055634	0	0	Fibroblast
ACACATGATCAAATCT-1_2	0	0.203694512	0	0	0	0.120147217	0.370265584	0.132240147	0	0.17365254	0	0	Fibroblast
ACACATTGACGCAACA-1_2	0	0.169384751	0	0	0	0	0.401044422	0.255364994	0	0.174205833	0	0	Fibroblast
ACACATTTCCGTAGAC-1_2	0	0.211121947	0	0	0	0.180848849	0.140927664	0.169142449	0.126081417	0	0	0.171877675	CD4.T.cell
ACACCACATAATTAGC-1_2	0	0.276766537	0	0	0	0.266908433	0.456325029	0	0	0	0	0	Fibroblast
ACACCCAGCATGCAGC-1_2	0	0	0	0	0	0	0.556623515	0.443376485	0	0	0	0	Fibroblast
ACACCCGAGAAATCCG-1_2	0	0.126642706	0	0	0	0	0.416924073	0.182651819	0	0.141993714	0.131787689	0	Fibroblast
ACACCGAGCGCTCTTT-1_2	0	0.155373422	0	0	0	0.206954333	0.474791623	0.162880622	0	0	0	0	Fibroblast
ACACCGGTCTGACCGC-1_2	0	0.28610053	0	0	0	0	0.448331758	0.265567711	0	0	0	0	Fibroblast
ACACCTTAAGTAGGGC-1_2	0	0.206198379	0	0	0	0.132170176	0.415989587	0.126361481	0	0.119280378	0	0	Fibroblast
ACACCTTACTACTTGC-1_2	0	0.179697491	0	0	0	0.198614337	0.378181389	0	0	0.243506783	0	0	Fibroblast
ACACGAGACTCCTTCT-1_2	0	0.118088955	0	0	0	0.127715024	0.293138208	0.291592735	0	0.169465078	0	0	Fibroblast
ACACGGGAACTTAGGG-1_2	0	0.169157921	0	0	0	0.123438	0.345620009	0.188107216	0	0.173676854	0	0	Fibroblast
ACACGTAGGCCACAAG-1_2	0	0.228925569	0	0	0	0.319282553	0.294144838	0	0	0.157647039	0	0	Epithelial
ACACTCCAATGTCACT-1_2	0	0.123499593	0	0	0	0.15303607	0.419682235	0.155307266	0	0.148474836	0	0	Fibroblast
ACACTGATCAAGGTGT-1_2	0	0	0	0	0	0.116008467	0.2844269	0.170523628	0	0.308701849	0	0.120339156	Neutrophil
ACACTGGGACAGTCGT-1_2	0	0.174497417	0	0.124182399	0	0.177686734	0.179826244	0.109867297	0	0.11114794	0.122791968	0	Fibroblast
ACAGAACTGAGAACAA-1_2	0	0.168846669	0	0	0	0.154777192	0.436090207	0	0	0.240285932	0	0	Fibroblast
ACAGATTAGGTTAGTG-1_2	0	0.216467074	0	0	0	0	0.369560954	0.259683656	0	0	0.154288317	0	Fibroblast
ACAGCATAGAGCCAGT-1_2	0	0.133957213	0	0	0	0.130708587	0.380514242	0.136641602	0	0.218178356	0	0	Fibroblast
ACAGCGACATTCTCAT-1_2	0	0.20390782	0	0	0	0.260519879	0.400766192	0	0	0.134806109	0	0	Fibroblast
ACAGGAGGCGCAGCCG-1_2	0	0.15740907	0	0	0	0.137570476	0.31294803	0.201299449	0	0.190772975	0	0	Fibroblast
ACAGGCACGGATCCTT-1_2	0	0.249302801	0	0	0	0.355885314	0.394811885	0	0	0	0	0	Fibroblast
ACAGGCTTGCCCGACT-1_2	0	0.318321408	0	0	0	0.165805235	0.337986193	0	0	0.177887163	0	0	Fibroblast
ACAGGTGGAGGTGAGG-1_2	0	0	0	0	0	0	0.492668212	0.292997349	0	0.214334438	0	0	Fibroblast
ACAGGTGTGTTGTTGC-1_2	0	0	0	0	0	0.135270613	0.334063086	0.220846678	0	0.309819624	0	0	Fibroblast
ACAGTAATACAACTTG-1_2	0	0	0	0	0.146872052	0	0.7186344	0	0	0.134493548	0	0	Fibroblast
ACATAAGTCGTGGTGA-1_2	0	0.186210998	0	0	0	0.138389661	0.320321707	0.200325201	0	0.154752432	0	0	Fibroblast
ACATAATAAGGCGGTG-1_2	0	0	0	0	0	0.165410544	0.36998497	0.16044671	0	0.304157776	0	0	Fibroblast
ACATCAGCTGGGACGC-1_2	0	0	0	0	0	0	0.661756346	0.18699283	0	0.151250824	0	0	Fibroblast
ACATCCCGGCCATACG-1_2	0	0.183590227	0	0	0	0.226160271	0.380869048	0	0	0.209380453	0	0	Fibroblast
ACATCCTGGTAACTGT-1_2	0	0.29423335	0	0	0	0.165996924	0.226678535	0.16409052	0	0.149000671	0	0	CD4.T.cell
ACATCGATCGTTTACC-1_2	0	0	0.320515146	0	0	0.119975778	0.121831827	0.149440836	0.11204724	0.176189172	0	0	CD8.T.cell
ACATCGGTCAGCCGCG-1_2	0	0	0	0	0	0	0.339176696	0.374170433	0	0.286652871	0	0	Macrophage.Monocyte
ACATCGTATGCAATGG-1_2	0	0.302066928	0	0	0	0	0.147644015	0.254092875	0	0.296196181	0	0	CD4.T.cell
ACATGCTTACGGCAGC-1_2	0	0	0.117237999	0	0	0	0.338024994	0.124729445	0	0.251550273	0.168457289	0	Fibroblast
ACATGGCGCCAAAGTA-1_2	0	0.215682103	0	0	0	0.152506913	0.227026416	0.116784999	0	0.16388085	0.124118719	0	Fibroblast
ACATGGCTCAATTTAG-1_2	0	0	0	0	0	0	0.285643046	0.494117032	0	0.220239922	0	0	Macrophage.Monocyte
ACATTAGTTTATATCC-1_2	0	0.200141907	0	0	0	0.117701313	0.296187283	0.170761184	0	0.215208313	0	0	Fibroblast
ACATTCGCGCGGAATA-1_2	0	0.171299749	0.154344226	0	0	0	0.437283365	0.237072659	0	0	0	0	Fibroblast
ACATTTGAAACCTAAC-1_2	0	0	0	0	0	0.569270973	0	0	0	0.430729027	0	0	Epithelial
ACCAACACCACACACT-1_2	0	0	0	0.14832212	0	0	0.559794901	0.147049223	0	0.144833756	0	0	Fibroblast
ACCAACCGCACTCCAC-1_2	0	0	0	0	0	0.499452649	0.237329917	0	0	0.263217434	0	0	Epithelial
ACCAACGCTTATTTAT-1_2	0	0	0	0	0	0.184991605	0.317690981	0.145376456	0	0.351940958	0	0	Neutrophil
ACCAAGAACGCGTGTC-1_2	0	0	0	0	0	0	0.312858788	0.187615711	0	0.499525501	0	0	Neutrophil
ACCAAGTCATCGGCAG-1_2	0	0	0	0	0	0.324812326	0.200171885	0	0.16177592	0.313239869	0	0	Epithelial
ACCAATATGCAAGTTA-1_2	0	0.251890069	0	0	0	0.18868861	0.272664247	0	0	0.128779832	0.157977242	0	Fibroblast
ACCACAAGTTTCTATC-1_2	0	0.216791013	0	0	0	0.161355871	0.266086902	0.134909465	0	0.220856749	0	0	Fibroblast
ACCACACGGTTGATGG-1_2	0	0.16358472	0	0.121645998	0	0.248062313	0.202687039	0	0	0.142729868	0	0.121290062	Epithelial
ACCACCAATGTAACAA-1_2	0	0.22109463	0	0	0	0	0.433612035	0.178235511	0	0.167057824	0	0	Fibroblast
ACCACGTGCAGCTATA-1_2	0	0.252745037	0	0	0	0	0.327699034	0.162888866	0	0.256667062	0	0	Fibroblast
ACCACTGTTCAAGAAG-1_2	0	0	0	0	0	0	0.579400441	0.217944982	0	0.202654577	0	0	Fibroblast
ACCAGACCATAACAAC-1_2	0	0.132724663	0	0	0	0	0.392915622	0.225683639	0	0.248676076	0	0	Fibroblast
ACCAGGAGTGTGATCT-1_2	0	0	0	0.186116426	0	0.122951104	0.3775801	0	0	0.31335237	0	0	Fibroblast
ACCAGTGCCCGGTCAA-1_2	0	0.201282723	0	0	0	0.193799358	0.418060282	0	0	0.186857637	0	0	Fibroblast
ACCAGTGCGGGAGACG-1_2	0	0	0	0	0	0	0.450396243	0.19985496	0	0	0	0.349748797	Fibroblast
ACCATATCCGCAATAA-1_2	0	0.157877997	0	0	0	0.127855264	0.338291255	0.160957444	0	0.21501804	0	0	Fibroblast
ACCATCCGCCAACTAG-1_2	0	0.165102863	0	0	0	0.141622345	0.526110778	0	0	0.167164014	0	0	Fibroblast
ACCATCGTATATGGTA-1_2	0	0	0	0	0	0	0.72255947	0.27744053	0	0	0	0	Fibroblast
ACCCAACGCCCGTGGC-1_2	0	0.209685917	0	0	0	0.157183091	0.391815756	0	0	0.241315236	0	0	Fibroblast
ACCCACCTACATGCTC-1_2	0	0.134370519	0	0	0	0.146529763	0.427972479	0.128932602	0	0.162194637	0	0	Fibroblast
ACCCATCTTGAGGGTA-1_2	0	0.219698577	0	0	0	0	0.545417104	0	0	0.234884319	0	0	Fibroblast
ACCCATTTGTCCCTCT-1_2	0	0.194042228	0	0	0	0.28201161	0.387660589	0	0	0.136285573	0	0	Fibroblast
ACCCGAGCGAAATTAC-1_2	0	0	0	0	0	0	0.339767284	0.232458208	0	0.267120742	0.160653767	0	Fibroblast
ACCCGATTGGTTCCGA-1_2	0	0.167008942	0	0	0	0.147159252	0.367559391	0.119462223	0	0.198810192	0	0	Fibroblast
ACCCGGAAACTCCCAG-1_2	0	0.138740231	0	0	0	0.264893242	0.377568896	0.21879763	0	0	0	0	Fibroblast
ACCCGGAGCACCACAA-1_2	0	0.226558442	0	0.171033184	0	0.261308452	0.341099921	0	0	0	0	0	Fibroblast
ACCCGGATGACGCATC-1_2	0	0.301193739	0	0	0	0.179192741	0.261784667	0	0	0.257828853	0	0	CD4.T.cell
ACCCGGTTACACTTCC-1_2	0	0.148149718	0	0	0	0	0.501704961	0.350145322	0	0	0	0	Fibroblast
ACCCGTAGCAGAGAAT-1_2	0	0.132353405	0	0	0	0.18537001	0.293453133	0.119287554	0.112259701	0.157276197	0	0	Fibroblast
ACCCGTAGTCTAGTTG-1_2	0	0	0	0.149786552	0	0.308141823	0.196034512	0	0.149062754	0.196974359	0	0	Epithelial
ACCCGTGTCATCAGTA-1_2	0	0.128392101	0	0	0	0.163735212	0.276069613	0.157139518	0	0.157660068	0	0.117003488	Fibroblast
ACCCTATAGGACTGAG-1_2	0	0.128563904	0	0	0	0	0.434228402	0.29510846	0	0.142099235	0	0	Fibroblast
ACCCTATGCCATATCG-1_2	0	0	0	0	0	0.263135043	0.29688866	0.232003722	0	0.207972575	0	0	Fibroblast
ACCCTCCCGTCAGGGC-1_2	0	0.154317975	0	0	0	0.459433781	0	0.142418252	0	0.243829992	0	0	Epithelial
ACCCTCCCTTGCTATT-1_2	0.731562491	0.268437509	0	0	0	0	0	0	0	0	0	0	B.cell
ACCCTGGTAACGCCCT-1_2	0	0.190385402	0	0	0.211079676	0	0.425901325	0.172633597	0	0	0	0	Fibroblast
ACCCTTCATCTGCGAA-1_2	0	0.16922071	0	0	0	0.13063566	0.38248669	0.155205599	0	0.162451341	0	0	Fibroblast
ACCGAAAGGGCCCTGC-1_2	0	0.164156763	0	0	0	0.141167586	0.384797472	0.185997052	0	0.123881127	0	0	Fibroblast
ACCGAAGAGTCTGGTT-1_2	0	0.197860829	0	0	0	0.153487345	0.32650128	0.149176143	0	0.172974403	0	0	Fibroblast
ACCGACACATCTCCCA-1_2	0	0	0	0	0	0.294706773	0.30555754	0	0	0.192264132	0.207471555	0	Fibroblast
ACCGACTGAGTCCCAC-1_2	0	0	0	0	0	0.215051164	0.324629875	0.195221531	0	0.26509743	0	0	Fibroblast
ACCGAGTCTCCTTATT-1_2	0	0.266455413	0	0	0	0.224483933	0.355056583	0	0.154004072	0	0	0	Fibroblast
ACCGATAGGCATAACC-1_2	0	0.247981981	0	0.169055674	0	0.29533836	0.287623985	0	0	0	0	0	Epithelial
ACCGATATTTAATCAT-1_2	0	0.256647774	0	0	0	0.167855608	0.386419355	0.189077263	0	0	0	0	Fibroblast
ACCGATGGTAGCATCG-1_2	0	0.237155712	0	0	0	0.173817211	0.40544847	0.183578608	0	0	0	0	Fibroblast
ACCGCAATAACTGCCT-1_2	0	0.285661221	0	0	0	0.167272441	0.237267157	0.150401051	0	0.15939813	0	0	CD4.T.cell
ACCGCGGTGGAAGTCG-1_2	0	0.257153269	0	0	0	0	0.312655352	0.163789115	0	0.139710739	0.126691525	0	Fibroblast
ACCGCTAGTCATTGGT-1_2	0	0.154686816	0	0	0	0.26230562	0.244265988	0.164630451	0	0.174111125	0	0	Epithelial
ACCGGGCCTTTGTTGA-1_2	0	0.207177024	0	0	0	0.303284802	0.310342637	0.179195536	0	0	0	0	Fibroblast
ACCGGTCAGGTACACC-1_2	0	0.191847752	0	0	0	0.140986855	0.26868759	0.141526949	0	0.256950853	0	0	Fibroblast
ACCGGTCTGAGTACGG-1_2	0	0	0	0	0	0	0.708474571	0.291525429	0	0	0	0	Fibroblast
ACCGTCCACTGGGCCC-1_2	0	0.158615401	0	0	0	0	0.529846058	0.171233304	0	0	0	0.140305237	Fibroblast
ACCGTGACCACGTGGG-1_2	0	0	0	0	0	0.2843861	0.3001661	0.160468422	0	0.254979378	0	0	Fibroblast
ACCTAAGTACCTTTCA-1_2	0	0	0	0	0	0.167763227	0.209276253	0.168167835	0	0.27531059	0.179482095	0	Neutrophil
ACCTAATCGACTTCCT-1_2	0	0	0	0	0	0.2095487	0.386830078	0	0	0.403621221	0	0	Neutrophil
ACCTACAGTATGTGGT-1_2	0	0.129340707	0.189696457	0	0	0.126014346	0.282752196	0.122451933	0.14974436	0	0	0	Fibroblast
ACCTACTATAAATCTA-1_2	0	0.144537318	0	0.167949913	0	0.253436544	0.175074447	0	0.142577808	0.11642397	0	0	Epithelial
ACCTCCGCCCTCGCTG-1_2	0	0.221495593	0	0	0	0.435546445	0.342957962	0	0	0	0	0	Epithelial
ACCTCCGTTATTCACC-1_2	0	0.111156468	0	0	0	0.128906672	0.201016037	0.111132418	0.144720269	0.122949271	0.180118865	0	Fibroblast
ACCTCGAACTTATGCT-1_2	0	0	0.229984463	0	0	0.136272439	0.281107279	0.156767256	0	0.195868563	0	0	Fibroblast
ACCTGCGTGTCATGTT-1_2	0	0	0	0	0	0.209494202	0.231714352	0.202661986	0	0.35612946	0	0	Neutrophil
ACGAAATGGGCGGCAC-1_2	0	0.220467892	0	0	0	0	0.779532108	0	0	0	0	0	Fibroblast
ACGACCCATGAGTTGC-1_2	0	0.193606428	0	0.163070438	0	0.236480747	0.249658952	0	0.157183436	0	0	0	Fibroblast
ACGACTCTAGGGCCGA-1_2	0	0	0	0	0	0.585553912	0.179254242	0	0	0.235191846	0	0	Epithelial
ACGACTGGTCATACTC-1_2	0	0	0	0	0	0.38985233	0.174236537	0.136930213	0	0.29898092	0	0	Epithelial
ACGAGAACCCATCACG-1_2	0	0.168832875	0	0	0	0.137903861	0.303628757	0.219034305	0	0.170600202	0	0	Fibroblast
ACGAGGATACCACTCT-1_2	0	0	0	0	0	0	0.559734941	0.17404828	0	0.266216779	0	0	Fibroblast
ACGAGGTTTACAACGT-1_2	0	0.177752726	0	0	0	0.15168956	0.246710862	0.154657803	0	0.269189048	0	0	Neutrophil
ACGAGTACGGATGCCC-1_2	0	0	0	0	0	0	0.639830173	0.177422599	0	0.182747228	0	0	Fibroblast
ACGAGTCGCCGGCGTT-1_2	0	0	0	0	0	0	0.379236324	0.451608424	0	0.169155252	0	0	Macrophage.Monocyte
ACGATACATAGAACTA-1_2	0	0.178650084	0	0	0	0.167310008	0.276068617	0.19534648	0	0.182624811	0	0	Fibroblast
ACGATACCTATCCTGA-1_2	0	0	0	0	0	0.152052973	0.391037302	0.237250606	0	0.219659118	0	0	Fibroblast
ACGATCATACATAGAG-1_2	0	0.153948594	0	0	0	0.174111685	0.315649637	0	0	0.356290084	0	0	Neutrophil
ACGATCATCTTGTAAA-1_2	0	0.204423131	0	0	0	0.226609315	0.354685505	0	0	0.214282049	0	0	Fibroblast
ACGATGCATATGTTAT-1_2	0	0	0	0	0	0	0.611270517	0.229207079	0	0.159522404	0	0	Fibroblast
ACGCAAACTAATAGAT-1_2	0	0.171856079	0	0	0	0.291625049	0.226036595	0	0.13912309	0.171359187	0	0	Epithelial
ACGCAATCACTACAGC-1_2	0	0.148063092	0	0	0	0	0.568895947	0.146219219	0	0.136821741	0	0	Fibroblast
ACGCATACGTTTACTA-1_2	0	0	0	0	0	0.540722708	0.270040427	0	0	0.189236865	0	0	Epithelial
ACGCATTCGTGAGTAC-1_2	0	0	0	0	0	0	0.547884001	0.22040246	0	0.23171354	0	0	Fibroblast
ACGCCACTCGAAACAG-1_2	0	0	0.329248354	0	0	0.15139913	0	0.213103864	0	0	0.148716663	0.15753199	CD8.T.cell
ACGCCAGATGATTTCT-1_2	0	0.218840363	0	0	0	0.164540738	0.299909216	0.156921812	0	0.159787871	0	0	Fibroblast
ACGCCAGTGCGTTTGC-1_2	0	0	0	0	0	0.330034392	0.25028789	0	0	0.419677718	0	0	Neutrophil
ACGCCGCTAGACGACC-1_2	0	0	0	0	0	0.176310284	0.339154085	0	0	0.48453563	0	0	Neutrophil
ACGCCTGACACGCGCT-1_2	0	0.193279139	0	0	0	0	0.406618963	0.244105442	0	0.155996457	0	0	Fibroblast
ACGCGAAGTCAGACGA-1_2	0	0.167259971	0	0	0	0	0.512127523	0.168246569	0	0.152365936	0	0	Fibroblast
ACGCGCTACACAGGGT-1_2	0	0.152258037	0	0	0	0	0.539654464	0.124936462	0	0.183151037	0	0	Fibroblast
ACGCGGGCCAAGGACA-1_2	0	0.147910125	0	0	0	0.127319989	0.325732034	0.249298668	0	0.149739184	0	0	Fibroblast
ACGCGTTTCTTAAGAG-1_2	0	0.12609125	0	0	0	0.120324297	0.361525609	0.202489831	0	0.189569014	0	0	Fibroblast
ACGCTAGTGATACACT-1_2	0	0.217192086	0	0	0	0	0.53416317	0.248644744	0	0	0	0	Fibroblast
ACGCTGTGAGGCGTAG-1_2	0	0.123310294	0	0	0	0.178748944	0.342746189	0.174255624	0	0.180938949	0	0	Fibroblast
ACGGAACACGAGTGCC-1_2	0	0	0	0	0	0.276711847	0.129015688	0.139833587	0.125034818	0.32940406	0	0	Neutrophil
ACGGAATTTAGCAAAT-1_2	0	0	0	0	0	0	0.510606369	0.353852276	0	0.135541355	0	0	Fibroblast
ACGGACGCAGCGACAA-1_2	0	0.18180243	0	0	0	0.265090192	0.253800398	0.184593491	0.114713489	0	0	0	Epithelial
ACGGACTCTCAAAGCG-1_2	0	0.241572612	0	0	0	0.182630286	0.192026708	0.114845117	0	0.128996381	0	0.139928895	CD4.T.cell
ACGGAGCGCAAATTAC-1_2	0	0	0	0	0	0	0.844196698	0	0	0.155803302	0	0	Fibroblast
ACGGATGGTGCGGATA-1_2	0	0.320827994	0	0	0	0.151785173	0.378751813	0	0	0	0	0.148635021	Fibroblast
ACGGCACTTGCTTGGG-1_2	0	0	0	0	0	0.185305828	0.43262216	0.192993726	0	0.189078287	0	0	Fibroblast
ACGGCCAACATGGACT-1_2	0	0	0	0	0	0.236379494	0.30184609	0.200331954	0	0.261442462	0	0	Fibroblast
ACGGCGACGATGGGAA-1_2	0	0.325739673	0	0	0	0.239807145	0.434453182	0	0	0	0	0	Fibroblast
ACGGCGGGTTGCCCTG-1_2	0	0	0	0.189723043	0	0.206640133	0.344860053	0	0	0.258776771	0	0	Fibroblast
ACGGCTGGATGTAGAA-1_2	0	0	0	0	0	0	0.378278429	0.237294419	0	0.384427152	0	0	Neutrophil
ACGGGAGTGTCGGCCC-1_2	0	0.171039302	0	0	0	0.141759435	0.444587399	0	0	0.242613863	0	0	Fibroblast
ACGGGCGTATGCGACA-1_2	0	0.206203488	0	0	0	0.191724593	0.381539469	0	0.220532451	0	0	0	Fibroblast
ACGGGTCATGTGACTT-1_2	0	0	0	0	0	0	0.487670189	0.291414555	0	0.220915256	0	0	Fibroblast
ACGGGTTGTGACCTGT-1_2	0	0.216925872	0	0	0	0.133382688	0.34068993	0.120506167	0	0.188495342	0	0	Fibroblast
ACGGTACAGTTCAATG-1_2	0	0.152211852	0	0	0	0.393794211	0.165273604	0.127975269	0	0.160745064	0	0	Epithelial
ACGGTCACCGAGAACA-1_2	0	0.166059683	0	0	0	0.115639038	0.282408138	0.182231776	0	0.11769042	0.135970944	0	Fibroblast
ACGTACAGATTTCTCT-1_2	0	0.246090741	0	0	0	0.153509555	0.307229882	0.161332878	0.131836944	0	0	0	Fibroblast
ACGTACTTTGGCACGG-1_2	0	0.27707045	0	0	0	0	0.409378639	0.158913359	0	0.154637552	0	0	Fibroblast
ACGTAGATTGCTGATG-1_2	0	0.155932415	0	0	0	0.141930284	0.283640659	0.215995609	0	0.202501033	0	0	Fibroblast
ACGTAGGAGAGTCGCT-1_2	0	0.166487144	0	0	0	0.228622925	0.237381036	0	0	0	0.212474442	0.155034452	Fibroblast
ACGTATTACTCCGATC-1_2	0	0.291688412	0	0	0	0	0.323049517	0.148811527	0	0	0	0.236450543	Fibroblast
ACGTCCTAAACGAGAT-1_2	0	0	0	0	0	0	0.383381524	0.28446617	0	0.332152306	0	0	Fibroblast
ACGTCGGGCAACTCGG-1_2	0	0.200267541	0	0.252711689	0	0.110381666	0.194803036	0.131034677	0.110801392	0	0	0	Conventional.Dendritic.cell
ACGTCTCGTTCCGGGA-1_2	0	0.178700767	0	0	0	0.113261965	0.416883171	0.174887673	0	0.116266424	0	0	Fibroblast
ACGTGACAAAGTAAGT-1_2	0	0.260878155	0	0	0	0.18597763	0.29500352	0	0	0.258140695	0	0	Fibroblast
ACGTGCGCCTCGTGCA-1_2	0	0.124098662	0	0	0	0.209122853	0.374609726	0.167447359	0	0	0	0.124721399	Fibroblast
ACGTTAATGTCGAAGA-1_2	0	0.186378489	0	0	0	0	0.50866727	0.167388224	0	0.137566017	0	0	Fibroblast
ACGTTAGATTTGCCCG-1_2	0	0.187306556	0	0	0	0	0.427959199	0.23198677	0	0.152747475	0	0	Fibroblast
ACGTTATTGGTCACTC-1_2	0	0	0	0	0	0.134855681	0.520696899	0.139242634	0	0.205204786	0	0	Fibroblast
ACGTTCACTATGCCGC-1_2	0	0.165139716	0	0	0	0.202022016	0.386812108	0	0	0.24602616	0	0	Fibroblast
ACGTTCCGCGCTCCGT-1_2	0	0	0	0	0	0.190406328	0.472897155	0.336696517	0	0	0	0	Fibroblast
ACGTTCGCAATCAATT-1_2	0	0.1255771	0	0.126006906	0	0.147934538	0.216319839	0	0.127531089	0.256630527	0	0	Neutrophil
ACGTTCGTTCAGGAAA-1_2	0	0.218443171	0	0	0	0.173700292	0.297063806	0.156767507	0	0.154025225	0	0	Fibroblast
ACGTTCTGTACAAGTC-1_2	0	0.22591832	0	0	0	0.34826574	0.260023704	0	0	0.165792236	0	0	Epithelial
ACGTTGTCGTTGAAAG-1_2	0	0.140664374	0	0	0	0.239099237	0.240994829	0.146697545	0	0.232544015	0	0	Fibroblast
ACGTTTAGTTGTGATC-1_2	0	0.141451742	0	0	0	0.139504587	0.318681516	0.173665423	0	0.226696733	0	0	Fibroblast
ACTAATACGTCAGGCG-1_2	0	0	0	0	0.132531478	0	0.509050047	0.16569716	0	0.192721315	0	0	Fibroblast
ACTACAAAGAGAGGTG-1_2	0	0	0	0.122548894	0	0.272403753	0.295362518	0.13921802	0	0.170466815	0	0	Fibroblast
ACTACATCCCGACAAG-1_2	0	0.221909552	0	0	0	0	0.234976684	0.246209582	0.136054864	0.160849318	0	0	Macrophage.Monocyte
ACTACCAGCTCTCTGG-1_2	0	0.191136279	0	0	0	0.125186881	0.308340139	0.129087951	0.115324775	0.130923976	0	0	Fibroblast
ACTACCATCCGAGGGC-1_2	0	0.342210413	0	0	0	0	0.50517949	0.152610097	0	0	0	0	Fibroblast
ACTACGCGTTAGAATT-1_2	0	0.272513344	0	0	0	0.297376709	0.258389964	0.171719984	0	0	0	0	Epithelial
ACTAGTTGCGATCGTC-1_2	0	0.342297742	0	0.13938319	0	0.254236066	0.264083002	0	0	0	0	0	CD4.T.cell
ACTATATGCTGTGTTC-1_2	0	0.199593325	0	0	0.293886399	0	0.224164282	0.158276124	0	0.12407987	0	0	Endothelial
ACTATCCAGGGCATGG-1_2	0	0.296386338	0	0	0	0.140653304	0.290557289	0	0	0.272403069	0	0	CD4.T.cell
ACTATCTGCCCGCGTA-1_2	0	0.193810238	0	0	0	0.212107569	0.357531055	0	0	0	0.236551137	0	Fibroblast
ACTATGTCCAGCTGCC-1_2	0	0.237736711	0	0	0	0.195031	0.37975428	0	0	0.187478008	0	0	Fibroblast
ACTATTTCCGGGCCCA-1_2	0	0.129997152	0	0	0	0.171567331	0.421954808	0.140982682	0	0.135498026	0	0	Fibroblast
ACTCAACGAATGTATT-1_2	0	0.170620639	0	0	0	0.146847822	0.505660239	0	0	0.1768713	0	0	Fibroblast
ACTCAAGTGCAAGGCT-1_2	0	0.349660915	0	0	0	0.272232876	0.220281122	0	0.157825086	0	0	0	CD4.T.cell
ACTCAATAAAGGCACG-1_2	0	0.233447382	0	0	0	0.116243069	0.282523315	0.208717601	0	0.159068633	0	0	Fibroblast
ACTCAGACCTGCTTCT-1_2	0	0.134335819	0	0	0	0	0.192539046	0.176170162	0	0.212913541	0.284041432	0	NK
ACTCATGGCAGCCTTC-1_2	0	0.459269686	0	0	0	0	0.361940285	0.178790029	0	0	0	0	CD4.T.cell
ACTCCAATATCATCAT-1_2	0	0.14169293	0	0	0	0.23079108	0.328729298	0.159000817	0	0	0.139785876	0	Fibroblast
ACTCCCATTCCTAAAG-1_2	0	0	0	0	0	0.182254845	0.360686648	0.161100487	0	0.29595802	0	0	Fibroblast
ACTCCCGAATTCGTTT-1_2	0	0	0	0	0	0.156604636	0.447524029	0.181741602	0	0.214129733	0	0	Fibroblast
ACTCCCTAATGCTAAA-1_2	0	0.157495741	0	0	0	0.190921278	0.342037856	0	0.16698573	0.142559396	0	0	Fibroblast
ACTCCCTAGAATAGTA-1_2	0	0	0	0	0	0.193020282	0.335113915	0.167669041	0	0.304196763	0	0	Fibroblast
ACTCCGGCCGACCACT-1_2	0	0.178960813	0	0	0	0.44805392	0.372985266	0	0	0	0	0	Epithelial
ACTCGATGTATTTCAT-1_2	0	0.145302873	0	0	0	0	0.510164424	0.151816091	0	0.192716613	0	0	Fibroblast
ACTCGCCGTTCGATAA-1_2	0	0	0	0	0	0.370615783	0.259107906	0.194979105	0	0	0.175297206	0	Epithelial
ACTCGCGATCTGACGC-1_2	0	0.316085783	0	0	0	0.315580425	0.368333793	0	0	0	0	0	Fibroblast
ACTCGTAACCCGTCCT-1_2	0	0.142272617	0	0.169030159	0	0.165691556	0.345885463	0.177120205	0	0	0	0	Fibroblast
ACTCGTCAGTAATCCC-1_2	0	0.144283212	0	0	0	0.233425145	0.280482155	0.149858389	0	0.191951099	0	0	Fibroblast
ACTCTAAACCTGGGAT-1_2	0	0.150726221	0	0	0	0	0.490926875	0.145004673	0	0.213342232	0	0	Fibroblast
ACTCTCTGACTTAGGT-1_2	0	0.118427889	0	0.181511798	0	0.156740701	0.364521806	0	0	0	0.178797805	0	Fibroblast
ACTCTGACCTAATAGA-1_2	0	0.23006719	0	0	0	0.534392436	0.235540373	0	0	0	0	0	Epithelial
ACTCTTCAGCTCCCGC-1_2	0.16272326	0.187931779	0	0	0	0.240071344	0.244595449	0	0.164678169	0	0	0	Fibroblast
ACTCTTGTATAGTAAC-1_2	0	0.13341158	0	0	0	0.13664501	0.188175996	0.136089164	0	0.40567825	0	0	Neutrophil
ACTGAAACGCCGTTAG-1_2	0	0.273470008	0	0	0	0.265754029	0.311123009	0	0.149652955	0	0	0	Fibroblast
ACTGAATGGCGAAAGT-1_2	0.247694937	0.413747134	0	0	0	0	0.338557929	0	0	0	0	0	CD4.T.cell
ACTGCCCGCCATTCTC-1_2	0	0.163038445	0.127782428	0	0	0.118773395	0.265324053	0.121765113	0	0.203316566	0	0	Fibroblast
ACTGCCGTCGTAACTC-1_2	0	0.197823827	0	0	0	0.17599593	0.287002924	0.130171721	0	0.209005598	0	0	Fibroblast
ACTGCGGACACACCGT-1_2	0	0.197092815	0	0	0	0.200236229	0.302183315	0	0.15853079	0.141956852	0	0	Fibroblast
ACTGCTCGGAAGGATG-1_2	0	0.14436588	0	0	0	0.155470313	0.311514288	0.16953999	0	0.219109529	0	0	Fibroblast
ACTGGGATGCCAGTGC-1_2	0	0.136384415	0	0	0	0.244720617	0.343699376	0.139109128	0	0.136086463	0	0	Fibroblast
ACTGTACGATACACAT-1_2	0	0.136232856	0	0	0	0.159064339	0.258078271	0.163671666	0	0.159181678	0.123771189	0	Fibroblast
ACTGTAGCACTTTGGA-1_2	0	0	0	0	0	0	0.662770526	0.178100763	0	0	0.159128711	0	Fibroblast
ACTGTATACGCGAGCA-1_2	0	0.152622087	0	0	0	0.161168076	0.311823956	0.198750281	0	0.175635599	0	0	Fibroblast
ACTGTCCAGGATTATA-1_2	0	0	0	0	0	0.153462417	0.347955845	0.160434382	0	0.338147356	0	0	Fibroblast
ACTGTCTTCTTTAGAA-1_2	0	0.158178005	0	0	0	0	0.535989548	0.175733716	0	0.130098731	0	0	Fibroblast
ACTGTGCTAGTAGATC-1_2	0	0	0	0	0	0	0.440129707	0.406573568	0	0	0	0.153296725	Fibroblast
ACTGTTTAGTGTAGGC-1_2	0	0	0	0	0	0	0.2851517	0.225081131	0	0.232043611	0.257723558	0	Fibroblast
ACTTACCGGGCGCGCA-1_2	0	0	0	0	0.261403439	0	0.412818886	0	0.135149411	0.190628264	0	0	Fibroblast
ACTTACGCATCCACGC-1_2	0.156169703	0.224600141	0	0	0	0	0.330049473	0	0	0.289180683	0	0	Fibroblast
ACTTAGTACGACAAGA-1_2	0	0	0	0	0	0	0.509667942	0.204304864	0	0.286027194	0	0	Fibroblast
ACTTATACTTACCCGG-1_2	0	0	0	0	0	0.247271028	0.313590785	0.146357498	0	0.29278069	0	0	Fibroblast
ACTTATCTGATCTATA-1_2	0	0.197040088	0	0	0	0.136296652	0.281796715	0.192614368	0	0.192252176	0	0	Fibroblast
ACTTATTAGGATCGGT-1_2	0	0	0	0	0	0	0.590495249	0.230814983	0	0	0.178689769	0	Fibroblast
ACTTATTTATGTGCCA-1_2	0	0.242357182	0	0	0	0	0.162107807	0.181864238	0	0	0.188449097	0.225221677	CD4.T.cell
ACTTCAGGCTGATCCC-1_2	0	0.313307018	0	0	0	0.148370128	0.235116998	0.123854083	0.179351773	0	0	0	CD4.T.cell
ACTTCCAGTGGAAGCT-1_2	0	0	0	0	0	0.194199024	0.371552554	0.191838855	0	0.242409568	0	0	Fibroblast
ACTTCCATGCGGGACA-1_2	0	0.293872661	0	0	0	0.384247613	0.321879726	0	0	0	0	0	Epithelial
ACTTCGCCATACGCAC-1_2	0	0	0	0	0	0	0.403766813	0.373540333	0	0	0.222692854	0	Fibroblast
ACTTCGCTAGCGAGTG-1_2	0.125412577	0.156427486	0	0.141977858	0	0.22396654	0.209101767	0	0.143113772	0	0	0	Epithelial
ACTTGACTCCCTCTTT-1_2	0	0.187967198	0	0	0	0.198222105	0.345692656	0	0	0.268118041	0	0	Fibroblast
ACTTGCCATATTGTAC-1_2	0	0.155018217	0	0	0	0.138719974	0.317942293	0.161878849	0	0.226440667	0	0	Fibroblast
ACTTGCTCTATCTACC-1_2	0	0.119317671	0	0.12496474	0	0.155225567	0.219223361	0.233677009	0	0.147591653	0	0	Macrophage.Monocyte
ACTTGGGACCCGGTGG-1_2	0	0.146235277	0	0	0	0.142686285	0.482757387	0.228321051	0	0	0	0	Fibroblast
ACTTGTAGTCCCTTCA-1_2	0	0.203821353	0	0	0	0	0.376177219	0.147443525	0	0.272557902	0	0	Fibroblast
ACTTGTGGATGGAACG-1_2	0	0.422639168	0	0	0	0	0.397315995	0	0	0.180044838	0	0	CD4.T.cell
ACTTGTTACCGGATCA-1_2	0	0.233713693	0	0	0	0.15609397	0.24813589	0.20418805	0	0.157868397	0	0	Fibroblast
ACTTTACCCTCATGAA-1_2	0	0.27477198	0	0	0	0.190174522	0.363472973	0.171580524	0	0	0	0	Fibroblast
ACTTTATACACCACTT-1_2	0	0	0	0.161907467	0	0.206212698	0.330168022	0.139032401	0	0.162679411	0	0	Fibroblast
ACTTTCCTATAGCTTC-1_2	0	0.154079389	0	0	0	0	0.702058986	0	0	0.143861625	0	0	Fibroblast
ACTTTGACTGCATCCT-1_2	0	0	0	0	0	0.177662858	0.407887519	0.139660283	0	0.27478934	0	0	Fibroblast
ACTTTGGTCGTGCTCC-1_2	0	0.131611435	0	0	0	0.147348914	0.322705812	0.205386472	0	0.192947367	0	0	Fibroblast
ACTTTGTCGACGCACT-1_2	0	0.168306859	0	0.18344906	0	0.221733329	0.266725835	0	0	0.159784917	0	0	Fibroblast
AGAAATTATGACTCGC-1_2	0.196332667	0.193390176	0	0	0	0.227053975	0.383223183	0	0	0	0	0	Fibroblast
AGAACACGGCGATGGT-1_2	0	0.542240365	0	0	0	0	0.286941021	0	0	0	0	0.170818614	CD4.T.cell
AGAACCCAGCGTGACA-1_2	0.141274216	0.124600489	0	0.114013649	0	0.18533086	0.207205959	0	0.110782803	0	0.116792025	0	Fibroblast
AGAACCCTCAATTGGG-1_2	0	0	0	0	0	0	0.552929507	0.260407329	0	0.186663163	0	0	Fibroblast
AGAACGTGGTACATTC-1_2	0	0.123890848	0	0	0	0	0.30538399	0.354198251	0	0.216526911	0	0	Macrophage.Monocyte
AGAACTGTACTTTGTA-1_2	0	0	0	0	0	0.612253667	0	0	0	0.387746333	0	0	Epithelial
AGAAGAGCGCCGTTCC-1_2	0	0.304674147	0	0	0	0	0.133076677	0	0.117325313	0.261076801	0	0.183847061	CD4.T.cell
AGAAGGTACACTTCAC-1_2	0	0.164787131	0	0	0	0	0.58463424	0.25057863	0	0	0	0	Fibroblast
AGAAGGTTGCCGAATT-1_2	0	0.138105348	0	0	0	0	0.536683011	0.16117903	0	0.16403261	0	0	Fibroblast
AGAAGGTTGTAGGTCG-1_2	0	0.261917294	0	0	0	0.243798938	0.335164647	0	0.159119121	0	0	0	Fibroblast
AGAAGTGATTCGTGAT-1_2	0	0	0.174425126	0	0	0.131753899	0.293641227	0.142271064	0	0.257908684	0	0	Fibroblast
AGAATAAATCTTCAGG-1_2	0	0.131714767	0	0	0	0	0.451132943	0.137942315	0	0.155045786	0.124164189	0	Fibroblast
AGAATACAGGCTATCC-1_2	0	0	0	0	0	0.287370209	0.158310948	0.143434893	0.127929781	0.282954169	0	0	Epithelial
AGAATTATGGATTCGA-1_2	0	0.1673368	0	0	0	0.153765792	0.30376682	0.200257697	0	0.174872892	0	0	Fibroblast
AGACAGGCATCTCAGC-1_2	0	0.192699484	0	0.149124321	0	0.177114463	0.300968471	0	0	0.18009326	0	0	Fibroblast
AGACATAGATCCTTCC-1_2	0	0	0	0	0	0.134099232	0.439571013	0.204207053	0	0.222122703	0	0	Fibroblast
AGACCAAACCACACCT-1_2	0	0	0	0	0	0	0.611317526	0	0	0.133601221	0.255081253	0	Fibroblast
AGACCATGGGATACAA-1_2	0	0.171746707	0	0	0	0.142828802	0.522924746	0.162499745	0	0	0	0	Fibroblast
AGACCCACCGCTGATC-1_2	0	0.154034297	0	0	0	0.144007877	0.27127981	0.430678015	0	0	0	0	Macrophage.Monocyte
AGACCCGCCCTCCTCG-1_2	0	0.129208835	0	0	0	0.191033173	0.365606413	0.178191838	0	0.13595974	0	0	Fibroblast
AGACCGCTCCGCGGTT-1_2	0	0.305971656	0	0	0	0.17595029	0.339952691	0	0	0	0.178125363	0	Fibroblast
AGACCGGGAAACCCTG-1_2	0	0	0	0	0	0	0.825694192	0	0	0.174305808	0	0	Fibroblast
AGACGAAGTGCCGGTC-1_2	0	0.325279788	0	0	0	0.284856825	0.389863387	0	0	0	0	0	Fibroblast
AGACGACGATGCCGCT-1_2	0	0	0	0	0	0	0.325153449	0.55519247	0	0.119654082	0	0	Macrophage.Monocyte
AGACGCCCACTTCGCC-1_2	0	0.16416216	0	0.174425033	0	0.311119682	0.202203274	0	0.14808985	0	0	0	Epithelial
AGACGGGCCGATTTAA-1_2	0	0.157427213	0	0	0.127763153	0	0.358313486	0.147817028	0	0.20867912	0	0	Fibroblast
AGACTAGCCTTCCAGA-1_2	0	0.217330774	0	0	0	0.168251749	0.474317665	0.140099812	0	0	0	0	Fibroblast
AGACTGTTACCGGGTC-1_2	0	0.223850531	0	0	0	0.186659693	0.290894026	0	0	0.29859575	0	0	Neutrophil
AGAGAAACACCAGAAA-1_2	0	0	0	0	0	0.206297121	0.311244482	0	0	0.267158103	0.215300293	0	Fibroblast
AGAGAACCGTCTAGGA-1_2	0	0	0	0	0	0.156660148	0.368651802	0.236476736	0	0.238211315	0	0	Fibroblast
AGAGAAGGAGTACAAT-1_2	0	0.14367915	0	0	0	0.254157436	0.302695622	0.299467792	0	0	0	0	Fibroblast
AGAGATCTCTAAAGCG-1_2	0	0.180974634	0	0	0	0	0.602128159	0	0	0.216897207	0	0	Fibroblast
AGAGCAGTTATGAGAC-1_2	0	0	0	0	0	0	1	0	0	0	0	0	Fibroblast
AGAGCCGCCGAGATTT-1_2	0	0.283347232	0	0	0	0.274519331	0.246770844	0	0	0.195362594	0	0	CD4.T.cell
AGAGCGGGCTAATCAT-1_2	0	0	0	0	0	0.184779654	0.292667799	0.176554704	0	0.345997843	0	0	Neutrophil
AGAGCTACGAAAGCAT-1_2	0	0	0	0	0	0	0.642897511	0.221760181	0	0.135342308	0	0	Fibroblast
AGAGGCTTCGGAAACC-1_2	0	0.354548175	0	0	0	0.233217638	0.412234186	0	0	0	0	0	Fibroblast
AGAGGTATCTCGGTCC-1_2	0	0.126784834	0	0	0	0	0.227277186	0.259547861	0	0.386390119	0	0	Neutrophil
AGAGTAAACTTCACTA-1_2	0	0.383716117	0	0	0	0.273398073	0.34288581	0	0	0	0	0	CD4.T.cell
AGAGTTAGAGACCGAT-1_2	0	0	0.141207821	0	0	0	0.570197384	0.132603098	0	0.155991697	0	0	Fibroblast
AGATAACTTCAGGGCC-1_2	0	0.206837646	0	0	0	0.188790973	0.417966751	0	0	0.186404629	0	0	Fibroblast
AGATACCAATAGAACC-1_2	0	0	0	0	0	0.34222781	0.207287751	0	0.163866395	0.286618044	0	0	Epithelial
AGATACCGGTGTTCAC-1_2	0	0.171404446	0	0	0	0	0.339886587	0.236791802	0	0.251917165	0	0	Fibroblast
AGATACGACTTCATAT-1_2	0	0.14643671	0	0	0	0	0.304495903	0.236283187	0	0.3127842	0	0	Neutrophil
AGATACTCAAGATCGA-1_2	0.15666617	0.251296932	0	0	0	0	0.294136752	0.152946863	0	0.144953283	0	0	Fibroblast
AGATATAATACGACTA-1_2	0	0.174743198	0	0	0	0.183288212	0.224555895	0	0.129394628	0.153462674	0.134555393	0	Fibroblast
AGATCGTGCATAAGAT-1_2	0	0	0	0	0	0	0.76364768	0	0	0.23635232	0	0	Fibroblast
AGATCTCAGGTGTGAT-1_2	0	0.181226736	0	0	0	0.151469504	0.316591151	0.185674822	0	0.165037788	0	0	Fibroblast
AGATCTGGAGAGGATA-1_2	0	0	0	0	0	0	0.258538298	0	0	0.741461702	0	0	Neutrophil
AGATGACTCGCCCACG-1_2	0	0.230876119	0	0	0	0	0.601715459	0.167408421	0	0	0	0	Fibroblast
AGATGAGGGTTGCGAT-1_2	0	0	0	0	0	0.233117903	0.459513269	0	0	0.307368828	0	0	Fibroblast
AGATGATGGAGTCTGG-1_2	0	0.366605996	0	0	0	0	0.389675768	0.243718236	0	0	0	0	Fibroblast
AGATGCAAGACGTGCA-1_2	0	0	0	0	0	0.141771774	0.494942068	0.168652358	0	0.1946338	0	0	Fibroblast
AGATGCATCCTGTGTC-1_2	0	0.287198894	0	0	0	0.118256094	0.415276259	0.179268754	0	0	0	0	Fibroblast
AGATGCTATAACGAGC-1_2	0	0.150903287	0	0	0	0	0.407275862	0.223111702	0	0.218709149	0	0	Fibroblast
AGATTATAGGACGTTT-1_2	0	0.198656969	0	0	0	0	0.350270907	0.309964829	0	0.141107296	0	0	Fibroblast
AGATTCACAACCGATA-1_2	0	0.134133886	0	0	0	0.116444032	0.453878958	0.17615477	0	0.119388353	0	0	Fibroblast
AGCAAAGGCCGCTAGT-1_2	0	0.138053741	0	0	0	0.224695074	0.252955169	0.125188417	0.126534625	0	0	0.132572974	Fibroblast
AGCAACATATCTTATT-1_2	0	0	0	0	0	0	0.175973997	0	0	0	0	0.824026003	Plasma.cell
AGCAACCGAAAGTAAT-1_2	0	0	0	0	0	0.243871021	0.51432806	0	0	0.24180092	0	0	Fibroblast
AGCACACGTTTAGACT-1_2	0	0.305879177	0.142541883	0	0	0	0.361805472	0.189773468	0	0	0	0	Fibroblast
AGCACCAGTACTCACG-1_2	0	0.136394147	0	0	0	0.185011065	0.256644022	0.207221812	0	0.214728955	0	0	Fibroblast
AGCACTACCGGCCTGT-1_2	0	0.134995205	0	0	0	0.182978651	0.352305886	0.14127132	0	0.188448938	0	0	Fibroblast
AGCACTACCTCACCAG-1_2	0	0.212918019	0	0	0	0.186476652	0.232627547	0.149913391	0	0.21806439	0	0	Fibroblast
AGCACTTAAGGACGCC-1_2	0	0	0	0	0	0	0.608897535	0.228689272	0	0.162413193	0	0	Fibroblast
AGCAGAAGGAGAAAGA-1_2	0	0.249458434	0	0	0	0.195847769	0.247237168	0.146932508	0	0.16052412	0	0	CD4.T.cell
AGCAGCCAGATGAATA-1_2	0	0	0	0	0	0.276029832	0.325706474	0.191238573	0	0.207025121	0	0	Fibroblast
AGCAGTCGAAGCATGC-1_2	0	0	0	0	0	0.528274133	0.226539806	0	0.245186061	0	0	0	Epithelial
AGCATATCAATATGCT-1_2	0	0.272722997	0	0	0	0.23287069	0.205192768	0	0.141867165	0.147346379	0	0	CD4.T.cell
AGCATCATTTCGAAAG-1_2	0	0	0	0.151768892	0	0.178152521	0.370620779	0.14886058	0	0.150597228	0	0	Fibroblast
AGCATCGTCGATAATT-1_2	0	0	0	0	0	0.17184624	0.393781901	0.199602933	0	0.234768927	0	0	Fibroblast
AGCATTACGAGGCAAG-1_2	0	0	0	0	0	0.50171659	0.193792708	0	0	0.304490702	0	0	Epithelial
AGCCAAGCTTTGTGTC-1_2	0	0.169126079	0	0	0	0.283445201	0.288620061	0	0	0.258808659	0	0	Fibroblast
AGCCACAGGTTACCCG-1_2	0	0.289751837	0	0	0	0.2712926	0.280692353	0	0.15826321	0	0	0	CD4.T.cell
AGCCACTCCCGTGCTT-1_2	0	0	0	0	0	0.185356982	0.500433187	0	0	0.314209831	0	0	Fibroblast
AGCCATATAGTATGTG-1_2	0	0	0	0.128449712	0	0.144393434	0.224365544	0.163052077	0.220382466	0.119356767	0	0	Fibroblast
AGCCCATACATGTAAG-1_2	0	0	0	0	0	0	0.734583096	0.265416904	0	0	0	0	Fibroblast
AGCCCGCAACAAGCAG-1_2	0	0	0	0.147121355	0	0.379307958	0.206316989	0	0	0.267253699	0	0	Epithelial
AGCCCGCACTACAATG-1_2	0	0	0	0	0	0.28821726	0.248637721	0	0	0.463145019	0	0	Neutrophil
AGCCCGGCATTAGAGG-1_2	0	0.205619601	0	0	0	0.132253407	0.398695409	0.14629826	0	0.117133323	0	0	Fibroblast
AGCCCGGTAGCCTGTA-1_2	0	0.213507512	0	0	0	0.298465287	0.295200709	0	0	0.192826492	0	0	Epithelial
AGCCCTAAGCGAAGTT-1_2	0	0	0	0	0	0.185036426	0.257743242	0.146877741	0	0.410342592	0	0	Neutrophil
AGCCCTCCCTGGTGGC-1_2	0	0.271234434	0	0.145531294	0	0	0.271161732	0.159476053	0	0.152596486	0	0	CD4.T.cell
AGCCCTGTCGCACCGT-1_2	0.173868864	0.248825871	0	0	0	0.221896577	0.355408688	0	0	0	0	0	Fibroblast
AGCCCTTCTAATCCGA-1_2	0	0.107694502	0	0	0	0	0.637767445	0.11757957	0	0.136958482	0	0	Fibroblast
AGCCCTTGGACATCCC-1_2	0	0.250160832	0	0	0	0.223888487	0.525950681	0	0	0	0	0	Fibroblast
AGCCGCAAATTCAAAT-1_2	0	0.122965067	0	0	0	0	0.396895403	0.195408539	0	0.284730991	0	0	Fibroblast
AGCCGTGGCTAAATGT-1_2	0	0.231176985	0	0	0	0	0.352481644	0.180728411	0	0.23561296	0	0	Fibroblast
AGCCTAATACCCACGT-1_2	0	0.206201398	0	0	0	0	0.339495328	0.154047022	0	0.300256251	0	0	Fibroblast
AGCCTTGTCACTGATA-1_2	0	0.1585753	0	0	0	0.16893217	0.250563633	0.120401834	0	0.301527063	0	0	Neutrophil
AGCGACAGGAACGGTC-1_2	0	0	0	0	0	0.24310974	0.420923275	0.335966986	0	0	0	0	Fibroblast
AGCGACATCCCATTCA-1_2	0	0.203205271	0	0	0	0	0.538214199	0	0	0.25858053	0	0	Fibroblast
AGCGACCAACGATATT-1_2	0	0.151626247	0	0	0	0.17303371	0.327656189	0.184532481	0	0.163151373	0	0	Fibroblast
AGCGACTTTGAAGACA-1_2	0	0.109942523	0	0	0	0.279790324	0	0.142761092	0.135464816	0.207721708	0	0.124319537	Epithelial
AGCGAGACGTGAAGGC-1_2	0	0.253100392	0	0	0	0.122688066	0.261615581	0.207119268	0	0	0.155476692	0	Fibroblast
AGCGATGCGCCTAATA-1_2	0	0.126187822	0	0	0	0.305782799	0.123774193	0.122451554	0.137463913	0.184339718	0	0	Epithelial
AGCGCATAATGAATCG-1_2	0	0	0	0	0	0	0.779790335	0	0	0.220209665	0	0	Fibroblast
AGCGCGGGTGCCAATG-1_2	0	0	0	0	0	0	0.854655666	0	0.145344334	0	0	0	Fibroblast
AGCGCTAGAGCGATGT-1_2	0.224677131	0.268050921	0	0	0	0.202789097	0.304482851	0	0	0	0	0	Fibroblast
AGCGCTTATGGGCAAG-1_2	0	0	0	0	0	0	0.648398144	0.181918028	0	0.169683828	0	0	Fibroblast
AGCGGACACTTCGTAG-1_2	0	0	0	0	0	0.30260838	0.480463603	0	0	0.216928017	0	0	Fibroblast
AGCGGCGGTTAGCGGT-1_2	0	0.114443918	0	0	0	0.144005329	0.376909772	0.219934443	0	0.144706539	0	0	Fibroblast
AGCGGGAAGGGTCCAT-1_2	0	0.14923786	0	0	0	0.142349227	0.314848324	0.191396925	0	0.202167665	0	0	Fibroblast
AGCGGGTCTGACACTC-1_2	0	0.15703252	0	0	0	0	0.554556259	0.117785512	0	0.170625709	0	0	Fibroblast
AGCGTACGAGAGCTAG-1_2	0	0.194907904	0	0	0	0.137048867	0.285373969	0.197125401	0	0.185543859	0	0	Fibroblast
AGCGTAGCGCTAGACC-1_2	0	0.127415023	0	0	0	0.149664514	0.240406304	0.212261518	0	0.27025264	0	0	Neutrophil
AGCGTCTGAACCCGCA-1_2	0	0	0	0	0	0.29347958	0.262824884	0.21552642	0	0.228169117	0	0	Epithelial
AGCGTGGTATTCTACT-1_2	0	0.143057031	0	0	0	0.12858701	0.345277491	0.123215267	0	0.149080014	0.110783188	0	Fibroblast
AGCTAACAAGCAATGT-1_2	0	0.194672574	0	0	0	0.146904164	0.398755218	0.135703834	0	0.12396421	0	0	Fibroblast
AGCTAAGTACGCAGGC-1_2	0	0.275370412	0	0	0	0.404738929	0.319890659	0	0	0	0	0	Epithelial
AGCTAGAAGCAGAAGT-1_2	0	0	0	0	0	0.12305488	0.427848895	0.13975823	0.13161671	0.177721285	0	0	Fibroblast
AGCTATTTAATCCAAC-1_2	0	0.203855322	0	0	0	0.134188499	0.153535055	0.189776763	0.115781304	0.202863057	0	0	CD4.T.cell
AGCTCCATATATGTTC-1_2	0	0.162751812	0	0	0	0.285218344	0.247721961	0.15450049	0	0.149807392	0	0	Epithelial
AGCTCCTTCGCACATC-1_2	0	0.271458584	0	0	0	0.130686189	0.215360107	0	0	0.135845664	0.246649456	0	CD4.T.cell
AGCTCTAGACGTTCCA-1_2	0	0.235940546	0	0	0	0.131091144	0.27419406	0.130008494	0	0.228765755	0	0	Fibroblast
AGCTCTTCGTAACCTT-1_2	0	0.214574751	0	0	0	0.225725827	0.373866086	0	0	0.185833336	0	0	Fibroblast
AGCTCTTTACTCAGTT-1_2	0	0	0	0	0	0	0.541670787	0.247172388	0	0.211156825	0	0	Fibroblast
AGCTGAAGTAAACCAA-1_2	0	0	0	0	0	0.15957423	0.351403846	0.15392213	0	0.156355204	0.178744589	0	Fibroblast
AGCTGTAACCTCAATC-1_2	0	0	0	0	0	0	0.388022204	0.32223538	0	0.289742416	0	0	Fibroblast
AGCTTATAGAGACCTG-1_2	0	0.206115321	0	0	0	0	0.345225779	0.235439197	0	0.213219704	0	0	Fibroblast
AGCTTCTTCTCGAGCA-1_2	0	0.149991446	0	0	0	0.432650987	0.176503849	0	0	0.240853719	0	0	Epithelial
AGCTTGATCAGGGTAG-1_2	0	0	0	0	0	0.153332774	0.360533028	0	0	0.323231994	0.162902205	0	Fibroblast
AGCTTGATCTTAACTT-1_2	0	0	0	0	0	0	0.648928779	0.191923787	0	0.159147435	0	0	Fibroblast
AGGAAAGCCTCTGATG-1_2	0	0.142866669	0	0	0	0	0.339387782	0.29263973	0	0.225105819	0	0	Fibroblast
AGGAACGAACGACTTC-1_2	0	0.19432171	0	0.176876881	0	0.306457919	0.322343489	0	0	0	0	0	Fibroblast
AGGAAGCTGTCCGCCG-1_2	0	0	0	0	0	0.434688763	0.167625493	0.140207578	0	0.257478166	0	0	Epithelial
AGGACAGTCGAATCCC-1_2	0	0	0.24099964	0	0	0	0.416309433	0.168237524	0	0.174453403	0	0	Fibroblast
AGGACATCGCACGTCG-1_2	0	0.193588899	0	0	0	0.224064941	0.371869912	0.210476249	0	0	0	0	Fibroblast
AGGACATCGGCACACT-1_2	0	0	0	0	0	0.432872829	0.250458755	0	0	0.316668415	0	0	Epithelial
AGGACGACCCATTAGA-1_2	0	0	0	0	0	0	0.635991118	0.207372171	0	0.156636711	0	0	Fibroblast
AGGACTTATAGGAGAA-1_2	0	0.20516938	0	0	0	0.14215601	0.365124637	0.144897393	0	0.14265258	0	0	Fibroblast
AGGAGGCCTTCGCGCG-1_2	0	0.198429434	0	0	0	0.155768696	0.46772164	0	0	0.17808023	0	0	Fibroblast
AGGATAAAGTCGGGAT-1_2	0	0.216929918	0	0	0	0.178159144	0.24844776	0.195192057	0	0.161271121	0	0	Fibroblast
AGGATATAGGGATTTA-1_2	0	0.226415913	0	0	0	0.136057896	0.302519055	0.175835852	0	0	0.159171283	0	Fibroblast
AGGATATCCGACTGCA-1_2	0	0	0	0	0	0.565404529	0.180287463	0	0	0.254308008	0	0	Epithelial
AGGATCACGCGATCTG-1_2	0	0.131280993	0	0	0	0.130711596	0.340723261	0.264761104	0	0.132523046	0	0	Fibroblast
AGGATTGCTTACGACA-1_2	0	0.231471128	0	0	0	0.229203209	0.378462749	0	0.160862913	0	0	0	Fibroblast
AGGCAAAGAGGAATCA-1_2	0	0.144571527	0	0	0	0.136857564	0.369424779	0.169750233	0	0.179395897	0	0	Fibroblast
AGGCAATACGGAGGAC-1_2	0	0.166406133	0	0	0	0	0.416606254	0.212258905	0	0.204728708	0	0	Fibroblast
AGGCACGTGACTGTCC-1_2	0	0.27005873	0	0.127944346	0	0.237391929	0.23806319	0.126541805	0	0	0	0	CD4.T.cell
AGGCAGATGCGTAAAC-1_2	0	0.172214473	0	0	0	0.17394917	0.340094787	0.12127142	0	0.19247015	0	0	Fibroblast
AGGCAGGGAGCGTACT-1_2	0	0	0	0	0	0.279254174	0.274312878	0.190027497	0	0.256405451	0	0	Epithelial
AGGCATTGTCGTAGGG-1_2	0	0.259211935	0	0.155230304	0	0.326809571	0.25874819	0	0	0	0	0	Epithelial
AGGCCACATTGGTTAC-1_2	0.20057997	0.23110654	0	0	0	0.26526189	0.303051599	0	0	0	0	0	Fibroblast
AGGCCACCCGTTATGA-1_2	0	0	0	0	0	0	0.561582389	0.15018154	0	0.135912612	0.152323459	0	Fibroblast
AGGCCCAGTGACTGGT-1_2	0	0.164877906	0	0	0	0	0.399273158	0.296544902	0	0.139304033	0	0	Fibroblast
AGGCCCATTGTACAGG-1_2	0	0.153683172	0	0	0	0.130666829	0.26261105	0.136420857	0	0.316618093	0	0	Neutrophil
AGGCCCTAGAACGCCA-1_2	0	0	0	0	0	0	0.605615878	0.18233244	0	0.212051682	0	0	Fibroblast
AGGCCTATCATACCAA-1_2	0	0	0	0.133684305	0	0.148770694	0.18200709	0.110357183	0.104466124	0.320714605	0	0	Neutrophil
AGGCCTGAGAATCTCG-1_2	0	0.351352168	0	0	0	0.371134505	0.277513327	0	0	0	0	0	Epithelial
AGGCGATAACTGGCGT-1_2	0.150259979	0.202755431	0	0.150476226	0	0.256955214	0.23955315	0	0	0	0	0	Epithelial
AGGCGGTTTGTCCCGC-1_2	0	0.373103557	0	0	0	0	0.310641378	0	0	0.316255065	0	0	CD4.T.cell
AGGCTATGGTTAGCTT-1_2	0	0.176709806	0	0	0	0.202892712	0.344029573	0.132629065	0	0.143738844	0	0	Fibroblast
AGGCTTCCCGAAGAAG-1_2	0	0	0	0	0	0.195976021	0.365713993	0.231951606	0	0.20635838	0	0	Fibroblast
AGGGACAGCACGGCGG-1_2	0	0.278137626	0	0	0	0.119656071	0.323058665	0.136457839	0	0.142689799	0	0	Fibroblast
AGGGACCGGCTGCGTT-1_2	0	0.177515825	0	0	0	0.149076956	0.297367264	0	0	0.191279917	0.184760039	0	Fibroblast
AGGGACTCTACGCGAC-1_2	0	0	0	0	0	0.22638553	0.404019358	0.205572691	0	0.164022421	0	0	Fibroblast
AGGGAGACATACTTCG-1_2	0	0.195601056	0	0	0	0.216676384	0.383967442	0	0	0.203755117	0	0	Fibroblast
AGGGCCCTAATGTTCT-1_2	0	0	0	0.177899477	0	0.312589395	0.243932356	0	0	0.265578772	0	0	Epithelial
AGGGCGAGCAGCTGAT-1_2	0	0.223757214	0	0	0	0.138182608	0.467731541	0	0	0.170328637	0	0	Fibroblast
AGGGCGTGATCGGCTA-1_2	0	0.124624088	0	0	0	0.170491134	0.327813172	0.137411046	0	0.120714952	0.118945609	0	Fibroblast
AGGGCTGCAGTTACAG-1_2	0	0.152028542	0	0	0	0	0.352304917	0.340372999	0	0.155293541	0	0	Fibroblast
AGGGTCAGAGCACTCG-1_2	0	0.131541342	0	0	0	0.184624576	0.194077532	0.121790896	0	0.237542449	0.130423206	0	Neutrophil
AGGGTCGATGCGAACT-1_2	0	0.325265703	0	0	0	0	0.300800031	0	0	0.207328142	0	0.166606125	CD4.T.cell
[truncated: 18,196 more rows]
