# Supplementary material for: Spatial transcriptomics reveals that metabolic characteristics define the tumor immunosuppression microenvironment via iCAF transformation in oral squamous cell carcinoma
Source: Int J Oral Sci. 2024 Jan 30;16:9. doi: 10.1038/s41368-023-00267-8 (PMC10824761; doi:10.1038/s41368-023-00267-8)
Supplement: Supplementary file 16 — Figure11 TIDE [file 41368_2023_267_MOESM16_ESM.csv]

Patient	No benefits	Responder	TIDE	IFNG	MSI Expr Sig	Merck18	CD274	CD8	CTL.flag	Dysfunction	Exclusion	MDSC	CAF	TAM M2
TCGA-CQ-5325-01A	False	False	0.52	0.14	1.00	0.47	6.68	0.40	False	-0.21	0.52	0.04	0.00	0.01
TCGA-HD-A6HZ-01A	False	False	0.49	0.98	1.00	0.26	2.44	0.33	False	-0.21	0.49	0.03	-0.00	0.01
TCGA-CR-7374-01A	False	False	0.48	0.22	1.00	0.37	3.32	0.57	False	-0.18	0.48	0.04	-0.01	0.02
TCGA-BA-6870-01A	False	False	0.47	0.14	1.00	0.33	3.48	0.79	False	-0.20	0.47	0.03	0.00	0.01
TCGA-CV-6939-01A	False	False	0.46	0.19	1.00	0.51	6.73	1.16	False	-0.24	0.46	0.03	-0.01	0.02
TCGA-CR-7402-01A	False	False	0.46	0.36	1.00	0.39	4.71	0.27	False	-0.16	0.46	0.03	0.00	0.00
TCGA-CN-6013-01A	False	False	0.45	0.48	1.00	0.40	3.87	1.03	False	-0.21	0.45	0.02	-0.01	0.01
TCGA-CR-6482-01A	False	False	0.45	0.28	1.00	0.49	6.90	0.19	False	-0.16	0.45	0.04	-0.00	0.01
TCGA-CV-6942-01A	False	False	0.45	0.15	1.00	0.32	4.73	0.16	False	-0.13	0.45	0.04	0.00	0.01
TCGA-CR-7389-01A	False	False	0.44	0.17	1.00	0.17	1.92	0.22	False	-0.21	0.44	0.03	-0.00	0.01
TCGA-CV-7101-01A	False	False	0.44	0.46	1.00	0.27	2.28	0.76	False	-0.16	0.44	0.04	-0.00	0.01
TCGA-CV-A45W-01A	False	False	0.44	0.10	1.00	1.00	5.66	0.36	False	-0.12	0.44	0.03	-0.00	0.01
TCGA-D6-A74Q-01A	False	False	0.44	0.20	1.00	0.28	3.17	0.80	False	-0.24	0.44	0.03	-0.01	0.01
TCGA-CN-A6UY-01A	False	False	0.43	0.10	1.00	1.15	17.24	1.30	False	-0.14	0.43	0.02	-0.00	0.02
TCGA-CR-5249-01A	False	False	0.43	0.54	1.00	0.48	5.57	0.55	False	-0.17	0.43	0.03	-0.01	0.01
TCGA-CR-6481-01A	False	False	0.43	0.11	1.00	0.32	4.38	0.37	False	-0.13	0.43	0.04	-0.00	0.01
TCGA-CR-7388-01A	False	False	0.42	0.38	1.00	0.37	2.71	0.96	False	-0.22	0.42	0.03	-0.00	0.01
TCGA-CR-5250-01A	False	False	0.41	0.42	1.00	0.42	4.10	0.71	False	-0.21	0.41	0.03	-0.00	0.02
TCGA-P3-A6SW-01A	False	False	0.41	0.26	1.00	0.92	12.02	0.54	False	-0.20	0.41	0.03	-0.01	0.02
TCGA-CV-A460-01A	False	False	0.40	0.09	1.00	1.05	16.49	1.21	False	-0.18	0.40	0.03	-0.01	0.01
TCGA-CV-A461-01A	False	False	0.40	0.25	1.00	0.86	12.30	0.59	False	-0.17	0.40	0.02	-0.00	0.02
TCGA-CN-5360-01A	False	False	0.40	0.68	1.00	0.29	2.14	0.78	False	-0.22	0.40	0.03	-0.00	0.01
TCGA-CR-7385-01A	False	False	0.40	0.30	1.00	0.58	8.03	0.20	False	-0.26	0.40	0.03	-0.01	0.02
TCGA-CN-6023-01A	False	False	0.39	0.33	1.00	0.52	5.92	0.52	False	-0.23	0.39	0.03	-0.00	0.01
TCGA-CV-7254-01A	False	False	0.39	0.18	1.00	0.31	3.16	0.59	False	-0.19	0.39	0.03	-0.01	0.01
TCGA-UF-A7JJ-01A	False	False	0.39	0.26	1.00	0.41	4.74	0.80	False	-0.18	0.39	0.03	-0.01	0.01
TCGA-UF-A71B-01A	False	False	0.39	0.37	1.00	0.42	4.66	0.93	False	-0.33	0.39	0.02	-0.01	0.01
TCGA-CV-7438-01A	False	False	0.39	0.25	0.00	0.42	5.76	0.88	False	-0.19	0.39	0.02	-0.01	0.01
TCGA-BB-4217-01A	False	False	0.39	0.21	1.00	0.38	4.17	0.25	False	-0.24	0.39	0.03	-0.01	0.02
TCGA-CN-5358-01A	False	False	0.38	0.07	1.00	0.25	2.24	0.41	False	-0.23	0.38	0.03	-0.01	0.01
TCGA-CR-5248-01A	False	False	0.38	0.18	1.00	0.44	4.84	0.29	False	-0.14	0.38	0.04	-0.00	0.01
TCGA-CN-6012-01A	False	False	0.38	0.68	1.00	0.29	2.71	0.29	False	-0.23	0.38	0.03	-0.00	0.01
TCGA-CR-6470-01A	False	False	0.38	0.29	1.00	0.58	7.88	0.38	False	-0.18	0.38	0.03	-0.00	0.01
TCGA-CN-A6V3-01A	False	False	0.37	0.39	1.00	0.30	2.32	0.71	False	-0.25	0.37	0.03	-0.01	0.01
TCGA-BA-5153-01A	False	False	0.37	0.46	1.00	0.59	8.08	0.00	False	-0.23	0.37	0.03	-0.00	0.02
TCGA-D6-A6EM-01A	False	False	0.37	0.25	1.00	1.26	19.08	0.30	False	-0.14	0.37	0.02	0.00	0.02
TCGA-T2-A6X0-01A	False	False	0.36	0.35	1.00	0.54	4.49	2.70	False	-0.22	0.36	0.03	-0.01	0.01
TCGA-MZ-A5BI-01A	False	False	0.35	0.14	1.00	0.40	5.24	1.54	False	-0.18	0.35	0.03	0.00	0.01
TCGA-T2-A6WX-01A	False	False	0.35	0.17	1.00	0.51	6.25	1.23	False	-0.22	0.35	0.02	-0.00	0.02
TCGA-P3-A5Q5-01A	False	False	0.35	0.11	1.00	1.23	20.02	0.33	False	-0.17	0.35	0.03	-0.00	0.02
TCGA-MZ-A6I9-01A	False	False	0.35	0.19	1.00	0.75	10.99	0.36	False	-0.17	0.35	0.02	-0.01	0.01
TCGA-CR-7394-01A	False	False	0.35	0.05	1.00	0.11	1.23	0.06	False	-0.21	0.35	0.02	-0.00	0.01
TCGA-TN-A7HL-01A	False	False	0.35	0.26	1.00	0.43	5.75	0.65	False	-0.19	0.35	0.03	-0.01	0.02
TCGA-CQ-5323-01A	False	False	0.35	0.33	1.00	0.25	2.58	0.14	False	-0.24	0.35	0.02	-0.01	0.01
TCGA-F7-7848-01A	False	False	0.35	0.19	1.00	0.37	3.60	0.89	False	-0.21	0.35	0.02	-0.00	0.01
TCGA-D6-6517-01A	False	False	0.35	0.30	1.00	0.30	3.00	0.90	False	-0.27	0.35	0.02	-0.01	0.01
TCGA-CR-7364-01A	False	False	0.34	0.18	1.00	0.18	1.11	0.22	False	-0.23	0.34	0.02	-0.01	0.02
TCGA-CV-7242-01A	False	False	0.34	0.11	1.00	0.29	3.31	0.53	False	-0.17	0.34	0.03	-0.00	0.01
TCGA-CN-A499-01A	False	False	0.33	0.27	1.00	1.43	23.19	0.70	False	-0.26	0.33	0.02	-0.01	0.02
TCGA-H7-8501-01A	False	False	0.33	0.19	1.00	0.83	10.06	1.18	False	-0.20	0.33	0.01	-0.01	0.02
TCGA-T2-A6WZ-01A	False	False	0.33	0.33	1.00	0.53	6.29	2.60	False	-0.24	0.33	0.02	-0.01	0.01
TCGA-CN-6017-01A	False	False	0.32	0.29	1.00	0.38	3.58	0.24	False	-0.07	0.32	0.04	-0.00	0.01
TCGA-CR-6487-01A	False	False	0.32	0.22	1.00	0.59	6.22	0.92	False	-0.12	0.32	0.04	-0.00	0.01
TCGA-MT-A67D-01A	False	False	0.32	0.16	1.00	0.33	4.77	0.38	False	-0.23	0.32	0.02	-0.00	0.01
TCGA-IQ-A61I-01A	False	False	0.32	0.10	1.00	1.61	25.59	1.74	False	-0.16	0.32	0.03	-0.00	0.01
TCGA-CN-5374-01A	False	False	0.32	0.09	1.00	0.64	8.47	0.13	False	-0.20	0.32	0.02	-0.01	0.02
TCGA-QK-A8ZB-01A	False	False	0.31	0.72	1.00	0.25	2.08	1.19	False	-0.25	0.31	0.02	-0.00	0.01
TCGA-D6-A6EN-01A	False	False	0.31	0.18	1.00	1.07	16.89	1.22	False	-0.15	0.31	0.01	-0.00	0.02
TCGA-QK-A6IF-01A	False	False	0.31	0.36	1.00	1.24	18.18	0.44	False	-0.20	0.31	0.03	-0.01	0.01
TCGA-CR-7392-01A	False	False	0.31	0.38	1.00	0.21	2.05	0.23	False	-0.19	0.31	0.03	-0.01	0.01
TCGA-CV-5431-01A	False	False	0.31	0.33	1.00	0.38	4.02	1.70	False	-0.12	0.31	0.03	0.00	0.00
TCGA-F7-A620-01A	False	False	0.31	0.14	1.00	0.83	12.76	0.36	False	-0.23	0.31	0.02	-0.00	0.01
TCGA-CV-A45Y-01A	False	False	0.31	0.23	1.00	0.49	6.37	0.96	False	-0.14	0.31	0.03	-0.00	0.00
TCGA-KU-A6H7-01A	False	False	0.31	0.08	1.00	2.10	35.83	0.58	False	-0.21	0.31	0.02	-0.01	0.02
TCGA-CV-7440-01A	False	False	0.31	0.57	1.00	0.44	4.65	0.70	False	-0.23	0.31	0.02	-0.01	0.02
TCGA-CV-7248-01A	False	False	0.31	0.19	1.00	0.26	2.02	2.42	False	-0.17	0.31	0.03	-0.01	0.01
TCGA-CN-4739-01A	False	False	0.31	0.55	1.00	0.35	3.82	0.75	False	-0.19	0.31	0.02	-0.00	0.01
TCGA-CV-5430-01A	False	False	0.30	0.11	1.00	0.44	4.10	1.97	False	-0.18	0.30	0.03	-0.01	0.02
TCGA-CV-A45T-01A	False	False	0.30	0.20	1.00	0.64	9.85	0.73	False	-0.18	0.30	0.02	-0.00	0.00
TCGA-QK-A6V9-01A	False	False	0.30	0.71	1.00	0.69	5.51	0.79	False	-0.26	0.30	0.02	-0.01	0.02
TCGA-CN-6021-01A	False	False	0.30	0.13	1.00	0.17	1.74	0.26	False	-0.20	0.30	0.02	0.00	0.01
TCGA-CV-7238-01A	False	False	0.30	0.24	1.00	0.37	2.97	0.47	False	-0.31	0.30	0.02	-0.01	0.01
TCGA-CV-5970-01A	False	False	0.29	0.26	1.00	0.28	3.78	0.00	False	-0.24	0.29	0.02	-0.01	0.01
TCGA-CR-7404-01A	False	False	0.29	0.59	1.00	0.95	11.09	0.81	False	-0.19	0.29	0.03	-0.01	0.01
TCGA-CN-5355-01A	False	False	0.29	0.11	1.00	0.31	2.54	2.18	False	-0.23	0.29	0.02	-0.01	0.00
TCGA-CQ-5333-01A	False	False	0.29	0.08	1.00	0.70	8.48	1.09	False	-0.12	0.29	0.01	0.00	0.02
TCGA-CV-6938-01A	False	False	0.28	0.06	1.00	0.41	5.77	0.85	False	-0.22	0.28	0.01	-0.00	0.01
TCGA-CR-6467-01A	False	False	0.28	0.33	1.00	0.88	10.23	4.52	False	-0.19	0.28	0.02	-0.00	0.02
TCGA-BA-6869-01A	False	False	0.28	0.23	1.00	0.38	4.28	0.48	False	-0.21	0.28	0.02	-0.01	0.01
TCGA-CN-5369-01A	False	False	0.28	0.44	1.00	0.36	4.22	0.65	False	-0.21	0.28	0.02	-0.00	0.01
TCGA-BA-A6DD-01A	False	False	0.28	0.09	1.00	0.80	12.99	0.65	False	-0.24	0.28	0.02	-0.00	0.01
TCGA-H7-A76A-01A	False	False	0.28	0.23	1.00	0.63	8.52	1.11	False	-0.15	0.28	0.03	-0.01	0.01
TCGA-CR-7395-01A	False	False	0.28	0.26	1.00	0.24	3.12	0.10	False	-0.24	0.28	0.02	-0.01	0.00
TCGA-CV-6936-01A	False	False	0.28	0.32	1.00	0.47	6.27	0.51	False	-0.27	0.28	0.02	-0.01	0.02
TCGA-D6-A4ZB-01A	False	False	0.28	0.33	1.00	0.61	7.00	1.10	False	-0.30	0.28	0.02	-0.00	0.01
TCGA-CR-6484-01A	False	False	0.28	0.47	1.00	0.35	3.28	0.83	False	-0.19	0.28	0.03	-0.01	0.01
TCGA-CN-6010-01A	False	False	0.27	0.58	1.00	0.34	3.69	0.92	False	-0.21	0.27	0.02	-0.01	0.01
TCGA-CX-7085-01A	False	False	0.26	0.23	1.00	0.18	1.61	0.29	False	-0.23	0.26	0.02	-0.01	0.01
TCGA-CN-4729-01A	False	False	0.26	0.28	1.00	0.36	4.48	0.32	False	-0.24	0.26	0.01	-0.00	0.01
TCGA-BA-5555-01A	False	False	0.26	0.22	1.00	0.35	4.27	0.73	False	-0.15	0.26	0.01	-0.00	0.01
TCGA-CX-A4AQ-01A	False	False	0.26	0.33	1.00	1.48	18.06	1.41	False	-0.16	0.26	0.02	-0.00	0.01
TCGA-CN-4733-01A	False	False	0.25	0.10	1.00	0.37	4.85	0.66	False	-0.15	0.25	0.03	-0.00	0.01
TCGA-UF-A7JT-01A	False	False	0.25	0.22	1.00	0.48	5.77	1.34	False	-0.30	0.25	0.01	-0.00	0.01
TCGA-CN-6995-01A	False	False	0.25	0.31	1.00	0.42	4.27	0.58	False	-0.21	0.25	0.01	-0.01	0.02
TCGA-CR-6478-01A	False	False	0.25	0.06	1.00	0.61	9.63	0.38	False	-0.15	0.25	0.02	0.00	0.01
TCGA-CV-A468-01A	False	False	0.25	0.17	1.00	0.67	8.92	0.28	False	-0.16	0.25	0.01	-0.01	0.00
TCGA-CV-5443-01A	False	False	0.25	0.22	1.00	1.10	15.89	1.60	False	-0.11	0.25	0.03	-0.00	0.01
TCGA-CR-6472-01A	False	False	0.24	0.05	1.00	0.58	8.27	1.24	False	-0.19	0.24	0.02	-0.01	0.01
TCGA-QK-AA3J-01A	False	False	0.24	0.22	1.00	0.58	7.67	0.51	False	-0.22	0.24	0.01	-0.01	0.01
TCGA-CR-7373-01A	False	False	0.24	0.14	1.00	0.29	2.91	0.61	False	-0.24	0.24	0.01	-0.01	0.01
TCGA-CQ-7068-01A	False	False	0.24	0.35	1.00	0.63	7.48	0.67	False	-0.20	0.24	0.01	-0.01	0.02
TCGA-BB-4223-01A	False	False	0.24	0.80	1.00	0.78	7.85	1.55	False	-0.20	0.24	0.03	-0.01	0.01
TCGA-CV-7427-01A	False	False	0.24	0.12	1.00	0.26	2.96	0.48	False	-0.24	0.24	0.01	-0.00	0.01
TCGA-BB-4225-01A	False	False	0.23	0.09	1.00	0.70	11.12	0.61	False	-0.17	0.23	0.02	-0.00	0.01
TCGA-UP-A6WW-01A	False	False	0.23	0.16	1.00	0.76	10.56	1.28	False	-0.23	0.23	0.02	-0.01	0.02
TCGA-CR-6477-01A	False	False	0.23	0.24	1.00	0.35	4.32	0.55	False	-0.23	0.23	0.02	-0.00	0.01
TCGA-CR-5243-01A	False	False	0.23	0.48	1.00	0.73	10.72	0.73	False	-0.16	0.23	0.03	-0.01	0.01
TCGA-BA-5556-01A	False	False	0.23	0.10	1.00	0.30	4.06	0.47	False	-0.23	0.23	0.01	-0.01	0.01
TCGA-IQ-7632-01A	False	False	0.23	0.19	1.00	0.14	1.74	0.00	False	-0.25	0.23	0.01	-0.00	0.01
TCGA-D6-8568-01A	False	False	0.23	0.30	1.00	0.43	4.04	0.62	False	-0.26	0.23	0.01	-0.02	0.01
TCGA-CQ-5331-01A	False	False	0.23	0.28	1.00	0.41	5.06	0.30	False	-0.24	0.23	0.01	-0.00	0.01
TCGA-CN-A63T-01A	False	False	0.23	0.16	1.00	0.62	9.18	0.93	False	-0.22	0.23	0.01	-0.01	0.01
TCGA-QK-A8Z8-01A	False	False	0.22	0.43	1.00	0.32	3.53	0.22	False	-0.17	0.22	0.01	-0.00	0.01
TCGA-CN-A498-01A	False	False	0.22	0.31	1.00	0.40	5.30	0.70	False	-0.29	0.22	0.01	-0.00	0.00
TCGA-BA-5559-01A	False	False	0.22	0.40	0.89	0.60	6.24	1.01	False	-0.08	0.22	0.03	-0.01	0.01
TCGA-CQ-A4C9-01A	False	False	0.22	0.26	1.00	0.37	3.94	0.80	False	-0.20	0.22	0.01	-0.01	0.01
TCGA-CR-7370-01A	False	False	0.22	0.71	1.00	0.55	2.85	2.78	False	-0.23	0.22	0.02	-0.01	0.01
TCGA-CQ-7063-01A	False	False	0.22	0.11	1.00	0.34	3.73	0.20	False	-0.21	0.22	0.01	-0.00	0.01
TCGA-CN-4738-01A	False	False	0.22	0.85	1.00	0.31	2.81	0.61	False	-0.22	0.22	0.02	-0.01	0.02
TCGA-UF-A71E-01A	False	False	0.22	0.29	1.00	0.32	2.53	0.97	False	-0.26	0.22	0.01	-0.01	0.01
TCGA-CV-6953-01A	False	False	0.22	0.38	1.00	0.14	1.22	0.29	False	-0.17	0.22	0.01	0.00	0.00
TCGA-CV-7252-01A	False	False	0.22	0.13	1.00	0.28	2.96	0.80	False	-0.24	0.22	0.01	-0.01	0.01
TCGA-T3-A92M-01A	False	False	0.22	0.39	1.00	0.59	4.68	1.39	False	-0.16	0.22	0.02	-0.01	0.01
TCGA-BA-A4IH-01A	False	False	0.22	0.35	1.00	1.54	23.66	0.61	False	-0.24	0.22	0.02	-0.01	0.01
TCGA-D6-A6EO-01A	False	False	0.22	0.28	1.00	0.73	10.49	0.68	False	-0.18	0.22	0.01	-0.01	0.01
TCGA-CQ-A4C6-01A	False	False	0.22	0.35	1.00	0.65	9.18	0.93	False	-0.26	0.22	0.01	-0.01	0.01
TCGA-CV-7410-01A	False	False	0.21	0.20	1.00	0.48	5.24	1.65	False	-0.22	0.21	0.01	-0.01	0.01
TCGA-CR-6480-01A	False	False	0.21	0.42	1.00	0.53	6.58	0.52	False	-0.21	0.21	0.01	-0.01	0.01
TCGA-IQ-A6SH-01A	False	False	0.21	0.42	1.00	0.35	3.18	0.22	False	-0.29	0.21	0.01	-0.00	0.01
TCGA-BA-A6DI-01A	False	False	0.21	0.75	1.00	0.65	6.39	0.74	False	-0.20	0.21	0.01	-0.01	0.00
TCGA-BA-4077-01B	False	False	0.21	0.24	1.00	0.68	9.62	0.91	False	-0.25	0.21	0.01	-0.01	0.01
TCGA-CN-6018-01A	False	False	0.21	0.57	1.00	0.43	5.11	0.17	False	-0.16	0.21	0.02	-0.02	0.01
TCGA-UF-A7JF-01A	False	False	0.21	0.46	1.00	0.60	6.71	1.83	False	-0.22	0.21	0.01	-0.01	0.01
TCGA-CV-5432-01A	False	False	0.21	0.32	1.00	0.40	5.57	0.80	False	-0.23	0.21	0.01	-0.01	0.01
TCGA-CN-4723-01A	False	False	0.21	0.89	1.00	0.73	6.23	2.49	False	-0.21	0.21	0.02	-0.01	0.01
TCGA-UF-A718-01A	False	False	0.21	0.23	1.00	0.43	5.78	0.90	False	-0.27	0.21	0.01	-0.01	0.01
TCGA-CQ-A4CA-01A	False	False	0.20	0.14	1.00	1.09	17.53	0.43	False	-0.16	0.20	0.01	-0.00	0.02
TCGA-UF-A7JS-01A	False	False	0.20	0.25	1.00	0.52	5.97	1.54	False	-0.18	0.20	0.01	-0.01	0.01
TCGA-BA-5152-01A	False	False	0.20	0.09	1.00	0.26	3.50	0.16	False	-0.23	0.20	0.01	-0.00	0.01
TCGA-CR-7371-01A	False	False	0.20	0.19	1.00	0.30	2.59	0.29	False	-0.21	0.20	0.01	-0.01	0.01
TCGA-QK-A6IJ-01A	False	False	0.20	0.18	1.00	0.42	5.87	0.23	False	-0.20	0.20	0.01	0.00	0.01
TCGA-CV-A45Z-01A	False	False	0.20	0.23	1.00	0.43	5.65	0.75	False	-0.21	0.20	0.01	-0.01	0.01
TCGA-CR-6492-01A	False	False	0.20	0.27	1.00	0.27	2.61	0.78	False	-0.24	0.20	0.01	-0.00	0.01
TCGA-CV-7438-11A	False	False	0.20	0.06	1.00	0.29	4.22	0.32	False	-0.15	0.20	0.01	-0.00	0.00
TCGA-CQ-5327-01A	False	False	0.19	0.20	1.00	0.29	4.01	0.13	False	-0.21	0.19	0.01	-0.01	0.01
TCGA-CN-4722-01A	False	False	0.19	0.14	1.00	0.16	1.67	0.00	False	-0.18	0.19	0.01	-0.00	0.00
TCGA-BA-A6DB-01A	False	False	0.19	0.15	1.00	0.66	8.46	0.57	False	-0.22	0.19	0.01	-0.00	0.01
TCGA-CN-4735-01A	False	False	0.19	0.45	1.00	0.72	8.17	1.71	False	-0.15	0.19	0.02	-0.01	0.01
TCGA-BA-A4II-01A	False	False	0.19	0.26	1.00	0.55	7.41	0.33	False	-0.24	0.19	0.01	-0.01	0.01
TCGA-CV-7099-01A	False	False	0.19	0.21	1.00	0.29	3.67	0.16	False	-0.27	0.19	0.01	-0.01	0.01
TCGA-CQ-6222-01A	False	False	0.19	0.04	1.00	0.23	2.82	0.57	False	-0.18	0.19	0.01	-0.00	0.01
TCGA-UF-A71D-01A	False	False	0.19	0.23	1.00	0.28	2.23	0.47	False	-0.15	0.19	0.01	-0.00	0.00
TCGA-CR-7391-01A	False	False	0.19	0.14	1.00	0.15	1.37	0.18	False	-0.16	0.19	0.01	-0.00	0.00
TCGA-CR-7368-01A	False	False	0.19	0.43	1.00	0.58	7.89	0.08	False	-0.27	0.19	0.01	-0.01	0.01
TCGA-CV-6948-01A	False	False	0.19	0.66	1.00	0.50	3.98	0.81	False	-0.18	0.19	0.02	-0.01	0.02
TCGA-BA-5558-01A	False	False	0.19	0.24	1.00	0.34	3.91	0.66	False	-0.21	0.19	0.01	-0.00	0.01
TCGA-MT-A67F-01A	False	False	0.19	0.16	1.00	0.71	10.41	1.22	False	-0.27	0.19	0.01	-0.00	0.01
TCGA-CV-6961-11A	False	False	0.19	0.09	1.00	0.14	1.88	0.05	False	-0.14	0.19	0.01	-0.00	0.00
TCGA-CQ-5332-01A	False	False	0.18	0.24	1.00	0.46	2.72	2.69	False	-0.17	0.18	0.01	-0.02	0.00
TCGA-BA-A6DL-01A	False	False	0.18	0.20	1.00	0.63	9.02	0.19	False	-0.14	0.18	0.01	-0.01	0.00
TCGA-CV-5439-01A	False	False	0.18	0.46	1.00	0.33	3.52	0.47	False	-0.18	0.18	0.01	-0.01	0.01
TCGA-P3-A5QE-01A	False	False	0.18	0.67	1.00	0.99	10.58	3.19	False	-0.23	0.18	0.01	-0.01	0.01
TCGA-MT-A7BN-01A	False	False	0.18	0.26	1.00	0.59	6.46	0.98	False	-0.11	0.18	0.02	-0.01	0.01
TCGA-CQ-7071-01A	False	False	0.18	0.16	1.00	0.31	4.48	0.41	False	-0.21	0.18	0.01	0.00	0.00
TCGA-CV-A45V-01A	False	False	0.18	0.52	1.00	0.47	5.32	0.31	False	-0.19	0.18	0.01	-0.00	0.00
TCGA-CR-7377-01A	False	False	0.18	0.16	1.00	0.31	4.42	0.46	False	-0.22	0.18	0.01	-0.01	0.01
TCGA-CN-A49B-01A	False	False	0.18	0.24	1.00	1.26	20.08	1.05	False	-0.26	0.18	0.01	-0.01	0.02
TCGA-CV-7250-01A	False	False	0.18	0.22	0.00	0.17	1.01	0.36	False	-0.12	0.18	0.01	-0.00	0.00
TCGA-CN-A49C-01A	False	False	0.18	0.04	1.00	1.12	18.28	0.44	False	-0.29	0.18	0.01	-0.01	0.01
TCGA-F7-A61V-01A	False	False	0.18	0.11	1.00	0.50	7.28	0.13	False	-0.15	0.18	0.01	-0.00	0.00
TCGA-CV-A6JY-01A	False	False	0.18	0.41	1.00	0.36	3.36	0.26	False	-0.20	0.18	0.01	-0.00	0.00
TCGA-CV-7428-01A	False	False	0.18	0.24	1.00	0.61	8.06	2.12	False	-0.23	0.18	0.01	-0.01	0.01
TCGA-CN-A641-01A	False	False	0.18	0.12	1.00	0.37	5.23	0.79	False	-0.17	0.18	0.01	-0.00	0.00
TCGA-CV-6433-01A	False	False	0.18	0.44	1.00	1.10	15.32	1.44	False	-0.20	0.18	0.02	-0.00	0.01
TCGA-CV-7430-01A	False	False	0.18	0.14	1.00	0.14	1.21	0.18	False	-0.20	0.18	0.01	-0.01	0.01
TCGA-H7-A6C4-01A	False	False	0.18	0.15	1.00	0.23	2.62	0.22	False	-0.20	0.18	0.01	-0.00	0.00
TCGA-CV-7180-01A	False	False	0.18	0.19	1.00	0.17	1.50	0.75	False	-0.18	0.18	0.01	-0.00	0.00
TCGA-CV-6436-01A	False	False	0.18	0.03	1.00	0.12	1.76	0.24	False	-0.17	0.18	0.01	0.00	0.00
TCGA-CV-7416-11A	False	False	0.18	0.14	1.00	0.21	2.74	0.15	False	-0.16	0.18	0.01	-0.00	0.00
TCGA-BB-8601-01A	False	False	0.18	0.62	1.00	0.44	3.27	0.94	False	-0.18	0.18	0.01	-0.01	0.00
TCGA-CV-7263-01A	False	False	0.18	0.73	1.00	0.30	3.16	0.32	False	-0.23	0.18	0.01	-0.02	0.01
TCGA-CV-6955-11A	False	False	0.18	0.54	1.00	0.21	1.64	0.17	False	-0.25	0.18	0.01	0.00	0.00
TCGA-CV-A6JZ-01A	False	False	0.18	0.10	1.00	0.95	14.60	0.40	False	-0.18	0.18	0.01	-0.01	0.01
TCGA-CN-4727-01A	False	False	0.18	0.21	1.00	0.46	5.55	1.01	False	-0.13	0.18	0.01	-0.02	0.01
TCGA-H7-7774-01A	False	False	0.18	0.09	1.00	0.11	1.53	0.00	False	-0.12	0.18	0.01	-0.00	0.00
TCGA-CN-5363-01A	False	False	0.17	0.24	1.00	0.80	10.41	2.00	False	-0.20	0.17	0.01	-0.01	0.01
TCGA-UF-A7JO-01A	False	False	0.17	0.42	1.00	0.65	7.85	0.42	False	-0.26	0.17	0.00	-0.01	0.02
TCGA-CV-6962-01A	False	False	0.17	0.29	1.00	0.28	2.00	0.71	False	-0.21	0.17	0.01	-0.02	0.02
TCGA-UF-A719-01A	False	False	0.17	0.31	1.00	0.19	1.96	0.28	False	-0.22	0.17	0.01	0.00	0.00
TCGA-HD-8634-01A	False	False	0.17	0.52	1.00	0.32	3.23	0.56	False	-0.18	0.17	0.01	-0.00	0.00
TCGA-D6-6516-01A	False	False	0.17	0.37	1.00	0.19	1.75	0.04	False	-0.18	0.17	0.01	-0.02	0.00
TCGA-BA-A6DA-01A	False	False	0.17	0.04	1.00	0.33	4.30	0.42	False	-0.20	0.17	0.01	0.00	0.00
TCGA-CQ-6220-01A	False	False	0.17	0.46	1.00	0.37	2.95	0.96	False	-0.24	0.17	0.01	0.00	0.01
TCGA-CR-7393-01A	False	False	0.17	0.14	1.00	0.19	1.67	0.48	False	-0.16	0.17	0.01	-0.00	0.00
TCGA-CR-7379-01A	False	False	0.17	0.10	1.00	0.17	1.56	0.12	False	-0.27	0.17	0.02	-0.01	0.01
TCGA-CV-A465-01A	False	False	0.17	0.22	1.00	0.37	5.20	0.32	False	-0.19	0.17	0.01	-0.00	0.00
TCGA-CR-6491-01A	False	False	0.17	0.21	1.00	0.24	2.59	1.00	False	-0.21	0.17	0.01	-0.00	0.00
TCGA-HD-7229-01A	False	False	0.17	0.66	1.00	0.22	1.99	0.20	False	-0.25	0.17	0.01	0.00	0.01
TCGA-D6-A6EK-01A	False	False	0.17	0.21	1.00	0.41	5.88	0.19	False	-0.19	0.17	0.01	-0.00	0.00
TCGA-MT-A51W-01A	False	False	0.17	0.18	1.00	0.17	2.28	0.13	False	-0.19	0.17	0.01	-0.00	0.00
TCGA-BA-A6DJ-01A	False	False	0.17	0.11	1.00	0.43	6.23	0.85	False	-0.24	0.17	0.01	-0.00	0.00
TCGA-CV-6955-01A	False	False	0.17	0.25	1.00	0.14	0.91	0.23	False	-0.15	0.17	0.01	-0.00	0.00
TCGA-HD-8314-01A	False	False	0.17	0.52	1.00	0.90	10.69	0.29	False	-0.21	0.17	0.01	-0.01	0.01
TCGA-D6-A6EQ-01A	False	False	0.17	0.15	1.00	0.45	6.17	0.75	False	-0.23	0.17	0.01	-0.01	0.01
TCGA-CV-6956-11A	False	False	0.17	0.06	1.00	0.15	1.35	0.95	False	-0.21	0.17	0.01	0.00	0.00
TCGA-CX-7219-01A	False	False	0.17	0.20	1.00	0.25	1.93	0.87	False	-0.26	0.17	0.01	-0.02	0.00
TCGA-CV-A45P-01A	False	False	0.17	0.35	1.00	0.23	2.64	0.64	False	-0.20	0.17	0.01	0.00	0.00
TCGA-CQ-5329-01A	False	False	0.17	0.18	1.00	0.51	5.41	1.73	False	-0.24	0.17	0.01	-0.01	0.01
TCGA-CV-7423-11A	False	False	0.16	0.20	1.00	0.29	4.09	0.18	False	-0.13	0.16	0.01	-0.00	0.00
TCGA-D6-6515-01A	False	False	0.16	0.19	1.00	0.38	4.81	0.10	False	-0.21	0.16	0.01	-0.01	0.01
TCGA-CN-6020-01A	False	False	0.16	0.21	1.00	0.27	3.15	0.45	False	-0.21	0.16	0.01	-0.01	0.01
TCGA-CV-6952-01A	False	False	0.16	0.16	1.00	0.29	4.35	0.18	False	-0.23	0.16	0.01	-0.00	0.00
TCGA-CV-7425-11A	False	False	0.16	0.05	1.00	0.23	3.46	0.11	False	-0.17	0.16	0.01	-0.00	0.00
TCGA-F7-A61S-01A	False	False	0.16	0.13	1.00	0.53	8.03	1.45	False	-0.22	0.16	0.01	-0.00	0.01
TCGA-CV-7089-01A	False	False	0.16	0.36	0.99	0.30	3.77	0.67	False	-0.15	0.16	0.01	-0.00	0.00
TCGA-CR-7399-01A	False	False	0.16	0.30	1.00	0.48	5.66	0.82	False	-0.15	0.16	0.01	-0.01	0.01
TCGA-CV-7422-01A	False	False	0.16	0.24	1.00	0.41	4.88	1.72	False	-0.19	0.16	0.01	-0.02	0.01
TCGA-F7-A50J-01A	False	False	0.16	0.11	1.00	0.29	4.23	0.27	False	-0.21	0.16	0.01	-0.00	0.00
TCGA-MT-A51X-01A	False	False	0.16	0.13	1.00	0.39	4.94	0.27	False	-0.22	0.16	0.01	-0.00	0.00
TCGA-CN-4741-01A	False	False	0.16	1.05	1.00	0.58	6.41	0.11	False	-0.28	0.16	0.01	-0.01	0.01
TCGA-HD-8635-11A	False	False	0.16	0.40	1.00	0.24	2.23	0.31	False	-0.20	0.16	0.01	0.00	0.00
TCGA-BA-5151-01A	False	False	0.16	0.20	1.00	0.26	2.68	0.67	False	-0.27	0.16	0.01	-0.00	0.00
TCGA-BB-A5HZ-01A	False	False	0.16	0.26	1.00	0.34	4.79	0.48	False	-0.17	0.16	0.01	-0.01	0.00
TCGA-CN-A63W-01A	False	False	0.16	0.14	1.00	0.50	7.28	0.63	False	-0.19	0.16	0.01	-0.01	0.00
TCGA-CR-7369-01A	False	False	0.16	0.25	1.00	0.43	5.44	1.22	False	-0.16	0.16	0.01	-0.01	0.00
TCGA-CR-7398-01A	False	False	0.16	0.65	1.00	0.26	2.50	0.18	False	-0.17	0.16	0.01	-0.02	0.01
TCGA-MT-A67A-01A	False	False	0.16	0.03	1.00	0.27	3.79	0.30	False	-0.20	0.16	0.01	-0.00	0.00
TCGA-CN-6998-01A	False	False	0.15	0.15	1.00	0.14	1.43	0.77	False	-0.16	0.15	0.01	-0.00	0.00
TCGA-CV-7183-01A	False	False	0.15	0.12	1.00	0.10	1.07	0.08	False	-0.15	0.15	0.01	-0.00	0.00
TCGA-DQ-5624-01A	False	False	0.15	0.15	1.00	0.25	2.84	0.78	False	-0.29	0.15	0.01	-0.01	0.01
TCGA-CR-6493-01A	False	False	0.15	0.33	1.00	0.32	2.81	1.60	False	-0.24	0.15	0.01	-0.01	0.01
TCGA-CQ-6229-01A	False	False	0.15	0.11	1.00	0.28	3.03	0.10	False	-0.22	0.15	0.01	-0.00	0.00
TCGA-CV-A45Q-01A	False	False	0.15	0.09	1.00	0.28	3.86	0.27	False	-0.18	0.15	0.01	0.00	0.00
TCGA-CV-6959-01A	False	False	0.15	0.31	1.00	0.31	3.69	0.49	False	-0.26	0.15	0.01	-0.00	0.01
TCGA-KU-A6H7-06A	False	False	0.15	0.12	1.00	1.58	26.31	0.85	False	-0.11	0.15	0.01	-0.00	0.02
TCGA-D6-6825-01A	False	False	0.15	0.19	1.00	0.35	4.27	0.20	False	-0.25	0.15	0.00	-0.01	0.01
TCGA-UF-A7JH-01A	False	False	0.15	0.27	1.00	0.44	3.16	2.40	False	-0.19	0.15	0.01	-0.01	0.00
TCGA-CQ-A4CE-01A	False	False	0.15	0.18	1.00	0.29	3.47	0.20	False	-0.21	0.15	0.01	-0.00	0.00
TCGA-CV-7425-01A	False	False	0.15	0.17	1.00	0.38	5.76	0.24	False	-0.22	0.15	0.01	0.00	0.00
TCGA-F7-A50I-01A	False	False	0.15	0.24	1.00	0.50	6.43	1.46	False	-0.28	0.15	0.01	-0.01	0.01
TCGA-CQ-6225-01A	False	False	0.15	0.52	1.00	0.32	3.53	0.43	False	-0.15	0.15	0.01	-0.02	0.00
TCGA-BB-A6UM-01A	False	False	0.15	0.19	1.00	0.99	15.33	0.17	False	-0.15	0.15	0.01	-0.00	0.01
TCGA-F7-A622-01A	False	False	0.15	0.18	1.00	0.38	5.41	0.49	False	-0.21	0.15	0.01	0.00	0.00
TCGA-CV-7418-01A	False	False	0.15	0.36	1.00	0.39	3.32	0.97	False	-0.20	0.15	0.01	-0.01	0.01
TCGA-CR-7383-01A	False	False	0.15	0.10	1.00	0.42	6.23	0.42	False	-0.22	0.15	0.01	-0.02	0.01
TCGA-CV-7103-11A	False	False	0.15	0.11	1.00	0.21	2.07	0.22	False	-0.13	0.15	0.01	-0.00	0.00
TCGA-CV-7423-01A	False	False	0.15	0.11	1.00	0.24	2.36	0.80	False	-0.19	0.15	0.01	-0.01	0.00
TCGA-F7-A50G-01A	False	False	0.15	0.28	1.00	0.38	4.50	0.66	False	-0.23	0.15	0.01	-0.00	0.00
TCGA-CX-7086-01A	False	False	0.15	0.20	1.00	0.30	2.09	0.85	False	-0.24	0.15	0.01	-0.00	0.00
TCGA-CV-6935-11A	False	False	0.15	0.14	0.00	0.17	2.05	0.37	False	-0.10	0.15	0.01	-0.00	0.00
TCGA-CV-7411-01A	False	False	0.15	0.18	1.00	0.09	0.88	0.39	False	-0.17	0.15	0.01	-0.00	0.00
TCGA-BA-A6DE-01A	False	False	0.15	0.47	1.00	1.55	24.33	0.35	False	-0.27	0.15	0.00	-0.01	0.01
TCGA-CV-7440-11A	False	False	0.15	0.22	1.00	0.36	4.60	0.14	False	-0.13	0.15	0.01	-0.01	0.01
TCGA-CN-4730-01A	False	False	0.15	0.10	1.00	0.40	6.25	0.89	False	-0.22	0.15	0.01	-0.01	0.01
TCGA-D6-A4Z9-01A	False	False	0.14	0.54	1.00	0.77	10.23	0.73	False	-0.29	0.14	0.01	-0.01	0.00
TCGA-CN-4725-01A	False	False	0.14	0.49	1.00	0.35	4.32	0.35	False	-0.24	0.14	0.01	-0.00	0.00
TCGA-CN-A642-01A	False	False	0.14	0.16	1.00	0.79	10.47	0.88	False	-0.23	0.14	0.00	-0.01	0.02
TCGA-CV-6941-01A	False	False	0.14	0.35	1.00	0.36	3.79	1.45	False	-0.18	0.14	0.01	-0.02	0.00
TCGA-CV-A45O-01A	False	False	0.14	0.17	1.00	0.13	1.38	0.12	False	-0.16	0.14	0.01	-0.00	0.00
TCGA-CV-6959-11A	False	False	0.14	0.12	1.00	0.14	0.96	0.31	False	-0.18	0.14	0.00	-0.00	0.00
TCGA-CV-6954-01A	False	False	0.14	0.21	1.00	0.48	5.23	1.30	False	-0.17	0.14	0.01	-0.00	0.01
TCGA-CV-7261-11A	False	False	0.14	0.10	0.00	0.15	1.52	0.33	False	-0.09	0.14	0.00	-0.00	0.00
TCGA-CN-4742-01A	False	False	0.14	0.14	1.00	0.27	3.86	0.05	False	-0.27	0.14	0.01	-0.01	0.01
TCGA-CV-A6JO-01B	False	False	0.14	0.15	1.00	0.31	2.52	1.14	False	-0.27	0.14	0.01	-0.00	0.00
TCGA-CV-7252-11A	False	False	0.14	0.56	1.00	0.19	2.17	0.19	False	-0.16	0.14	0.00	-0.00	0.00
TCGA-CV-A6JT-01A	False	False	0.14	0.11	1.00	0.35	4.90	0.25	False	-0.17	0.14	0.01	-0.01	0.00
TCGA-HD-A6I0-11A	False	False	0.14	0.14	1.00	0.46	6.27	0.66	False	-0.22	0.14	0.01	-0.01	0.00
TCGA-F7-A624-01A	False	False	0.14	0.08	1.00	1.39	23.20	0.62	False	-0.07	0.14	0.01	-0.00	0.01
TCGA-CV-A6JE-01A	False	False	0.14	0.19	1.00	0.70	9.09	1.83	False	-0.18	0.14	0.00	-0.01	0.02
TCGA-C9-A47Z-01A	False	False	0.14	0.36	1.00	0.31	3.88	0.30	False	-0.20	0.14	0.01	-0.01	0.00
TCGA-CV-7238-11A	False	False	0.14	0.08	1.00	0.14	1.46	0.17	False	-0.14	0.14	0.01	-0.00	0.00
TCGA-CV-A463-01A	False	False	0.14	0.20	1.00	0.37	5.47	0.12	False	-0.24	0.14	0.01	-0.00	0.01
TCGA-CV-7242-11A	False	False	0.14	0.15	1.00	0.26	3.54	0.17	False	-0.09	0.14	0.00	-0.00	0.00
TCGA-IQ-A6SG-01A	False	False	0.14	0.44	1.00	0.31	3.08	0.43	False	-0.25	0.14	0.01	-0.00	0.00
TCGA-HD-A4C1-01A	False	False	0.14	0.44	1.00	0.61	7.97	0.59	False	-0.26	0.14	0.01	-0.01	0.00
TCGA-CV-7095-01A	False	False	0.14	0.08	1.00	0.23	3.11	0.87	False	-0.29	0.14	0.01	-0.01	0.00
TCGA-HD-A6I0-01A	False	False	0.13	0.15	1.00	0.43	6.76	0.21	False	-0.18	0.13	0.01	-0.00	0.00
TCGA-D6-6824-01A	False	False	0.13	0.26	1.00	0.32	4.04	0.31	False	-0.18	0.13	0.01	-0.01	0.01
TCGA-D6-6827-01A	False	False	0.13	0.16	1.00	0.57	7.31	0.54	False	-0.17	0.13	0.00	-0.01	0.01
TCGA-BA-5557-01A	False	False	0.13	0.18	1.00	0.15	0.98	0.44	False	-0.21	0.13	0.01	-0.01	0.00
TCGA-CV-7437-11A	False	False	0.13	0.15	0.00	0.28	3.61	0.39	False	-0.10	0.13	0.01	-0.00	0.00
TCGA-CV-5442-01A	False	False	0.13	0.16	1.00	0.62	9.30	0.90	False	-0.24	0.13	0.00	-0.00	0.01
TCGA-UF-A7JC-01A	False	False	0.13	0.78	1.00	0.33	2.42	0.69	False	-0.18	0.13	0.01	-0.01	0.00
TCGA-CV-A6K1-01A	False	False	0.13	0.30	1.00	0.57	8.00	0.46	False	-0.24	0.13	0.00	-0.00	0.01
TCGA-CR-6473-01A	False	False	0.13	0.18	1.00	0.57	7.90	0.37	False	-0.21	0.13	0.01	-0.01	0.01
TCGA-CQ-6223-01A	False	False	0.13	0.26	1.00	0.26	2.19	0.39	False	-0.24	0.13	0.00	0.00	0.00
TCGA-IQ-A61H-01A	False	False	0.13	0.33	1.00	0.71	9.28	1.59	False	-0.23	0.13	0.01	-0.01	0.01
TCGA-P3-A6T5-01A	False	False	0.13	0.13	1.00	0.45	6.56	0.15	False	-0.27	0.13	0.00	-0.00	0.01
TCGA-DQ-5630-01A	False	False	0.13	0.19	1.00	0.45	5.00	0.94	False	-0.28	0.13	0.00	-0.01	0.01
TCGA-CQ-7065-01A	False	False	0.13	0.08	1.00	0.23	3.22	0.19	False	-0.15	0.13	0.01	-0.01	-0.00
TCGA-CN-4740-01A	False	False	0.13	0.05	1.00	0.35	4.46	0.55	False	-0.23	0.13	0.01	-0.02	0.00
TCGA-CV-5973-01A	False	False	0.13	0.17	1.00	0.19	1.89	0.91	False	-0.18	0.13	0.01	-0.00	0.00
TCGA-CV-6936-11A	False	False	0.13	0.12	0.00	0.30	4.00	0.16	False	-0.09	0.13	0.00	-0.00	0.00
TCGA-CV-7104-01A	False	False	0.13	0.17	1.00	0.33	3.98	0.80	False	-0.27	0.13	0.01	-0.01	0.01
TCGA-QK-A6IG-01A	False	False	0.13	0.13	1.00	1.53	24.99	1.92	False	-0.19	0.13	0.00	-0.01	0.02
TCGA-CV-A6JN-01A	False	False	0.13	0.16	1.00	0.54	8.10	0.27	False	-0.21	0.13	0.01	-0.01	0.00
TCGA-CV-A6K0-01B	False	False	0.13	0.44	1.00	0.50	5.32	1.21	False	-0.17	0.13	0.01	-0.01	0.01
TCGA-F7-A623-01A	False	False	0.12	0.51	1.00	0.56	6.85	0.14	False	-0.28	0.12	0.01	-0.01	0.00
TCGA-BB-4228-01A	False	False	0.12	0.32	1.00	0.80	9.79	3.14	False	-0.25	0.12	0.01	-0.01	0.01
TCGA-CV-6933-01A	False	False	0.12	0.38	1.00	0.25	2.11	0.60	False	-0.25	0.12	0.01	-0.01	0.01
TCGA-QK-A652-01A	False	False	0.12	0.24	1.00	0.54	7.30	0.72	False	-0.27	0.12	0.00	-0.00	0.00
TCGA-CV-6943-11A	False	False	0.12	0.08	1.00	0.22	2.83	0.04	False	-0.14	0.12	0.00	-0.00	0.00
TCGA-CN-4726-01A	False	False	0.12	0.19	1.00	0.18	1.68	1.03	False	-0.20	0.12	0.01	-0.00	0.00
TCGA-CR-6471-01A	False	False	0.12	0.26	1.00	0.28	4.28	0.16	False	-0.25	0.12	0.01	-0.01	0.01
TCGA-CN-A497-01A	False	False	0.12	0.51	1.00	0.44	4.07	1.56	False	-0.18	0.12	0.02	-0.02	0.01
TCGA-CR-7372-01A	False	False	0.12	0.22	1.00	0.18	1.61	0.37	False	-0.22	0.12	0.01	-0.01	0.00
TCGA-IQ-A61J-01A	False	False	0.12	0.40	1.00	0.34	2.91	1.25	False	-0.24	0.12	0.01	-0.01	0.00
TCGA-BB-4224-01A	False	False	0.12	0.18	1.00	0.93	12.80	0.45	False	-0.21	0.12	0.01	-0.01	0.00
TCGA-CV-7406-11A	False	False	0.12	0.06	0.01	0.19	1.27	0.14	False	-0.08	0.12	0.01	-0.00	0.00
TCGA-CV-7253-01A	False	False	0.12	0.23	0.00	0.26	2.80	0.35	False	-0.11	0.12	0.00	-0.01	0.00
TCGA-CV-7245-01A	False	False	0.12	0.17	1.00	0.20	1.85	0.67	False	-0.17	0.12	0.01	-0.02	0.00
TCGA-CV-7432-01A	False	False	0.12	0.14	1.00	0.47	7.39	0.69	False	-0.23	0.12	0.00	-0.01	0.01
TCGA-CV-A45R-01A	False	False	0.12	0.21	1.00	0.52	7.05	0.41	False	-0.26	0.12	0.01	-0.01	0.01
TCGA-CV-6943-01A	False	False	0.11	0.12	1.00	0.20	2.08	0.44	False	-0.21	0.11	0.01	-0.02	0.00
TCGA-CV-5977-01A	False	False	0.11	0.11	1.00	0.66	10.35	0.59	False	-0.26	0.11	0.00	-0.01	0.01
TCGA-CQ-6218-01A	False	False	0.11	0.20	1.00	0.24	3.76	0.22	False	-0.23	0.11	0.00	-0.00	0.00
TCGA-HD-A6HZ-11A	False	False	0.11	0.15	1.00	0.33	4.14	0.48	False	-0.11	0.11	0.00	-0.00	0.00
TCGA-H7-A6C4-11A	False	False	0.11	0.11	1.00	0.20	1.75	0.08	False	-0.15	0.11	0.00	-0.00	0.00
TCGA-CN-A6V7-01A	False	False	0.11	0.20	1.00	0.51	5.92	0.49	False	-0.20	0.11	0.01	-0.02	0.02
TCGA-CR-7390-01A	False	False	0.11	0.51	1.00	0.25	0.99	0.14	False	-0.23	0.11	0.01	-0.01	0.00
TCGA-CV-5436-01A	False	False	0.11	0.17	1.00	0.70	9.92	0.96	False	-0.25	0.11	-0.00	-0.00	0.00
TCGA-D6-6823-01A	False	False	0.11	0.19	1.00	0.45	5.54	0.96	False	-0.27	0.11	0.00	-0.01	0.01
TCGA-HL-7533-01A	False	False	0.11	0.22	1.00	0.77	11.65	0.13	False	-0.20	0.11	0.00	-0.01	0.02
TCGA-CV-7101-11A	False	False	0.11	0.09	1.00	0.17	1.99	0.21	False	-0.07	0.11	0.00	0.00	0.00
TCGA-CV-6956-01A	False	False	0.11	0.16	1.00	0.29	2.24	2.82	False	-0.21	0.11	0.00	-0.01	0.01
TCGA-CV-7250-11A	False	False	0.11	0.09	0.02	0.23	1.90	0.11	False	-0.10	0.11	0.00	-0.00	0.00
TCGA-CN-6024-01A	False	False	0.11	0.37	1.00	0.63	5.08	2.97	False	-0.24	0.11	0.01	-0.01	0.00
TCGA-CR-7376-01A	False	False	0.11	0.19	1.00	0.25	2.26	0.57	False	-0.14	0.11	0.01	-0.02	0.00
TCGA-CV-7437-01A	False	False	0.11	0.24	1.00	0.38	3.23	1.03	False	-0.23	0.11	0.01	-0.01	0.01
TCGA-CV-6935-01A	False	False	0.11	0.26	1.00	0.19	0.82	0.43	False	-0.23	0.11	0.01	-0.02	0.00
TCGA-CN-4731-01A	False	False	0.11	0.26	1.00	0.46	6.05	0.30	False	-0.17	0.11	0.00	-0.01	0.01
TCGA-CV-A6K2-01A	False	False	0.10	0.20	1.00	0.67	9.72	1.80	False	-0.31	0.10	0.00	-0.01	0.01
TCGA-CN-5373-01A	False	False	0.10	0.12	1.00	0.16	2.05	0.20	False	-0.21	0.10	0.01	-0.01	0.00
TCGA-DQ-5631-01A	False	False	0.10	0.69	1.00	0.40	5.36	0.20	False	-0.19	0.10	0.01	-0.02	0.01
TCGA-CV-7434-11A	False	False	0.10	0.10	1.00	0.27	2.79	0.43	False	-0.01	0.10	0.01	0.00	0.00
TCGA-CV-7177-01A	False	False	0.10	0.19	1.00	0.25	2.57	0.17	False	-0.19	0.10	0.01	-0.02	0.00
TCGA-CR-7367-01A	False	False	0.10	0.35	1.00	0.18	1.17	0.30	False	-0.23	0.10	0.01	-0.02	0.00
TCGA-CQ-6227-01A	False	False	0.10	0.18	1.00	0.29	2.87	1.55	False	-0.23	0.10	0.00	-0.01	0.00
TCGA-CV-6940-01A	False	False	0.10	0.38	1.00	0.35	4.84	0.34	False	-0.27	0.10	0.00	-0.02	0.01
TCGA-T3-A92N-01A	False	False	0.10	0.37	1.00	0.69	6.07	3.14	False	-0.26	0.10	0.00	-0.02	0.02
TCGA-CN-5365-01A	False	False	0.10	0.06	1.00	0.46	7.28	0.33	False	-0.21	0.10	0.00	-0.01	0.00
TCGA-CV-6934-11A	False	False	0.10	0.15	1.00	0.13	0.96	0.53	False	-0.05	0.10	0.00	0.00	0.01
TCGA-BA-A6D8-01A	False	False	0.10	0.53	1.00	0.91	11.16	0.34	False	-0.12	0.10	0.01	-0.01	0.01
TCGA-QK-A6II-01A	False	False	0.10	0.13	1.00	0.22	2.89	0.39	False	-0.10	0.10	0.01	-0.01	0.01
TCGA-CV-7235-11A	False	False	0.10	0.12	1.00	0.26	2.66	0.55	False	-0.00	0.10	0.00	0.01	0.00
TCGA-CV-6960-11A	False	False	0.10	0.13	0.01	0.18	2.01	0.32	False	-0.09	0.10	0.00	-0.00	0.00
TCGA-C9-A480-01A	False	False	0.10	0.33	1.00	0.44	4.50	0.80	False	-0.17	0.10	0.01	-0.01	0.00
TCGA-CV-7435-01A	False	False	0.10	0.21	1.00	0.31	4.05	0.73	False	-0.17	0.10	0.01	-0.02	0.00
TCGA-P3-A5QF-01A	False	False	0.10	0.12	0.00	1.19	19.62	1.09	False	-0.12	0.10	0.00	-0.01	0.00
TCGA-DQ-5625-01A	False	False	0.09	0.09	1.00	0.53	8.26	0.17	False	-0.19	0.09	0.00	-0.01	0.01
TCGA-D6-A6ES-01A	False	False	0.09	0.21	1.00	0.15	1.66	0.00	False	-0.23	0.09	0.00	-0.00	0.01
TCGA-4P-AA8J-01A	False	False	0.09	0.47	1.00	0.34	1.78	0.47	False	-0.17	0.09	0.02	-0.02	0.01
TCGA-P3-A6T4-01A	False	False	0.09	0.50	1.00	0.30	1.28	1.49	False	-0.21	0.09	0.01	-0.01	0.00
TCGA-MZ-A7D7-01A	False	False	0.09	0.74	1.00	0.79	8.19	0.43	False	-0.23	0.09	0.00	-0.01	0.00
TCGA-D6-8569-01A	False	False	0.09	0.19	1.00	0.39	3.95	0.23	False	-0.30	0.09	0.00	-0.02	0.01
TCGA-CV-7407-01A	False	False	0.09	0.40	1.00	0.32	2.82	0.34	False	-0.16	0.09	0.00	-0.01	0.01
TCGA-CV-5978-01A	False	False	0.09	0.41	1.00	0.69	7.28	0.74	False	-0.19	0.09	0.02	-0.02	0.01
TCGA-CQ-A4CD-01A	False	False	0.09	0.54	1.00	0.87	12.89	0.36	False	-0.21	0.09	-0.00	-0.01	0.02
TCGA-CV-A45U-01A	False	False	0.09	0.48	1.00	0.99	11.59	0.63	False	-0.26	0.09	0.01	-0.02	0.01
TCGA-CQ-6219-01A	False	False	0.09	0.13	1.00	0.79	12.39	0.65	False	-0.19	0.09	0.00	-0.01	0.01
TCGA-CV-7424-11A	False	False	0.09	0.26	0.99	0.23	1.97	0.28	False	-0.10	0.09	0.00	-0.00	0.00
TCGA-QK-A8ZA-01A	False	False	0.09	0.98	1.00	0.49	3.45	2.67	False	-0.16	0.09	0.00	-0.01	0.01
TCGA-F7-A61W-01A	False	False	0.08	0.16	1.00	0.57	8.28	1.00	False	-0.23	0.08	0.00	-0.01	0.01
TCGA-CV-6441-01A	False	False	0.08	0.14	1.00	0.68	9.67	0.50	False	-0.19	0.08	-0.00	-0.01	0.02
TCGA-CV-A6JM-01A	False	False	0.08	0.08	1.00	0.33	4.11	0.79	False	-0.04	0.08	0.01	-0.01	0.01
TCGA-P3-A6T6-01A	False	False	0.08	0.29	1.00	0.71	10.48	0.37	False	-0.21	0.08	0.01	-0.01	0.01
TCGA-RS-A6TP-01A	False	False	0.08	0.27	1.00	0.64	8.17	0.75	False	-0.24	0.08	-0.00	-0.01	0.02
TCGA-CR-7397-01A	False	False	0.08	0.11	1.00	0.20	1.34	0.08	False	-0.16	0.08	0.00	-0.01	0.00
TCGA-CN-4734-01A	False	False	0.08	0.27	1.00	0.35	4.63	0.51	False	-0.25	0.08	0.00	-0.02	0.00
TCGA-QK-A6VB-01A	False	False	0.08	0.39	1.00	0.45	5.15	1.29	False	-0.25	0.08	0.00	-0.02	0.01
TCGA-QK-A6IH-01A	False	False	0.08	0.53	1.00	0.62	7.43	0.44	False	-0.26	0.08	0.00	-0.01	0.01
TCGA-CV-5966-01A	False	False	0.08	0.19	1.00	1.18	18.62	1.00	False	-0.16	0.08	0.00	-0.01	0.02
TCGA-CN-5359-01A	False	False	0.08	0.33	1.00	0.41	3.38	0.63	False	-0.27	0.08	0.01	-0.02	0.01
TCGA-CQ-6228-01A	False	False	0.08	0.25	1.00	0.42	3.29	3.76	False	-0.27	0.08	0.01	-0.02	0.01
TCGA-BA-4076-01A	False	False	0.07	0.38	1.00	0.42	5.30	1.53	False	-0.23	0.07	0.00	-0.01	0.00
TCGA-T2-A6X2-01A	False	False	0.07	0.79	1.00	0.38	3.23	0.32	False	-0.27	0.07	0.00	-0.01	0.01
TCGA-CV-7255-11A	False	False	0.07	0.15	1.00	0.28	3.47	0.34	False	-0.17	0.07	0.00	-0.01	0.01
TCGA-HD-8635-01A	False	False	0.07	0.54	1.00	0.63	8.87	0.43	False	-0.20	0.07	0.00	-0.01	0.01
TCGA-RS-A6TO-01A	False	False	0.07	0.19	1.00	0.56	6.14	0.58	False	-0.12	0.07	0.01	-0.02	0.01
TCGA-CN-4736-01A	False	False	0.07	0.29	1.00	0.37	4.43	0.42	False	-0.23	0.07	0.00	-0.02	0.01
TCGA-CV-7432-11A	False	False	0.07	0.23	1.00	0.28	2.80	0.76	False	0.01	0.07	-0.00	0.01	0.00
TCGA-CV-7097-01A	False	False	0.07	0.12	1.00	0.32	3.75	1.05	False	-0.30	0.07	0.01	-0.01	0.01
TCGA-HD-7754-01A	False	False	0.07	0.58	1.00	0.53	6.10	0.85	False	-0.20	0.07	0.02	-0.02	0.01
TCGA-CQ-A4CH-01A	False	False	0.06	0.44	1.00	0.66	7.10	1.97	False	-0.29	0.06	0.00	-0.02	0.01
TCGA-CV-6951-01A	False	False	0.06	0.45	1.00	0.29	2.75	0.05	False	-0.26	0.06	0.00	-0.02	0.01
TCGA-CV-7177-11A	False	False	0.06	0.15	0.00	0.18	1.65	0.32	False	-0.06	0.06	0.00	-0.00	0.00
TCGA-BA-6873-01A	False	False	0.06	0.39	1.00	0.64	8.31	0.89	False	-0.26	0.06	-0.00	-0.01	0.01
TCGA-IQ-A61G-01A	False	False	0.06	0.26	1.00	0.83	11.70	0.00	False	-0.25	0.06	0.00	-0.01	0.01
TCGA-CV-6938-11A	False	False	0.06	0.26	1.00	0.28	2.87	0.12	False	-0.28	0.06	0.00	-0.01	0.01
TCGA-CV-7091-01A	False	False	0.06	0.18	1.00	0.27	1.86	0.08	False	-0.22	0.06	0.00	-0.02	0.01
TCGA-CV-6945-01A	False	False	0.06	0.20	1.00	0.27	3.14	0.40	False	-0.23	0.06	0.00	-0.01	0.00
TCGA-CQ-5326-01A	False	False	0.06	0.25	1.00	0.54	8.57	0.55	False	-0.31	0.06	0.00	-0.01	0.00
TCGA-CN-A63U-01A	False	False	0.06	0.07	1.00	0.77	11.98	2.12	False	-0.18	0.06	0.00	-0.01	0.01
TCGA-P3-A6T3-01A	False	False	0.06	0.41	1.00	0.32	2.67	2.46	False	-0.22	0.06	0.00	-0.01	0.01
TCGA-WA-A7H4-01A	False	False	0.06	0.68	1.00	0.40	3.13	0.80	False	-0.22	0.06	0.01	-0.02	0.01
TCGA-CV-6962-11A	False	False	0.06	0.03	0.00	0.25	3.16	0.21	False	-0.06	0.06	0.00	-0.00	0.00
TCGA-D6-6826-01A	False	False	0.06	0.57	1.00	0.42	2.96	1.31	False	-0.30	0.06	0.00	-0.01	0.01
TCGA-BA-A8YP-01A	False	False	0.06	1.70	1.00	0.61	3.16	4.30	False	-0.16	0.06	0.02	-0.02	0.00
TCGA-BA-7269-01A	False	False	0.06	0.42	1.00	0.55	6.62	0.05	False	-0.23	0.06	0.00	-0.01	0.01
TCGA-BB-4227-01A	False	False	0.06	0.50	1.00	0.40	2.87	0.93	False	-0.27	0.06	0.00	-0.01	0.01
TCGA-CQ-5324-01A	False	False	0.05	0.24	0.62	0.33	4.63	0.69	False	-0.17	0.05	0.00	-0.01	0.01
TCGA-CV-6003-01A	False	False	0.05	0.52	1.00	0.58	7.83	0.91	False	-0.18	0.05	-0.00	-0.01	0.01
TCGA-CV-6960-01A	False	False	0.05	0.31	1.00	0.28	2.36	1.11	False	-0.30	0.05	0.00	-0.02	0.01
TCGA-CV-6933-11A	False	False	0.05	0.06	1.00	0.12	1.41	0.13	False	0.02	0.05	-0.00	0.01	0.00
TCGA-CQ-5334-01A	False	False	0.05	0.73	1.00	0.14	0.61	0.31	False	-0.21	0.05	0.00	-0.02	0.00
TCGA-CN-5366-01A	False	False	0.05	0.18	1.00	0.38	4.84	1.15	False	-0.23	0.05	0.00	-0.02	0.00
TCGA-CV-7183-11A	False	False	0.05	0.10	0.00	0.17	2.27	0.00	False	-0.05	0.05	0.00	-0.00	-0.00
TCGA-CV-7097-11A	False	False	0.05	0.20	1.00	0.22	2.38	0.31	False	-0.05	0.05	0.01	-0.00	0.00
TCGA-BA-6872-01A	False	False	0.05	0.25	1.00	0.48	6.26	0.71	False	-0.28	0.05	0.00	-0.01	0.00
TCGA-KU-A66T-01A	False	False	0.05	0.31	1.00	0.66	9.24	0.97	False	-0.30	0.05	0.00	-0.01	0.00
TCGA-HD-A633-01A	False	False	0.05	0.31	1.00	0.53	7.07	0.57	False	-0.26	0.05	0.00	-0.01	0.00
TCGA-CN-6989-01A	False	False	0.05	0.46	1.00	0.27	2.56	0.73	False	-0.15	0.05	0.00	-0.02	0.00
TCGA-CV-7446-01A	False	False	0.04	0.49	1.00	0.92	4.67	1.88	False	-0.26	0.04	0.00	-0.02	0.00
TCGA-CV-7178-11A	False	False	0.04	0.18	1.00	0.32	3.55	0.11	False	-0.07	0.04	0.00	-0.00	0.00
TCGA-CR-7365-01A	False	False	0.04	0.18	1.00	0.22	1.76	1.22	False	-0.24	0.04	0.00	-0.02	0.00
TCGA-CV-A6JD-01A	False	False	0.04	0.20	1.00	0.86	12.71	1.80	False	-0.20	0.04	-0.00	-0.01	0.01
TCGA-BB-A6UO-01A	False	False	0.04	0.72	1.00	0.63	6.51	0.16	False	-0.27	0.04	0.00	-0.01	0.00
TCGA-CV-7415-01A	False	False	0.04	0.39	1.00	0.77	5.12	0.92	False	-0.21	0.04	0.01	-0.01	0.01
TCGA-CV-5971-01A	False	False	0.04	0.11	1.00	0.40	4.47	0.57	False	-0.07	0.04	0.01	-0.01	0.00
TCGA-CN-4737-01A	False	False	0.04	0.52	1.00	0.38	1.76	1.76	False	-0.26	0.04	0.00	-0.02	0.00
TCGA-HD-7753-01A	False	False	0.04	0.25	1.00	0.41	5.65	0.21	False	-0.27	0.04	-0.00	-0.01	0.01
TCGA-DQ-7588-01A	False	False	0.04	0.09	1.00	0.27	3.85	0.69	False	-0.18	0.04	-0.00	-0.01	0.01
TCGA-WA-A7GZ-11A	False	False	0.04	0.30	0.01	0.30	2.76	0.15	False	-0.03	0.04	0.00	-0.00	0.00
TCGA-IQ-A61E-01A	False	False	0.04	0.17	1.00	0.87	13.47	0.54	False	-0.24	0.04	-0.00	-0.02	0.01
TCGA-CR-6488-01A	False	False	0.04	0.64	1.00	0.40	3.34	1.23	False	-0.26	0.04	0.00	-0.01	0.00
TCGA-CV-5976-01A	False	False	0.04	0.37	1.00	0.37	4.02	0.99	False	-0.24	0.04	0.00	-0.02	0.00
TCGA-QK-A64Z-01A	False	False	0.03	0.24	1.00	0.66	7.83	0.67	False	-0.22	0.03	-0.00	-0.01	0.01
TCGA-HD-7832-01A	False	False	0.03	0.16	1.00	0.33	4.59	0.49	False	-0.27	0.03	-0.00	-0.02	0.01
TCGA-F7-8489-01A	False	False	0.03	0.31	1.00	0.38	4.78	0.29	False	-0.17	0.03	-0.00	-0.01	0.01
TCGA-CV-A6JU-01A	False	False	0.03	0.36	1.00	1.09	15.07	0.26	False	-0.13	0.03	-0.00	-0.01	0.02
TCGA-CV-7434-01A	False	False	0.03	0.18	1.00	0.51	7.71	0.69	False	-0.29	0.03	-0.00	-0.01	0.01
TCGA-KU-A6H8-01A	False	False	0.03	0.08	0.15	0.36	4.02	0.18	False	-0.04	0.03	0.00	-0.00	0.00
TCGA-CV-5440-01A	False	False	0.03	0.62	1.00	0.55	5.12	1.80	False	-0.22	0.03	0.00	-0.01	0.00
TCGA-CV-7413-01A	False	False	0.03	0.14	1.00	0.34	3.69	0.72	False	-0.25	0.03	0.00	-0.01	0.00
TCGA-CN-6997-01A	False	False	0.03	1.33	1.00	0.48	1.80	1.91	False	-0.25	0.03	0.01	-0.02	0.01
TCGA-CR-7380-01A	False	False	0.02	0.36	1.00	0.22	1.72	0.37	False	-0.25	0.02	0.00	-0.02	0.00
TCGA-CV-7421-01A	False	False	0.02	0.12	1.00	0.41	4.09	1.22	False	-0.27	0.02	-0.00	-0.01	0.00
TCGA-H7-A6C5-11A	False	False	0.02	0.21	1.00	0.24	2.43	0.66	False	-0.05	0.02	0.00	-0.01	0.00
TCGA-CN-6011-01A	False	False	0.02	0.43	1.00	0.68	7.64	2.92	False	-0.21	0.02	0.00	-0.01	0.00
TCGA-IQ-7630-01A	False	False	0.02	0.61	1.00	0.31	3.52	0.95	False	-0.21	0.02	-0.00	-0.02	0.01
TCGA-CR-7401-01A	False	False	0.02	0.16	1.00	0.20	2.72	0.11	False	-0.18	0.02	0.00	-0.02	-0.00
TCGA-CV-6961-01A	False	False	0.01	0.27	1.00	0.51	7.51	0.43	False	-0.19	0.01	0.00	-0.01	0.01
TCGA-CR-5247-01A	False	False	0.01	0.09	1.00	0.20	1.49	0.63	False	-0.18	0.01	0.00	-0.02	0.00
TCGA-HD-A634-01A	False	False	0.01	0.34	1.00	3.00	50.16	0.00	False	-0.16	0.01	-0.00	-0.01	0.01
TCGA-WA-A7GZ-01A	False	False	0.00	0.42	1.00	0.43	3.68	0.32	False	-0.28	0.00	-0.00	-0.02	0.01
TCGA-CV-6939-11A	False	True	-0.00	0.01	1.00	0.19	1.94	0.04	False	0.00	-0.00	-0.00	0.00	0.00
TCGA-CV-5979-01A	False	True	-0.00	0.20	1.00	0.39	4.54	1.33	False	-0.25	-0.00	-0.01	-0.01	0.00
TCGA-P3-A6SX-01A	False	True	-0.00	0.26	1.00	0.49	6.27	1.44	False	-0.25	-0.00	-0.00	-0.02	0.01
TCGA-UF-A7JK-01A	False	True	-0.00	0.30	1.00	0.56	6.34	2.27	False	-0.23	-0.00	-0.00	-0.01	0.00
TCGA-BA-A6DG-01A	False	True	-0.01	0.08	1.00	0.43	4.20	3.51	False	-0.21	-0.01	0.00	-0.02	0.00
TCGA-CV-7433-01A	False	True	-0.01	0.24	1.00	0.41	4.60	0.32	False	-0.20	-0.01	0.00	-0.02	0.00
TCGA-CN-5367-01A	False	True	-0.02	0.24	1.00	0.47	6.68	0.13	False	-0.25	-0.02	-0.00	-0.02	0.01
TCGA-CV-7091-11A	False	True	-0.02	0.06	0.11	0.16	1.31	0.26	False	-0.00	-0.02	-0.00	-0.00	0.00
TCGA-DQ-5629-01A	False	True	-0.02	0.51	1.00	0.18	0.00	0.98	False	-0.21	-0.02	0.00	-0.02	0.01
TCGA-CQ-7069-01A	False	True	-0.02	1.21	1.00	0.47	3.74	0.36	False	-0.22	-0.02	-0.01	-0.01	0.00
TCGA-CN-5370-01A	False	True	-0.02	0.27	1.00	0.48	7.17	0.83	False	-0.18	-0.02	-0.00	-0.02	0.01
TCGA-CV-6937-01A	False	True	-0.02	0.35	1.00	0.48	2.19	0.13	False	-0.19	-0.02	0.00	-0.02	0.01
TCGA-CV-7245-11A	False	True	-0.03	0.46	0.83	0.21	1.25	0.35	False	-0.04	-0.03	-0.00	-0.01	-0.00
TCGA-CN-5364-01A	False	True	-0.03	0.21	1.00	0.67	10.93	0.63	False	-0.24	-0.03	-0.00	-0.02	0.01
TCGA-CQ-A4CI-01A	False	True	-0.03	0.50	1.00	0.53	5.05	1.66	False	-0.19	-0.03	0.00	-0.02	0.01
TCGA-CV-7414-01A	False	True	-0.03	0.18	1.00	0.36	4.95	0.49	False	-0.22	-0.03	-0.00	-0.02	0.01
TCGA-CV-7247-01A	False	True	-0.04	0.22	1.00	0.30	3.38	0.40	False	-0.23	-0.04	-0.00	-0.02	0.01
TCGA-CV-7100-01A	False	True	-0.04	0.48	1.00	0.81	11.97	1.05	False	-0.20	-0.04	-0.00	-0.02	0.01
TCGA-BA-4074-01A	False	True	-0.04	1.51	1.00	1.11	10.31	0.07	False	-0.19	-0.04	0.00	-0.01	0.00
TCGA-CN-6019-01A	False	True	-0.04	0.25	1.00	0.35	4.06	1.18	False	-0.15	-0.04	0.00	-0.02	0.00
TCGA-CV-7406-01A	False	True	-0.04	0.24	1.00	0.53	5.74	0.38	False	-0.20	-0.04	0.00	-0.02	0.01
TCGA-CN-4728-01A	False	True	-0.04	0.49	1.00	0.44	4.72	0.97	False	-0.16	-0.04	0.01	-0.02	0.00
TCGA-UF-A7JV-01A	False	True	-0.04	0.67	1.00	0.57	6.00	2.20	False	-0.21	-0.04	-0.01	-0.02	0.01
TCGA-CV-7235-01A	False	True	-0.04	0.35	1.00	0.45	3.49	1.06	False	-0.14	-0.04	-0.01	-0.02	0.01
TCGA-D6-A6EP-01A	False	True	-0.04	0.40	1.00	1.38	19.27	0.61	False	-0.17	-0.04	0.01	-0.01	-0.00
TCGA-CV-7429-01A	False	True	-0.05	0.55	1.00	0.30	3.94	0.86	False	-0.17	-0.05	0.00	-0.02	0.01
TCGA-UF-A71A-06A	False	True	-0.05	0.26	1.00	0.50	4.29	0.89	False	-0.20	-0.05	0.00	-0.02	0.01
TCGA-BA-4075-01A	False	True	-0.06	0.57	1.00	0.81	9.80	1.29	False	-0.16	-0.06	-0.01	-0.01	0.01
TCGA-CQ-5330-01A	False	True	-0.06	0.74	1.00	0.57	5.90	0.58	False	-0.17	-0.06	-0.00	-0.02	0.01
TCGA-CV-5441-01A	False	True	-0.06	0.13	1.00	0.62	9.85	0.46	False	-0.16	-0.06	-0.00	-0.02	0.01
TCGA-H7-8502-01A	False	True	-0.06	0.37	1.00	0.84	10.94	2.27	False	-0.23	-0.06	-0.01	-0.02	0.01
TCGA-F7-8298-01A	False	True	-0.07	0.51	1.00	0.69	9.78	1.16	False	-0.22	-0.07	-0.01	-0.02	0.01
TCGA-BB-A5HY-01A	False	True	-0.07	0.12	1.00	0.83	11.84	0.99	False	-0.17	-0.07	-0.01	-0.02	0.01
TCGA-CR-7382-01A	False	True	-0.07	0.22	1.00	0.45	4.56	0.91	False	-0.17	-0.07	0.00	-0.02	0.00
TCGA-CQ-A4C7-01A	False	True	-0.07	0.62	1.00	0.70	10.06	1.20	False	-0.20	-0.07	-0.00	-0.02	0.00
TCGA-HD-8224-01A	False	True	-0.08	0.24	1.00	0.49	4.61	0.63	False	-0.15	-0.08	0.00	-0.02	0.01
TCGA-P3-A5Q6-01A	False	True	-0.08	0.18	1.00	0.63	9.47	1.41	False	-0.16	-0.08	-0.00	-0.02	0.01
TCGA-CR-6474-01A	False	True	-0.09	0.22	1.00	0.25	2.29	1.00	False	-0.16	-0.09	0.00	-0.02	0.00
TCGA-CN-6994-01A	False	True	-0.09	0.44	1.00	0.51	2.16	3.07	False	-0.21	-0.09	-0.00	-0.02	0.00
TCGA-QK-AA3K-01A	False	True	-0.09	0.16	1.00	0.83	11.30	0.46	False	-0.15	-0.09	0.00	-0.02	0.00
TCGA-DQ-7592-01A	False	True	-0.09	0.64	1.00	0.26	3.25	0.22	False	-0.08	-0.09	-0.00	-0.03	0.01
TCGA-CV-6934-01A	False	True	-0.09	0.11	1.00	0.30	1.88	2.03	False	-0.16	-0.09	-0.00	-0.02	0.00
TCGA-CV-7103-01A	False	True	-0.10	0.28	1.00	0.25	1.96	0.54	False	-0.13	-0.10	0.00	-0.02	0.00
TCGA-CN-A49A-01A	False	True	-0.10	1.43	1.00	0.71	7.00	2.34	False	-0.22	-0.10	-0.01	-0.02	0.01
TCGA-CV-7568-01A	False	True	-0.10	1.79	1.00	0.46	5.08	1.02	False	-0.22	-0.10	-0.01	-0.01	0.00
TCGA-CV-5444-01A	False	True	-0.10	0.40	1.00	0.94	12.74	2.40	False	-0.15	-0.10	-0.00	-0.02	0.00
TCGA-CQ-A4CB-01A	False	True	-0.10	0.27	1.00	1.08	17.48	0.27	False	-0.19	-0.10	-0.01	-0.02	0.01
TCGA-BB-A5HU-01A	False	True	-0.10	0.72	1.00	0.54	5.39	1.15	False	-0.16	-0.10	-0.00	-0.02	0.00
TCGA-CV-5435-01A	False	True	-0.11	0.28	0.99	0.39	4.38	0.91	False	-0.20	-0.11	-0.00	-0.02	0.01
TCGA-CV-7236-01A	False	True	-0.11	0.11	1.00	0.21	1.66	1.07	False	-0.18	-0.11	-0.00	-0.02	0.00
TCGA-CV-7102-01A	False	True	-0.11	0.28	1.00	0.51	6.94	0.34	False	-0.19	-0.11	-0.01	-0.01	0.01
TCGA-CN-6022-01A	False	True	-0.11	0.49	1.00	0.61	6.53	1.86	False	-0.16	-0.11	-0.00	-0.02	0.01
TCGA-CR-7386-01A	False	True	-0.11	0.22	1.00	0.18	1.77	1.07	False	-0.13	-0.11	-0.00	-0.02	-0.00
TCGA-P3-A6T0-01A	False	True	-0.11	0.47	1.00	0.29	2.21	0.84	False	-0.21	-0.11	-0.01	-0.01	0.00
TCGA-BA-6868-01B	False	True	-0.11	0.78	1.00	0.56	4.33	2.45	False	-0.11	-0.11	-0.01	-0.02	0.01
TCGA-CN-6988-01A	False	True	-0.12	0.49	0.00	0.25	1.52	0.55	True	-0.12	0.10	0.00	-0.01	0.00
TCGA-UF-A7J9-01A	False	True	-0.12	0.68	1.00	0.48	4.08	1.50	False	-0.17	-0.12	-0.00	-0.02	-0.00
TCGA-CV-7178-01A	False	True	-0.13	0.62	1.00	0.34	3.24	0.78	False	-0.18	-0.13	-0.01	-0.02	0.00
TCGA-P3-A5QA-01A	False	True	-0.13	0.35	1.00	0.49	6.50	1.85	False	-0.18	-0.13	-0.01	-0.02	0.01
TCGA-CQ-6224-01A	False	True	-0.13	0.15	1.00	0.44	6.00	0.75	False	-0.12	-0.13	-0.00	-0.02	-0.00
TCGA-CV-6950-01A	False	True	-0.13	0.43	1.00	0.27	3.04	0.90	False	-0.19	-0.13	-0.00	-0.02	0.00
TCGA-BB-8596-01A	False	True	-0.14	0.83	1.00	0.56	5.18	2.02	False	-0.16	-0.14	-0.00	-0.02	0.00
TCGA-UF-A71A-01A	False	True	-0.14	0.51	1.00	0.44	5.02	0.22	False	-0.17	-0.14	-0.00	-0.03	0.01
TCGA-CV-7090-01A	False	True	-0.14	0.13	1.00	0.28	3.62	1.03	False	-0.20	-0.14	-0.01	-0.02	0.00
TCGA-CV-7424-01A	False	True	-0.14	1.30	1.00	0.39	2.86	0.52	True	-0.14	0.25	0.03	-0.01	0.00
TCGA-QK-A8Z9-01B	False	True	-0.14	0.42	1.00	0.48	4.31	1.32	False	-0.12	-0.14	-0.00	-0.02	-0.00
TCGA-HD-7831-01A	False	True	-0.14	0.18	1.00	0.34	2.77	1.34	False	-0.08	-0.14	0.00	-0.02	-0.00
TCGA-CN-A63V-01A	False	True	-0.15	0.22	1.00	0.28	2.41	0.65	False	-0.15	-0.15	-0.00	-0.02	0.00
TCGA-BA-A4IG-01A	False	True	-0.15	0.48	1.00	1.11	17.03	0.74	True	-0.15	0.23	0.01	-0.01	0.01
TCGA-TN-A7HI-01A	False	True	-0.15	0.18	1.00	1.55	23.83	0.73	True	-0.15	0.34	0.03	-0.00	0.02
TCGA-TN-A7HJ-01A	False	True	-0.16	0.38	1.00	0.35	4.27	0.19	True	-0.16	0.19	0.01	-0.01	0.00
TCGA-CV-A464-01A	False	True	-0.16	0.08	1.00	0.78	11.91	0.55	False	-0.17	-0.16	-0.01	-0.02	-0.00
TCGA-BA-A4IF-01A	False	True	-0.17	0.28	1.00	0.66	8.65	0.68	True	-0.17	0.14	0.01	-0.01	0.00
TCGA-CN-6016-01A	False	True	-0.17	0.11	1.00	0.29	2.84	0.58	False	-0.08	-0.17	-0.00	-0.02	-0.00
TCGA-UF-A7JD-01A	False	True	-0.17	0.34	1.00	0.49	4.38	2.50	True	-0.17	0.28	0.02	-0.02	0.00
TCGA-CV-5434-01A	False	True	-0.18	0.69	1.00	0.51	3.66	3.73	True	-0.18	0.11	0.01	-0.02	0.00
TCGA-IQ-7631-01A	False	True	-0.18	0.13	1.00	0.14	0.97	0.19	False	-0.09	-0.18	-0.00	-0.02	-0.00
TCGA-BA-6871-01A	False	True	-0.18	0.26	1.00	0.55	5.60	0.76	True	-0.18	0.11	0.01	-0.02	0.01
TCGA-CV-7416-01A	False	True	-0.18	0.59	1.00	0.44	4.17	1.32	False	-0.17	-0.18	-0.01	-0.02	0.00
TCGA-CQ-A4CG-01A	False	True	-0.18	0.43	1.00	0.75	7.39	2.65	False	-0.25	-0.18	-0.02	-0.02	0.01
TCGA-BA-4078-01A	False	True	-0.18	1.50	1.00	0.77	8.28	0.82	True	-0.18	-0.12	-0.00	-0.02	0.00
TCGA-CQ-6221-01A	False	True	-0.19	0.76	1.00	0.45	1.63	0.17	False	-0.08	-0.19	-0.00	-0.02	-0.00
TCGA-CQ-7072-01A	False	True	-0.19	0.98	1.00	0.34	2.01	2.86	False	-0.11	-0.19	-0.01	-0.02	-0.00
TCGA-IQ-A61O-01A	False	True	-0.19	0.07	1.00	0.64	9.84	2.49	False	-0.06	-0.19	-0.00	-0.02	-0.00
TCGA-CV-A45X-01A	False	True	-0.19	0.20	1.00	0.28	2.93	0.76	True	-0.19	0.17	0.01	-0.00	0.00
TCGA-CN-6992-01A	False	True	-0.19	0.30	1.00	0.21	1.16	0.40	True	-0.19	0.18	0.01	-0.02	0.01
TCGA-KU-A66S-01A	False	True	-0.20	0.31	1.00	0.62	8.31	0.64	True	-0.20	0.17	0.01	-0.01	0.01
TCGA-P3-A6T2-01A	False	True	-0.20	0.27	1.00	0.70	8.50	2.07	True	-0.20	-0.06	-0.01	-0.01	0.01
TCGA-CN-A6V6-01A	False	True	-0.20	0.21	1.00	0.87	11.55	0.69	True	-0.20	0.38	0.03	-0.00	0.01
TCGA-CN-5361-01A	False	True	-0.20	0.36	1.00	0.42	4.25	0.39	False	-0.14	-0.20	-0.01	-0.02	0.00
TCGA-UF-A7JA-01A	False	True	-0.20	0.19	1.00	0.45	2.98	1.77	True	-0.20	-0.12	-0.01	-0.02	0.01
TCGA-QK-A6VC-01A	False	True	-0.21	0.57	1.00	0.45	5.59	0.60	True	-0.21	0.18	0.01	-0.01	0.01
TCGA-QK-A8Z7-01A	False	True	-0.21	0.53	1.00	0.56	2.46	0.96	True	-0.21	0.32	0.02	-0.01	0.02
TCGA-CV-7261-01A	False	True	-0.21	0.23	1.00	0.32	2.62	1.09	True	-0.21	0.30	0.02	-0.02	0.01
TCGA-DQ-7591-01A	False	True	-0.22	0.21	1.00	0.84	9.32	0.43	True	-0.22	0.26	0.02	-0.01	0.02
TCGA-CN-5356-01A	False	True	-0.22	0.28	1.00	0.24	2.63	1.16	True	-0.22	0.22	0.01	-0.02	0.01
TCGA-CX-7082-01A	False	True	-0.22	0.27	1.00	0.50	4.83	0.41	True	-0.22	0.09	0.00	-0.02	0.01
TCGA-P3-A6T8-01A	False	True	-0.23	0.40	1.00	0.48	3.71	1.40	False	-0.10	-0.23	-0.01	-0.03	0.00
TCGA-CN-6996-01A	False	True	-0.24	0.21	1.00	0.58	7.78	0.73	True	-0.24	0.30	0.02	-0.00	0.01
TCGA-CV-7255-01A	False	True	-0.24	0.14	1.00	0.36	4.52	1.29	True	-0.24	0.07	-0.00	-0.01	0.01
TCGA-P3-A6T7-01A	False	True	-0.29	0.12	1.00	0.47	7.19	0.32	True	-0.29	0.11	0.00	-0.01	0.00
